# Supplementary material for: Zyxin is important for the stability and function of podocytes, especially during mechanical stretch
Source: Commun Biol. 2024 Apr 11;7:446. doi: 10.1038/s42003-024-06125-5 (PMC11009394; doi:10.1038/s42003-024-06125-5)
Supplement: Supplementary file 3 — Supplementary Data 1 [file 42003_2024_6125_MOESM3_ESM.xlsx]

## Sheet: stat_data__min_2_Peptides
PG.ProteinGroups	Single Protein_ID	Entry_name	Protein_names	Gene_names	GO_biological_process	GO_cellular_component	GO_molecular_function	Mean_LFQ_Intensity	KO/Co|signal_log2_ratio	KO/Co|ratio	KO/Co|raw_p_value	KO/Co|adjusted_p_value
Q61245	Q61245	COBA1_MOUSE	Collagen alpha-1(XI) chain	Col11a1	cartilage condensation [GO:0001502]; cartilage development [GO:0051216]; chondrocyte development [GO:0002063]; collagen fibril organization [GO:0030199]; detection of mechanical stimulus involved in sensory perception of sound [GO:0050910]; embryonic skeletal system morphogenesis [GO:0048704]; endodermal cell differentiation [GO:0035987]; extracellular matrix organization [GO:0030198]; heart morp…	collagen-containing extracellular matrix [GO:0062023]; collagen trimer [GO:0005581]; collagen type XI trimer [GO:0005592]; extracellular matrix [GO:0031012]; extracellular space [GO:0005615]	extracellular matrix structural constituent [GO:0005201]; heparan sulfate binding [GO:1904399]; heparin binding [GO:0008201]; metal ion binding [GO:0046872]	22313.6	3.62594	12.3457	2.02138e-08	1.67813e-06
Q3UQ44	Q3UQ44	IQGA2_MOUSE	Ras GTPase-activating-like protein IQGAP2	Iqgap2	Arp2/3 complex-mediated actin nucleation [GO:0034314]; regulation of actin cytoskeleton organization [GO:0032956]; regulation of actin cytoskeleton reorganization [GO:2000249]; thrombin-activated receptor signaling pathway [GO:0070493]	cell surface [GO:0009986]; cytoplasm [GO:0005737]; filopodium [GO:0030175]; lamellipodium [GO:0030027]; microtubule [GO:0005874]; microvillus [GO:0005902]	actin filament binding [GO:0051015]; Arp2/3 complex binding [GO:0071933]; calmodulin binding [GO:0005516]; GTPase activator activity [GO:0005096]; phosphatidylinositol-3,4,5-trisphosphate binding [GO:0005547]; Rac GTPase binding [GO:0048365]; Ras GTPase binding [GO:0017016]; Rho GTPase binding [GO:0017048]	10710.9	3.04567	8.25732	0.00215054	0.0237837
P97797	P97797	SHPS1_MOUSE	Tyrosine-protein phosphatase non-receptor type substrate 1 (SHP substrate 1) (SHPS-1) (Brain Ig-like molecule with tyrosine-based activation motifs) (Bit) (CD172 antigen-like family member A) (Inhibitory receptor SHPS-1) (MyD-1 antigen) (Signal-regulatory protein alpha-1) (Sirp-alpha-1) (mSIRP-alpha1) (p84) (CD antigen CD172a)	Sirpa	actin filament organization [GO:0007015]; cell-matrix adhesion [GO:0007160]; cell migration [GO:0016477]; cellular response to hydrogen peroxide [GO:0070301]; cellular response to interferon-gamma [GO:0071346]; cellular response to interleukin-1 [GO:0071347]; cellular response to interleukin-12 [GO:0071349]; cellular response to lipopolysaccharide [GO:0071222]; cytoskeleton organization [GO:00070…	cell surface [GO:0009986]; integral component of plasma membrane [GO:0005887]; plasma membrane [GO:0005886]	cell-cell adhesion mediator activity [GO:0098632]; GTPase regulator activity [GO:0030695]; protein antigen binding [GO:1990405]; protein binding involved in heterotypic cell-cell adhesion [GO:0086080]; protein phosphatase binding [GO:0019903]; protein phosphorylated amino acid binding [GO:0045309]; protein tyrosine kinase binding [GO:1990782]; SH3 domain binding [GO:0017124]	10656.2	2.81288	7.02685	9.86363e-07	4.95131e-05
P16110	P16110	LEG3_MOUSE	Galectin-3 (Gal-3) (35 kDa lectin) (Carbohydrate-binding protein 35) (CBP 35) (Galactose-specific lectin 3) (IgE-binding protein) (L-34 galactoside-binding lectin) (Laminin-binding protein) (Lectin L-29) (Mac-2 antigen)	Lgals3	antimicrobial humoral immune response mediated by antimicrobial peptide [GO:0061844]; cell differentiation [GO:0030154]; eosinophil chemotaxis [GO:0048245]; extracellular matrix organization [GO:0030198]; innate immune response [GO:0045087]; killing of cells of other organism [GO:0031640]; macrophage chemotaxis [GO:0048246]; monocyte chemotaxis [GO:0002548]; mononuclear cell migration [GO:0071674…	cell surface [GO:0009986]; collagen-containing extracellular matrix [GO:0062023]; cytoplasm [GO:0005737]; external side of plasma membrane [GO:0009897]; extracellular matrix [GO:0031012]; extracellular region [GO:0005576]; extracellular space [GO:0005615]; glial cell projection [GO:0097386]; immunological synapse [GO:0001772]; mitochondrial inner membrane [GO:0005743]; nucleus [GO:0005634]; other…	advanced glycation end-product receptor activity [GO:0050785]; chemoattractant activity [GO:0042056]; disaccharide binding [GO:0048030]; Fc-gamma receptor I complex binding [GO:0034988]; IgE binding [GO:0019863]; laminin binding [GO:0043236]; monosaccharide binding [GO:0048029]; oligosaccharide binding [GO:0070492]; protein phosphatase binding [GO:0019903]	62574.1	2.64697	6.26351	5.33608e-05	0.00133929
Q9D0F6	Q9D0F6	RFC5_MOUSE	Replication factor C subunit 5 (Activator 1 36 kDa subunit) (A1 36 kDa subunit) (Activator 1 subunit 5) (Replication factor C 36 kDa subunit) (RF-C 36 kDa subunit) (RFC36)	Rfc5	DNA-dependent DNA replication [GO:0006261]; DNA repair [GO:0006281]; positive regulation of DNA-directed DNA polymerase activity [GO:1900264]	Ctf18 RFC-like complex [GO:0031390]; DNA replication factor C complex [GO:0005663]; nucleus [GO:0005634]	ATP binding [GO:0005524]; DNA clamp loader activity [GO:0003689]; enzyme binding [GO:0019899]; single-stranded DNA helicase activity [GO:0017116]	10756.6	2.54118	5.82066	0.037872	0.183083
P40936	P40936	INMT_MOUSE	Indolethylamine N-methyltransferase (Indolamine N-methyltransferase) (EC 2.1.1.49) (EC 2.1.1.96) (Aromatic alkylamine N-methyltransferase) (Amine N-methyltransferase) (Arylamine N-methyltransferase) (Thioether S-methyltransferase) (TEMT)	Inmt	amine metabolic process [GO:0009308]; methylation [GO:0032259]; response to toxic substance [GO:0009636]	cytoplasm [GO:0005737]; cytosol [GO:0005829]	amine N-methyltransferase activity [GO:0030748]; dimethyl selenide methyltransferase activity [GO:0098615]; N-methyltransferase activity [GO:0008170]; S-adenosyl-L-methionine:beta-alanine N-methyltransferase activity [GO:0102707]; thioether S-methyltransferase activity [GO:0004790]	180447	2.05378	4.15193	2.73988e-11	3.28558e-09
P50171	P50171	DHB8_MOUSE	Estradiol 17-beta-dehydrogenase 8 (EC 1.1.1.62) (17-beta-hydroxysteroid dehydrogenase 8) (17-beta-HSD 8) (3-ketoacyl-[acyl-carrier-protein] reductase alpha subunit) (KAR alpha subunit) (3-oxoacyl-[acyl-carrier-protein] reductase) (EC 1.1.1.-) (Protein Ke6) (Ke-6) (Testosterone 17-beta-dehydrogenase 8) (EC 1.1.1.239)	Hsd17b8	androgen metabolic process [GO:0008209]; estrogen biosynthetic process [GO:0006703]; estrogen metabolic process [GO:0008210]; fatty acid biosynthetic process [GO:0006633]; oxidation-reduction process [GO:0055114]; protein heterotetramerization [GO:0051290]	membrane [GO:0016020]; mitochondrial envelope [GO:0005740]; mitochondrial matrix [GO:0005759]; mitochondrion [GO:0005739]; plasma membrane [GO:0005886]	3-hydroxyacyl-CoA dehydrogenase activity [GO:0003857]; 3-oxoacyl-[acyl-carrier-protein] reductase (NADH) activity [GO:0047025]; estradiol 17-beta-dehydrogenase activity [GO:0004303]; NADH binding [GO:0070404]; oxidoreductase activity, acting on the CH-OH group of donors, NAD or NADP as acceptor [GO:0016616]; quinone binding [GO:0048038]; testosterone dehydrogenase (NAD+) activity [GO:0047035]	59647.8	1.99167	3.97698	0.0110608	0.0794235
Q6P5H2	Q6P5H2	NEST_MOUSE	Nestin	Nes	brain development [GO:0007420]; cell projection morphogenesis [GO:0048858]; embryonic camera-type eye development [GO:0031076]; G2/M transition of mitotic cell cycle [GO:0000086]; negative regulation of catalytic activity [GO:0043086]; negative regulation of neuron apoptotic process [GO:0043524]; negative regulation of protein binding [GO:0032091]; nervous system development [GO:0007399]; positiv…	cytoplasm [GO:0005737]; intermediate filament [GO:0005882]	CCR5 chemokine receptor binding [GO:0031730]; intermediate filament binding [GO:0019215]	37408.2	1.75664	3.3791	5.13572e-15	1.05576e-12
P10637	P10637	TAU_MOUSE	Microtubule-associated protein tau (Neurofibrillary tangle protein) (Paired helical filament-tau) (PHF-tau)	Mapt	adult walking behavior [GO:0007628]; amyloid fibril formation [GO:1990000]; apoptotic process [GO:0006915]; axo-dendritic transport [GO:0008088]; axon extension [GO:0048675]; axonogenesis [GO:0007409]; intracellular distribution of mitochondria [GO:0048312]; intrinsic apoptotic signaling pathway in response to oxidative stress [GO:0008631]; learning or memory [GO:0007611]; memory [GO:0007613]; mi…	axolemma [GO:0030673]; axon [GO:0030424]; axonal growth cone [GO:0044295]; axoneme [GO:0005930]; cell body [GO:0044297]; cytoplasm [GO:0005737]; cytoplasmic ribonucleoprotein granule [GO:0036464]; cytoplasmic side of plasma membrane [GO:0009898]; cytosol [GO:0005829]; dendrite [GO:0030425]; extracellular region [GO:0005576]; glial cell projection [GO:0097386]; growth cone [GO:0030426]; main axon …	apolipoprotein binding [GO:0034185]; chaperone binding [GO:0051087]; DNA binding [GO:0003677]; enzyme binding [GO:0019899]; heat shock protein binding [GO:0031072]; Hsp90 protein binding [GO:0051879]; identical protein binding [GO:0042802]; lipoprotein particle binding [GO:0071813]; microtubule binding [GO:0008017]; microtubule lateral binding [GO:0099609]; protein-containing complex binding [GO:…	34645.8	1.73535	3.32961	1.75196e-06	8.32495e-05
Q99K46	Q99K46	UBP11_MOUSE	Ubiquitin carboxyl-terminal hydrolase 11 (EC 3.4.19.12) (Deubiquitinating enzyme 11) (Ubiquitin thioesterase 11) (Ubiquitin-specific-processing protease 11)	Usp11	protein deubiquitination [GO:0016579]; ubiquitin-dependent protein catabolic process [GO:0006511]	chromosome [GO:0005694]; cytosol [GO:0005829]; nucleoplasm [GO:0005654]; nucleus [GO:0005634]	cysteine-type peptidase activity [GO:0008234]; RNA polymerase II transcription corepressor binding [GO:0001226]; thiol-dependent ubiquitin-specific protease activity [GO:0004843]	4592.44	1.70515	3.26063	0.00432079	0.0398153
Q99K30	Q99K30	ES8L2_MOUSE	Epidermal growth factor receptor kinase substrate 8-like protein 2 (EPS8-like protein 2) (Epidermal growth factor receptor pathway substrate 8-related protein 2) (EPS8-related protein 2)	Eps8l2	positive regulation of ruffle assembly [GO:1900029]; Rac protein signal transduction [GO:0016601]; regulation of Rho protein signal transduction [GO:0035023]; Rho protein signal transduction [GO:0007266]; sensory perception of sound [GO:0007605]	cytosol [GO:0005829]; plasma membrane [GO:0005886]; protein-containing complex [GO:0032991]; ruffle [GO:0001726]; ruffle membrane [GO:0032587]; stereocilium bundle [GO:0032421]; stereocilium tip [GO:0032426]	actin binding [GO:0003779]; actin filament binding [GO:0051015]; Rac guanyl-nucleotide exchange factor activity [GO:0030676]	46572.9	1.49308	2.81489	0.000486621	0.0081803
Q8BFZ3	Q8BFZ3	ACTBL_MOUSE	Beta-actin-like protein 2 (Kappa-actin)	Actbl2	axonogenesis [GO:0007409]; cell motility [GO:0048870]	actin filament [GO:0005884]; axon [GO:0030424]; cytoplasm [GO:0005737]; glutamatergic synapse [GO:0098978]; membrane [GO:0016020]; NuA4 histone acetyltransferase complex [GO:0035267]; synapse [GO:0045202]	ATP binding [GO:0005524]; protein kinase binding [GO:0019901]; structural constituent of postsynaptic actin cytoskeleton [GO:0098973]	605031	1.45915	2.74946	0.0205726	0.121357
P51480	P51480	CDN2A_MOUSE	Cyclin-dependent kinase inhibitor 2A (Cyclin-dependent kinase 4 inhibitor A) (CDK4I) (p16-INK4a) (p16-INK4)	Cdkn2a	activation of cysteine-type endopeptidase activity involved in apoptotic process [GO:0006919]; aging [GO:0007568]; amyloid fibril formation [GO:1990000]; apoptotic mitochondrial changes [GO:0008637]; autophagy of mitochondrion [GO:0000422]; cell aging [GO:0007569]; cell cycle arrest [GO:0007050]; cellular response to hydrogen peroxide [GO:0070301]; cellular senescence [GO:0090398]; epidermis deve…	cytoplasm [GO:0005737]; mitochondrion [GO:0005739]; nucleolus [GO:0005730]; nucleoplasm [GO:0005654]; nucleus [GO:0005634]; protein-containing complex [GO:0032991]; senescence-associated heterochromatin focus [GO:0035985]	cyclin-dependent protein serine/threonine kinase inhibitor activity [GO:0004861]; disordered domain specific binding [GO:0097718]; MDM2/MDM4 family protein binding [GO:0097371]; NF-kappaB binding [GO:0051059]; p53 binding [GO:0002039]; protein kinase binding [GO:0019901]; protein N-terminus binding [GO:0047485]; SUMO transferase activity [GO:0019789]; transcription factor binding [GO:0008134]; ub…	33147.2	1.45298	2.73774	0.0788113	0.294061
Q3USB7	Q3USB7	PLCL1_MOUSE	Inactive phospholipase C-like protein 1 (PLC-L1) (Phospholipase C-related but catalytically inactive protein) (PRIP)	Plcl1	gamma-aminobutyric acid signaling pathway [GO:0007214]; lipid metabolic process [GO:0006629]; negative regulation of cold-induced thermogenesis [GO:0120163]; phosphatidylinositol-mediated signaling [GO:0048015]; positive regulation of receptor binding [GO:1900122]; regulation of peptidyl-serine phosphorylation [GO:0033135]; regulation of synaptic transmission, GABAergic [GO:0032228]	cytoplasm [GO:0005737]; plasma membrane [GO:0005886]	GABA receptor binding [GO:0050811]; inositol 1,4,5 trisphosphate binding [GO:0070679]; phosphatidylinositol phospholipase C activity [GO:0004435]	16013.7	1.41754	2.67129	0.00143462	0.0183128
Q8BVD5	Q8BVD5	MPP7_MOUSE	MAGUK p55 subfamily member 7	Mpp7	bicellular tight junction assembly [GO:0070830]; positive regulation of protein-containing complex assembly [GO:0031334]; protein localization to adherens junction [GO:0071896]	adherens junction [GO:0005912]; bicellular tight junction [GO:0005923]; cell junction [GO:0030054]; MPP7-DLG1-LIN7 complex [GO:0097025]; nucleoplasm [GO:0005654]	molecular adaptor activity [GO:0060090]; protein domain specific binding [GO:0019904]	19771.9	1.39156	2.62363	0.00186523	0.0215109
Q9CXS4	Q9CXS4	CENPV_MOUSE	Centromere protein V (CENP-V) (Proline-rich protein 6)	Cenpv	ameboidal-type cell migration [GO:0001667]; cell cycle [GO:0007049]; cell division [GO:0051301]; centromere complex assembly [GO:0034508]; pericentric heterochromatin assembly [GO:0031508]; positive regulation of cytokinesis [GO:0032467]; regulation of chromosome organization [GO:0033044]	condensed chromosome kinetochore [GO:0000777]; cytosol [GO:0005829]; kinetochore [GO:0000776]; microtubule cytoskeleton [GO:0015630]; midbody [GO:0030496]; nucleoplasm [GO:0005654]; nucleus [GO:0005634]; spindle midzone [GO:0051233]	carbon-sulfur lyase activity [GO:0016846]; metal ion binding [GO:0046872]	33764.1	1.37085	2.58623	0.000439269	0.00770864
P10649	P10649	GSTM1_MOUSE	Glutathione S-transferase Mu 1 (EC 2.5.1.18) (GST 1-1) (GST class-mu 1) (Glutathione S-transferase GT8.7) (pmGT10)	Gstm1	cellular response to drug [GO:0035690]; glutathione derivative biosynthetic process [GO:1901687]; glutathione metabolic process [GO:0006749]; hepoxilin biosynthetic process [GO:0051122]; prostaglandin metabolic process [GO:0006693]; xenobiotic catabolic process [GO:0042178]	cytosol [GO:0005829]; extracellular region [GO:0005576]; intercellular bridge [GO:0045171]; myelin sheath [GO:0043209]; protein-containing complex [GO:0032991]	glutathione binding [GO:0043295]; glutathione transferase activity [GO:0004364]; identical protein binding [GO:0042802]; nickel cation binding [GO:0016151]; protein kinase binding [GO:0019901]; steroid binding [GO:0005496]	608714	1.35718	2.56184	4.23986e-10	4.25663e-08
P11214	P11214	TPA_MOUSE	Tissue-type plasminogen activator (t-PA) (t-plasminogen activator) (tPA) (EC 3.4.21.68) [Cleaved into: Tissue-type plasminogen activator chain A; Tissue-type plasminogen activator chain B]	Plat	negative regulation of proteolysis [GO:0045861]; plasminogen activation [GO:0031639]; platelet-derived growth factor receptor signaling pathway [GO:0048008]; positive regulation of ovulation [GO:0060279]; proteolysis [GO:0006508]; response to hypoxia [GO:0001666]; smooth muscle cell migration [GO:0014909]; synaptic transmission, glutamatergic [GO:0035249]; trans-synaptic signaling by BDNF, modula…	apical part of cell [GO:0045177]; cell surface [GO:0009986]; cytoplasm [GO:0005737]; extracellular space [GO:0005615]; glutamatergic synapse [GO:0098978]; neuronal dense core vesicle [GO:0098992]; perisynaptic space [GO:0099544]; postsynapse [GO:0098794]; Schaffer collateral - CA1 synapse [GO:0098685]; secretory granule [GO:0030141]; synapse [GO:0045202]	phosphoprotein binding [GO:0051219]; serine-type endopeptidase activity [GO:0004252]; signaling receptor binding [GO:0005102]	27288.9	1.27219	2.41528	2.19197e-05	0.00065885
Q9CRB2	Q9CRB2	NHP2_MOUSE	H/ACA ribonucleoprotein complex subunit 2 (Nucleolar protein family A member 2) (snoRNP protein NHP2)	Nhp2	cleavage involved in rRNA processing [GO:0000469]; maturation of LSU-rRNA [GO:0000470]; rRNA pseudouridine synthesis [GO:0031118]; snRNA pseudouridine synthesis [GO:0031120]; telomere maintenance via telomerase [GO:0007004]	box H/ACA snoRNP complex [GO:0031429]; box H/ACA telomerase RNP complex [GO:0090661]; Cajal body [GO:0015030]; small nucleolar ribonucleoprotein complex [GO:0005732]; telomerase holoenzyme complex [GO:0005697]	box H/ACA snoRNA binding [GO:0034513]; RNA binding [GO:0003723]; telomerase RNA binding [GO:0070034]	22107.4	1.26102	2.39665	0.0111192	0.0794235
Q9R112	Q9R112	SQOR_MOUSE	Sulfide:quinone oxidoreductase, mitochondrial (SQOR) (EC 1.8.5.8) (Sulfide quinone oxidoreductase)	Sqor	hydrogen sulfide metabolic process [GO:0070813]; sulfide oxidation, using sulfide:quinone oxidoreductase [GO:0070221]	mitochondrial inner membrane [GO:0005743]; mitochondrion [GO:0005739]	FAD binding [GO:0071949]; quinone binding [GO:0048038]; sulfide:quinone oxidoreductase activity [GO:0070224]	48400.7	1.06515	2.09238	0.00419171	0.0387486
O35945	O35945	AL1A7_MOUSE	Aldehyde dehydrogenase, cytosolic 1 (EC 1.2.1.3) (ALDH class 1) (ALDH-E1) (ALHDII) (Aldehyde dehydrogenase family 1 member A7) (Aldehyde dehydrogenase phenobarbital-inducible)	Aldh1a7	ethanol catabolic process [GO:0006068]	cytoplasm [GO:0005737]	aldehyde dehydrogenase (NAD+) activity [GO:0004029]; benzaldehyde dehydrogenase (NAD+) activity [GO:0018479]; glyceraldehyde-3-phosphate dehydrogenase (NAD+) (non-phosphorylating) activity [GO:0043878]	118164	1.02775	2.03885	0.000301667	0.00583989
Q8K0Q5	Q8K0Q5	RHG18_MOUSE	Rho GTPase-activating protein 18 (Rho-type GTPase-activating protein 18)	Arhgap18	regulation of actin cytoskeleton organization [GO:0032956]; regulation of actin filament polymerization [GO:0030833]; regulation of cell motility [GO:2000145]; regulation of cell shape [GO:0008360]; regulation of small GTPase mediated signal transduction [GO:0051056]; small GTPase mediated signal transduction [GO:0007264]	cytoplasm [GO:0005737]; cytoplasmic microtubule [GO:0005881]; cytosol [GO:0005829]; nuclear speck [GO:0016607]; plasma membrane [GO:0005886]; ruffle [GO:0001726]	GTPase activator activity [GO:0005096]	10005.2	1.00627	2.00871	0.0244049	0.136151
Q61490	Q61490	CD166_MOUSE	CD166 antigen (Activated leukocyte cell adhesion molecule) (BEN) (Protein DM-GRASP) (CD antigen CD166)	Alcam	adaptive immune response [GO:0002250]; axon extension involved in axon guidance [GO:0048846]; axon guidance [GO:0007411]; cell adhesion [GO:0007155]; heterophilic cell-cell adhesion via plasma membrane cell adhesion molecules [GO:0007157]; motor neuron axon guidance [GO:0008045]; neuron projection extension [GO:1990138]; retinal ganglion cell axon guidance [GO:0031290]	axon [GO:0030424]; dendrite [GO:0030425]; external side of plasma membrane [GO:0009897]; immunological synapse [GO:0001772]; integral component of plasma membrane [GO:0005887]; intrinsic component of plasma membrane [GO:0031226]; neuronal cell body [GO:0043025]; T cell receptor complex [GO:0042101]	identical protein binding [GO:0042802]	98599.8	0.958394	1.94315	0.0529856	0.227149
Q3UTJ2	Q3UTJ2	SRBS2_MOUSE	Sorbin and SH3 domain-containing protein 2 (Arg-binding protein 2) (ArgBP2) (Arg/Abl-interacting protein 2)	Sorbs2	acetylcholine receptor signaling pathway [GO:0095500]; actin filament organization [GO:0007015]; cell growth involved in cardiac muscle cell development [GO:0061049]; Notch signaling pathway [GO:0007219]; regulation of skeletal muscle acetylcholine-gated channel clustering [GO:1904393]	apical plasma membrane [GO:0016324]; cytoskeleton [GO:0005856]; dendrite [GO:0030425]; focal adhesion [GO:0005925]; lamellipodium [GO:0030027]; neuronal cell body [GO:0043025]; perinuclear region of cytoplasm [GO:0048471]; plasma membrane [GO:0005886]; postsynaptic density [GO:0014069]; synapse [GO:0045202]; Z disc [GO:0030018]	identical protein binding [GO:0042802]; protein domain specific binding [GO:0019904]	106714	0.956324	1.94036	1.69722e-10	1.74449e-08
Q61823	Q61823	PDCD4_MOUSE	Programmed cell death protein 4 (Protein MA-3) (Topoisomerase-inhibitor suppressed protein)	Pdcd4	apoptotic process [GO:0006915]; BMP signaling pathway [GO:0030509]; cell aging [GO:0007569]; cellular response to lipopolysaccharide [GO:0071222]; epithelial to mesenchymal transition involved in cardiac fibroblast development [GO:0060940]; negative regulation of apoptotic process [GO:0043066]; negative regulation of cytokine production involved in inflammatory response [GO:1900016]; negative reg…	cytoplasm [GO:0005737]; cytosol [GO:0005829]; nucleus [GO:0005634]	RNA binding [GO:0003723]	136039	0.940861	1.91967	1.63572e-08	1.38459e-06
Q9WU56	Q9WU56	TRUA_MOUSE	tRNA pseudouridine synthase A (EC 5.4.99.12) (tRNA pseudouridine(38-40) synthase) (tRNA pseudouridylate synthase I) (tRNA-uridine isomerase I)	Pus1	mRNA pseudouridine synthesis [GO:1990481]; positive regulation of transcription by RNA polymerase II [GO:0045944]; tRNA pseudouridine synthesis [GO:0031119]	mitochondrion [GO:0005739]; nucleolus [GO:0005730]; nucleoplasm [GO:0005654]; nucleus [GO:0005634]; transcription regulator complex [GO:0005667]	nuclear receptor transcription coactivator activity [GO:0030374]; pseudouridine synthase activity [GO:0009982]; steroid receptor RNA activator RNA binding [GO:0002153]; tRNA binding [GO:0000049]; tRNA pseudouridine synthase activity [GO:0106029]	30524.1	0.919297	1.89119	0.00232708	0.0251755
Q91ZE0	Q91ZE0	TMLH_MOUSE	Trimethyllysine dioxygenase, mitochondrial (EC 1.14.11.8) (Epsilon-trimethyllysine 2-oxoglutarate dioxygenase) (TML hydroxylase) (TML-alpha-ketoglutarate dioxygenase) (TML dioxygenase) (TMLD)	Tmlhe	carnitine biosynthetic process [GO:0045329]; negative regulation of oxidoreductase activity [GO:0051354]	mitochondrial matrix [GO:0005759]; mitochondrion [GO:0005739]	iron ion binding [GO:0005506]; oxidoreductase activity, acting on single donors with incorporation of molecular oxygen, incorporation of two atoms of oxygen [GO:0016702]; trimethyllysine dioxygenase activity [GO:0050353]	100212	0.913675	1.88384	6.48161e-11	7.36345e-09
Q80VL1	Q80VL1	TDRKH_MOUSE	Tudor and KH domain-containing protein (Tudor domain-containing protein 2)	Tdrkh	cell differentiation [GO:0030154]; DNA methylation involved in gamete generation [GO:0043046]; fertilization [GO:0009566]; gene silencing by RNA [GO:0031047]; male meiotic nuclear division [GO:0007140]; piRNA metabolic process [GO:0034587]; spermatogenesis [GO:0007283]	cytoplasm [GO:0005737]; cytosol [GO:0005829]; mitochondrion [GO:0005739]; pi-body [GO:0071546]; piP-body [GO:0071547]	RNA binding [GO:0003723]	28593.6	0.901919	1.86855	0.0022093	0.024207
O88351	O88351	IKKB_MOUSE	Inhibitor of nuclear factor kappa-B kinase subunit beta (I-kappa-B-kinase beta) (IKK-B) (IKK-beta) (IkBKB) (EC 2.7.11.10) (I-kappa-B kinase 2) (IKK2) (Nuclear factor NF-kappa-B inhibitor kinase beta) (NFKBIKB) (Serine/threonine protein kinase IKBKB) (EC 2.7.11.1)	Ikbkb	B cell homeostasis [GO:0001782]; cellular response to tumor necrosis factor [GO:0071356]; cortical actin cytoskeleton organization [GO:0030866]; I-kappaB kinase/NF-kappaB signaling [GO:0007249]; I-kappaB phosphorylation [GO:0007252]; interleukin-1-mediated signaling pathway [GO:0070498]; negative regulation of bicellular tight junction assembly [GO:1903347]; negative regulation of myosin-light-ch…	CD40 receptor complex [GO:0035631]; cytoplasm [GO:0005737]; cytoplasmic side of plasma membrane [GO:0009898]; cytosol [GO:0005829]; IkappaB kinase complex [GO:0008385]; intracellular membrane-bounded organelle [GO:0043231]; membrane raft [GO:0045121]; nucleus [GO:0005634]	ATP binding [GO:0005524]; identical protein binding [GO:0042802]; IkappaB kinase activity [GO:0008384]; protein-containing complex binding [GO:0044877]; protein heterodimerization activity [GO:0046982]; protein homodimerization activity [GO:0042803]; protein kinase activity [GO:0004672]; protein kinase binding [GO:0019901]; protein phosphatase binding [GO:0019903]; protein serine/threonine kinase…	10197.8	0.874996	1.834	0.214214	0.563536
Q9JHR9	Q9JHR9	NRIP2_MOUSE	Nuclear receptor-interacting protein 2 (Neuronal-interacting factor X 1)	Nrip2	negative regulation of transcription by RNA polymerase II [GO:0000122]; Notch signaling pathway [GO:0007219]	cytoplasm [GO:0005737]; nucleus [GO:0005634]	aspartic-type endopeptidase activity [GO:0004190]	170550	0.852356	1.80545	4.62895e-06	0.000186112
P62245	P62245	RS15A_MOUSE	40S ribosomal protein S15a	Rps15a	positive regulation of cell cycle [GO:0045787]; positive regulation of cell population proliferation [GO:0008284]; response to virus [GO:0009615]; translation [GO:0006412]	cytoplasm [GO:0005737]; cytosolic small ribosomal subunit [GO:0022627]; mitochondrion [GO:0005739]	structural constituent of ribosome [GO:0003735]	276920	0.849759	1.8022	0.00058281	0.0094943
Q91WG5	Q91WG5	AAKG2_MOUSE	5'-AMP-activated protein kinase subunit gamma-2 (AMPK gamma2) (AMPK subunit gamma-2)	Prkag2	cellular response to glucose starvation [GO:0042149]; fatty acid biosynthetic process [GO:0006633]; glycogen metabolic process [GO:0005977]; intracellular signal transduction [GO:0035556]; negative regulation of protein kinase activity [GO:0006469]; positive regulation of peptidyl-threonine phosphorylation [GO:0010800]; positive regulation of protein kinase activity [GO:0045860]; protein phosphor…	cytoplasm [GO:0005737]; cytosol [GO:0005829]; nucleoplasm [GO:0005654]; nucleotide-activated protein kinase complex [GO:0031588]; nucleus [GO:0005634]	ADP binding [GO:0043531]; AMP-activated protein kinase activity [GO:0004679]; AMP binding [GO:0016208]; ATP binding [GO:0005524]; cAMP-dependent protein kinase inhibitor activity [GO:0004862]; cAMP-dependent protein kinase regulator activity [GO:0008603]; phosphorylase kinase regulator activity [GO:0008607]; protein kinase activator activity [GO:0030295]; protein kinase binding [GO:0019901]; prot…	22275.3	0.837372	1.78679	0.0667478	0.264358
Q9CPQ8	Q9CPQ8	ATP5L_MOUSE	ATP synthase subunit g, mitochondrial (ATPase subunit g) (ATP synthase membrane subunit g)	Atp5mg	ATP metabolic process [GO:0046034]; ATP synthesis coupled proton transport [GO:0015986]; mitochondrial ATP synthesis coupled proton transport [GO:0042776]	mitochondrial inner membrane [GO:0005743]; mitochondrial proton-transporting ATP synthase complex [GO:0005753]; mitochondrial proton-transporting ATP synthase complex, coupling factor F(o) [GO:0000276]; mitochondrion [GO:0005739]	proton-exporting ATPase activity, phosphorylative mechanism [GO:0008553]	186672	0.829217	1.77672	0.0131935	0.0894134
Q6WVG3	Q6WVG3	KCD12_MOUSE	BTB/POZ domain-containing protein KCTD12 (Pfetin) (Predominantly fetal expressed T1 domain)	Kctd12	protein homooligomerization [GO:0051260]; regulation of G protein-coupled receptor signaling pathway [GO:0008277]	cell projection [GO:0042995]; postsynaptic membrane [GO:0045211]; presynaptic membrane [GO:0042734]; receptor complex [GO:0043235]	identical protein binding [GO:0042802]	126204	0.827587	1.77472	0.000377297	0.00690166
Q921Q7	Q921Q7	RIN1_MOUSE	Ras and Rab interactor 1 (Ras interaction/interference protein 1)	Rin1	associative learning [GO:0008306]; endocytosis [GO:0006897]; memory [GO:0007613]; negative regulation of synaptic plasticity [GO:0031914]; signal transduction [GO:0007165]	cytoplasm [GO:0005737]; cytoskeleton [GO:0005856]; dendrite [GO:0030425]; neuronal cell body [GO:0043025]; plasma membrane [GO:0005886]	GTPase activator activity [GO:0005096]; Ras GTPase binding [GO:0017016]	38150.1	0.81821	1.76322	3.51101e-07	1.91861e-05
Q6F3F9	Q6F3F9	AGRG6_MOUSE	Adhesion G-protein coupled receptor G6 (Developmentally regulated G-protein-coupled receptor) (G-protein coupled receptor 126) [Cleaved into: ADGRG6 N-terminal fragment (ADGRG6-NTF); ADGRG6 C-terminal fragment (ADGRG6-CTF)]	Adgrg6	adenylate cyclase-activating G protein-coupled receptor signaling pathway [GO:0007189]; cAMP-mediated signaling [GO:0019933]; cell surface receptor signaling pathway [GO:0007166]; G protein-coupled receptor signaling pathway [GO:0007186]; heart trabecula formation [GO:0060347]; mitochondrion organization [GO:0007005]; myelination [GO:0042552]; myelination in peripheral nervous system [GO:0022011]…	cell surface [GO:0009986]; cytoplasm [GO:0005737]; integral component of plasma membrane [GO:0005887]; plasma membrane [GO:0005886]	collagen binding [GO:0005518]; extracellular matrix binding [GO:0050840]; G protein-coupled receptor activity [GO:0004930]; laminin binding [GO:0043236]	23367.3	0.8133	1.75723	0.000458802	0.00791425
P22315	P22315	HEMH_MOUSE	Ferrochelatase, mitochondrial (EC 4.99.1.1) (Heme synthase) (Protoheme ferro-lyase)	Fech	cholesterol metabolic process [GO:0008203]; detection of UV [GO:0009589]; erythrocyte differentiation [GO:0030218]; heme biosynthetic process [GO:0006783]; iron ion homeostasis [GO:0055072]; porphyrin-containing compound biosynthetic process [GO:0006779]; protoporphyrinogen IX metabolic process [GO:0046501]; regulation of eIF2 alpha phosphorylation by heme [GO:0010999]; regulation of gene express…	mitochondrial inner membrane [GO:0005743]; mitochondrion [GO:0005739]	2 iron, 2 sulfur cluster binding [GO:0051537]; ferrochelatase activity [GO:0004325]; heme binding [GO:0020037]; iron ion binding [GO:0005506]; iron-responsive element binding [GO:0030350]; tetrapyrrole binding [GO:0046906]	125402	0.812431	1.75617	1.19008e-17	3.66971e-15
Q3UHB1	Q3UHB1	NT5D3_MOUSE	5'-nucleotidase domain-containing protein 3 (EC 3.1.3.-) (GRP94-neighboring nucleotidase)	Nt5dc3	0	cytosol [GO:0005829]; mitochondrion [GO:0005739]; receptor complex [GO:0043235]	5'-nucleotidase activity [GO:0008253]; metal ion binding [GO:0046872]	40085.3	0.800249	1.7414	7.17944e-05	0.00173072
Q02013	Q02013	AQP1_MOUSE	Aquaporin-1 (AQP-1) (Aquaporin-CHIP) (Delayed early response protein 2) (DER2) (Water channel protein for red blood cells and kidney proximal tubule)	Aqp1	ammonium transport [GO:0015696]; camera-type eye morphogenesis [GO:0048593]; carbon dioxide transmembrane transport [GO:0035378]; carbon dioxide transport [GO:0015670]; cellular homeostasis [GO:0019725]; cellular hyperosmotic response [GO:0071474]; cellular response to cAMP [GO:0071320]; cellular response to copper ion [GO:0071280]; cellular response to dexamethasone stimulus [GO:0071549]; cellul…	apical part of cell [GO:0045177]; apical plasma membrane [GO:0016324]; axon [GO:0030424]; axon terminus [GO:0043679]; basal plasma membrane [GO:0009925]; basolateral plasma membrane [GO:0016323]; brush border [GO:0005903]; brush border membrane [GO:0031526]; caveola [GO:0005901]; cytoplasm [GO:0005737]; dense core granule membrane [GO:0032127]; extracellular exosome [GO:0070062]; integral compone…	ammonium transmembrane transporter activity [GO:0008519]; carbon dioxide transmembrane transporter activity [GO:0035379]; ephrin receptor binding [GO:0046875]; glycerol transmembrane transporter activity [GO:0015168]; identical protein binding [GO:0042802]; intracellular cGMP-activated cation channel activity [GO:0005223]; nitric oxide transmembrane transporter activity [GO:0030184]; potassium ch…	473697	0.798573	1.73938	0.188345	0.523557
Q9DB85	Q9DB85	RRP8_MOUSE	Ribosomal RNA-processing protein 8 (EC 2.1.1.-) (Cerebral protein 1 homolog)	Rrp8	cellular response to glucose starvation [GO:0042149]; intrinsic apoptotic signaling pathway by p53 class mediator [GO:0072332]; methylation [GO:0032259]; positive regulation of cell cycle arrest [GO:0071158]; rDNA heterochromatin assembly [GO:0000183]; regulation of transcription by glucose [GO:0046015]; rRNA processing [GO:0006364]	chromatin silencing complex [GO:0005677]; cytosol [GO:0005829]; nucleolus [GO:0005730]; nucleoplasm [GO:0005654]; plasma membrane [GO:0005886]; rDNA heterochromatin [GO:0033553]	methylated histone binding [GO:0035064]; methyltransferase activity [GO:0008168]	17787	0.790568	1.72976	1.60287e-05	0.000508794
Q9Z0M5	Q9Z0M5	LICH_MOUSE	Lysosomal acid lipase/cholesteryl ester hydrolase (Acid cholesteryl ester hydrolase) (LAL) (EC 3.1.1.13) (Cholesteryl esterase) (Lipase A) (Sterol esterase)	Lipa	cell morphogenesis [GO:0000902]; cell population proliferation [GO:0008283]; cytokine production [GO:0001816]; fatty acid metabolic process [GO:0006631]; homeostasis of number of cells within a tissue [GO:0048873]; inflammatory response [GO:0006954]; lipid catabolic process [GO:0016042]; lung development [GO:0030324]; sterol metabolic process [GO:0016125]; tissue remodeling [GO:0048771]	fibrillar center [GO:0001650]; intracellular membrane-bounded organelle [GO:0043231]; lysosome [GO:0005764]	lipase activity [GO:0016298]; sterol esterase activity [GO:0004771]	36114.5	0.789611	1.72861	1.3198e-05	0.000431635
Q8K183	Q8K183	PDXK_MOUSE	Pyridoxal kinase (EC 2.7.1.35) (Pyridoxine kinase)	Pdxk	negative regulation of apoptotic process [GO:0043066]; pyridoxal 5'-phosphate salvage [GO:0009443]; pyridoxal phosphate biosynthetic process [GO:0042823]	cytosol [GO:0005829]; nucleoplasm [GO:0005654]	ATP binding [GO:0005524]; drug binding [GO:0008144]; lithium ion binding [GO:0031403]; magnesium ion binding [GO:0000287]; potassium ion binding [GO:0030955]; protein homodimerization activity [GO:0042803]; pyridoxal binding [GO:0070280]; pyridoxal kinase activity [GO:0008478]; pyridoxal phosphate binding [GO:0030170]; sodium ion binding [GO:0031402]; zinc ion binding [GO:0008270]	150689	0.783108	1.72083	2.73711e-05	0.000787741
Q8VC30	Q8VC30	TKFC_MOUSE	Triokinase/FMN cyclase (Bifunctional ATP-dependent dihydroxyacetone kinase/FAD-AMP lyase (cyclizing)) [Includes: ATP-dependent dihydroxyacetone kinase (DHA kinase) (EC 2.7.1.28) (EC 2.7.1.29) (Glycerone kinase) (Triokinase) (Triose kinase); FAD-AMP lyase (cyclizing) (EC 4.6.1.15) (FAD-AMP lyase (cyclic FMN forming)) (FMN cyclase)]	Tkfc	carbohydrate phosphorylation [GO:0046835]; cellular carbohydrate metabolic process [GO:0044262]; fructose catabolic process to hydroxyacetone phosphate and glyceraldehyde-3-phosphate [GO:0061624]; glycerol catabolic process [GO:0019563]; glycolytic process through fructose-1-phosphate [GO:0061625]; negative regulation of MDA-5 signaling pathway [GO:0039534]; regulation of innate immune response […	cytosol [GO:0005829]	ATP binding [GO:0005524]; FAD-AMP lyase (cyclizing) activity [GO:0034012]; glycerone kinase activity [GO:0004371]; metal ion binding [GO:0046872]; triokinase activity [GO:0050354]	60773.1	0.77824	1.71504	1.39367e-07	8.71951e-06
Q9D0G0	Q9D0G0	RT30_MOUSE	28S ribosomal protein S30, mitochondrial (MRP-S30) (S30mt)	Mrps30	translation [GO:0006412]	mitochondrial large ribosomal subunit [GO:0005762]; mitochondrion [GO:0005739]	structural constituent of ribosome [GO:0003735]	42421.2	0.774238	1.71029	5.96187e-06	0.000225767
P30115	P30115	GSTA3_MOUSE	Glutathione S-transferase A3 (EC 2.5.1.18) (GST class-alpha member 3) (Glutathione S-transferase Ya3) (Glutathione S-transferase Yc)	Gsta3	aflatoxin catabolic process [GO:0046223]; glutathione metabolic process [GO:0006749]; ureteric bud development [GO:0001657]; xenobiotic metabolic process [GO:0006805]	cytosol [GO:0005829]	glutathione transferase activity [GO:0004364]	91470.4	0.772385	1.70809	0.238961	0.599765
P23927	P23927	CRYAB_MOUSE	Alpha-crystallin B chain (Alpha(B)-crystallin) (P23)	Cryab	apoptotic process involved in morphogenesis [GO:0060561]; camera-type eye development [GO:0043010]; cellular response to gamma radiation [GO:0071480]; lens development in camera-type eye [GO:0002088]; microtubule polymerization or depolymerization [GO:0031109]; multicellular organism aging [GO:0010259]; muscle organ development [GO:0007517]; negative regulation of amyloid fibril formation [GO:190…	actin filament bundle [GO:0032432]; axon [GO:0030424]; cardiac myofibril [GO:0097512]; cell surface [GO:0009986]; contractile fiber [GO:0043292]; cytoplasm [GO:0005737]; cytosol [GO:0005829]; dendritic spine [GO:0043197]; extracellular region [GO:0005576]; Golgi apparatus [GO:0005794]; I band [GO:0031674]; M band [GO:0031430]; microtubule cytoskeleton [GO:0015630]; mitochondrion [GO:0005739]; mye…	amyloid-beta binding [GO:0001540]; cytoskeletal protein binding [GO:0008092]; identical protein binding [GO:0042802]; metal ion binding [GO:0046872]; microtubule binding [GO:0008017]; protein-containing complex binding [GO:0044877]; protein homodimerization activity [GO:0042803]; structural constituent of eye lens [GO:0005212]; structural molecule activity [GO:0005198]; unfolded protein binding […	250921	0.762339	1.69624	7.34637e-08	5.03401e-06
Q64516	Q64516	GLPK_MOUSE	Glycerol kinase (GK) (Glycerokinase) (EC 2.7.1.30) (ATP:glycerol 3-phosphotransferase)	Gk	glucose homeostasis [GO:0042593]; glycerol-3-phosphate biosynthetic process [GO:0046167]; glycerol catabolic process [GO:0019563]; glycerol metabolic process [GO:0006071]; phosphorylation [GO:0016310]; regulation of fatty acid metabolic process [GO:0019217]; response to ethanol [GO:0045471]; triglyceride metabolic process [GO:0006641]	cytosol [GO:0005829]; mitochondrial outer membrane [GO:0005741]; mitochondrion [GO:0005739]; nucleus [GO:0005634]	ATP binding [GO:0005524]; glycerol kinase activity [GO:0004370]; histone binding [GO:0042393]; phosphotransferase activity, alcohol group as acceptor [GO:0016773]	42969.3	0.75169	1.68376	0.000581508	0.0094943
P97461	P97461	RS5_MOUSE	40S ribosomal protein S5 [Cleaved into: 40S ribosomal protein S5, N-terminally processed]	Rps5	regulation of translational fidelity [GO:0006450]; ribosomal small subunit assembly [GO:0000028]; translation [GO:0006412]	cytosolic small ribosomal subunit [GO:0022627]; ribonucleoprotein complex [GO:1990904]; ribosome [GO:0005840]	mRNA binding [GO:0003729]; rRNA binding [GO:0019843]; structural constituent of ribosome [GO:0003735]	154352	0.743372	1.67408	0.0052001	0.0462862
Q80UW5	Q80UW5	MRCKG_MOUSE	Serine/threonine-protein kinase MRCK gamma (EC 2.7.11.1) (CDC42-binding protein kinase gamma) (DMPK-like gamma) (Myotonic dystrophy kinase-related CDC42-binding kinase gamma) (MRCK gamma) (Myotonic dystrophy protein kinase-like gamma) (Myotonic dystrophy protein kinase-like alpha)	Cdc42bpg	actin cytoskeleton reorganization [GO:0031532]; actomyosin structure organization [GO:0031032]; intracellular signal transduction [GO:0035556]; peptidyl-threonine phosphorylation [GO:0018107]; protein phosphorylation [GO:0006468]	cell leading edge [GO:0031252]; centriolar satellite [GO:0034451]; cytoplasm [GO:0005737]; cytoskeleton [GO:0005856]; cytosol [GO:0005829]	ATP binding [GO:0005524]; magnesium ion binding [GO:0000287]; protein serine/threonine kinase activity [GO:0004674]	24518.7	0.742464	1.67303	0.000233034	0.00479051
Q8VCL2	Q8VCL2	SCO2_MOUSE	Protein SCO2 homolog, mitochondrial	Sco2	cellular copper ion homeostasis [GO:0006878]; copper ion homeostasis [GO:0055070]; copper ion transport [GO:0006825]; eye development [GO:0001654]; in utero embryonic development [GO:0001701]; mitochondrial cytochrome c oxidase assembly [GO:0033617]; muscle system process [GO:0003012]; respiratory chain complex IV assembly [GO:0008535]; respiratory electron transport chain [GO:0022904]; response …	integral component of mitochondrial inner membrane [GO:0031305]; mitochondrion [GO:0005739]; myofibril [GO:0030016]	copper ion binding [GO:0005507]; protein disulfide oxidoreductase activity [GO:0015035]	34358	0.738374	1.66829	0.000228194	0.00473073
Q9D0D3	Q9D0D3	PAPD1_MOUSE	Poly(A) RNA polymerase, mitochondrial (PAP) (EC 2.7.7.19) (PAP-associated domain-containing protein 1) (Polynucleotide adenylyltransferase)	Mtpap	histone mRNA catabolic process [GO:0071044]; mRNA polyadenylation [GO:0006378]; mRNA processing [GO:0006397]	cytoplasm [GO:0005737]; intracellular membrane-bounded organelle [GO:0043231]; mitochondrion [GO:0005739]	ATP binding [GO:0005524]; identical protein binding [GO:0042802]; magnesium ion binding [GO:0000287]; manganese ion binding [GO:0030145]; nucleotidyltransferase activity [GO:0016779]; polynucleotide adenylyltransferase activity [GO:0004652]; protein homodimerization activity [GO:0042803]; RNA binding [GO:0003723]; UTP binding [GO:0002134]	27459.5	0.736622	1.66627	0.000597683	0.00959181
P24472	P24472	GSTA4_MOUSE	Glutathione S-transferase A4 (EC 2.5.1.18) (GST A4-4) (GSTA4-4) (GST class-alpha member 4) (Glutathione S-transferase 5.7) (GST 5.7)	Gsta4	cellular response to lithium ion [GO:0071285]; glutathione metabolic process [GO:0006749]; response to herbicide [GO:0009635]; response to nicotine [GO:0035094]; response to zinc ion [GO:0010043]; xenobiotic metabolic process [GO:0006805]	cytoplasm [GO:0005737]; mitochondrion [GO:0005739]	drug binding [GO:0008144]; glutathione binding [GO:0043295]; glutathione transferase activity [GO:0004364]	155110	0.701296	1.62596	0.00131833	0.0174797
Q9DCZ4	Q9DCZ4	MIC26_MOUSE	MICOS complex subunit Mic26 (Apolipoprotein O) (MICOS complex subunit Mic23) (Protein FAM121B)	Apoo	cristae formation [GO:0042407]	cytosol [GO:0005829]; endoplasmic reticulum membrane [GO:0005789]; extracellular region [GO:0005576]; Golgi membrane [GO:0000139]; integral component of mitochondrial inner membrane [GO:0031305]; MICOS complex [GO:0061617]; mitochondrion [GO:0005739]	0	156894	0.696697	1.62079	0.00461916	0.0419808
Q04447	Q04447	KCRB_MOUSE	Creatine kinase B-type (EC 2.7.3.2) (B-CK) (Creatine kinase B chain) (Creatine phosphokinase B-type) (CPK-B)	Ckb	cellular chloride ion homeostasis [GO:0030644]; cerebellum development [GO:0021549]; phosphocreatine biosynthetic process [GO:0046314]	cytosol [GO:0005829]; dendrite [GO:0030425]; extracellular space [GO:0005615]; mitochondrion [GO:0005739]; myelin sheath [GO:0043209]; neuronal cell body [GO:0043025]; nucleus [GO:0005634]	ATP binding [GO:0005524]; creatine kinase activity [GO:0004111]; kinase activity [GO:0016301]; ubiquitin protein ligase binding [GO:0031625]	88248.4	0.694371	1.61818	8.32998e-05	0.00193336
P62748	P62748	HPCL1_MOUSE	Hippocalcin-like protein 1 (Neural visinin-like protein 3) (NVL-3) (NVP-3) (Visinin-like protein 3) (VILIP-3)	Hpcal1	0	membrane [GO:0016020]	calcium ion binding [GO:0005509]	81843.7	0.68761	1.61061	2.87673e-05	0.00081169
Q922W5	Q922W5	P5CR1_MOUSE	Pyrroline-5-carboxylate reductase 1, mitochondrial (P5C reductase 1) (P5CR 1) (EC 1.5.1.2)	Pycr1	cellular response to oxidative stress [GO:0034599]; L-proline biosynthetic process [GO:0055129]; negative regulation of hydrogen peroxide-induced cell death [GO:1903206]; proline biosynthetic process [GO:0006561]; regulation of mitochondrial membrane potential [GO:0051881]	mitochondrion [GO:0005739]	identical protein binding [GO:0042802]; pyrroline-5-carboxylate reductase activity [GO:0004735]	35222.4	0.678386	1.60035	0.000917777	0.0133981
Q9CX97	Q9CX97	WDR55_MOUSE	WD repeat-containing protein 55	Wdr55	rRNA processing [GO:0006364]	cytoplasm [GO:0005737]; nucleolus [GO:0005730]; nucleoplasm [GO:0005654]	0	49435.7	0.67722	1.59906	0.00105444	0.0146367
Q99PU8	Q99PU8	DHX30_MOUSE	ATP-dependent RNA helicase DHX30 (EC 3.6.4.13) (DEAH box protein 30)	Dhx30	central nervous system development [GO:0007417]; mitochondrial large ribosomal subunit assembly [GO:1902775]	cytoplasm [GO:0005737]; cytosol [GO:0005829]; mitochondrial nucleoid [GO:0042645]; mitochondrion [GO:0005739]; ribonucleoprotein granule [GO:0035770]	ATP binding [GO:0005524]; chromatin binding [GO:0003682]; double-stranded RNA binding [GO:0003725]; RNA binding [GO:0003723]; RNA helicase activity [GO:0003724]	14083.5	0.674574	1.59613	0.00324108	0.0321535
Q9EQG3	Q9EQG3	SCEL_MOUSE	Sciellin	Scel	embryo development ending in birth or egg hatching [GO:0009792]; epidermis development [GO:0008544]; keratinocyte differentiation [GO:0030216]; positive regulation of canonical Wnt signaling pathway [GO:0090263]; response to mechanical stimulus [GO:0009612]	cytoplasm [GO:0005737]; membrane [GO:0016020]; perinuclear region of cytoplasm [GO:0048471]	metal ion binding [GO:0046872]	20556.4	0.672537	1.59387	0.0468474	0.210887
Q9CZ91	Q9CZ91	SRFB1_MOUSE	Serum response factor-binding protein 1 (SRF-dependent transcription regulation-associated protein) (p49/STRAP)	Srfbp1	maturation of SSU-rRNA [GO:0030490]	90S preribosome [GO:0030686]; nucleus [GO:0005634]; perinuclear region of cytoplasm [GO:0048471]	0	7428.32	0.670846	1.59201	0.0248957	0.136736
Q9WUU7	Q9WUU7	CATZ_MOUSE	Cathepsin Z (EC 3.4.18.1)	Ctsz	epithelial tube branching involved in lung morphogenesis [GO:0060441]; negative regulation of neuron projection development [GO:0010977]; negative regulation of plasminogen activation [GO:0010757]; negative regulation of protein binding [GO:0032091]; positive regulation of neural precursor cell proliferation [GO:2000179]; positive regulation of neuron apoptotic process [GO:0043525]; proteolysis […	cell cortex region [GO:0099738]; cell surface [GO:0009986]; collagen-containing extracellular matrix [GO:0062023]; cytoplasmic vesicle [GO:0031410]; endoplasmic reticulum [GO:0005783]; extracellular space [GO:0005615]; growth cone [GO:0030426]; intracellular membrane-bounded organelle [GO:0043231]; lysosome [GO:0005764]	carboxypeptidase activity [GO:0004180]; cysteine-type endopeptidase activity [GO:0004197]	278078	0.66865	1.58959	0.0107389	0.0787096
Q9D8U8	Q9D8U8	SNX5_MOUSE	Sorting nexin-5	Snx5	epidermal growth factor catabolic process [GO:0007174]; intracellular protein transport [GO:0006886]; negative regulation of blood pressure [GO:0045776]; pinocytosis [GO:0006907]; positive regulation of insulin receptor signaling pathway [GO:0046628]; positive regulation of renal sodium excretion [GO:0035815]; positive regulation of transcription, DNA-templated [GO:0045893]; retrograde transport,…	brush border [GO:0005903]; cytoplasmic vesicle membrane [GO:0030659]; cytosol [GO:0005829]; early endosome membrane [GO:0031901]; endosome [GO:0005768]; extrinsic component of cytoplasmic side of plasma membrane [GO:0031234]; extrinsic component of endosome membrane [GO:0031313]; intracellular membrane-bounded organelle [GO:0043231]; macropinocytic cup [GO:0070685]; perinuclear region of cytoplas…	D1 dopamine receptor binding [GO:0031748]; dynactin binding [GO:0034452]; phosphatidylinositol-3,5-bisphosphate binding [GO:0080025]; phosphatidylinositol-4-phosphate binding [GO:0070273]; phosphatidylinositol-5-phosphate binding [GO:0010314]; phosphatidylinositol binding [GO:0035091]	134204	0.660437	1.58056	6.23707e-12	8.4142e-10
Q9JIK5	Q9JIK5	DDX21_MOUSE	Nucleolar RNA helicase 2 (EC 3.6.4.13) (DEAD box protein 21) (Gu-alpha) (Nucleolar RNA helicase Gu) (Nucleolar RNA helicase II) (RH II/Gu)	Ddx21	defense response to virus [GO:0051607]; innate immune response [GO:0045087]; positive regulation of I-kappaB kinase/NF-kappaB signaling [GO:0043123]; positive regulation of myeloid dendritic cell cytokine production [GO:0002735]; response to exogenous dsRNA [GO:0043330]; response to virus [GO:0009615]; R-loop disassembly [GO:0062176]; rRNA processing [GO:0006364]; transcription by RNA polymerase …	cytosol [GO:0005829]; mitochondrion [GO:0005739]; nucleolus [GO:0005730]; nucleoplasm [GO:0005654]; nucleus [GO:0005634]	7SK snRNA binding [GO:0097322]; ATP binding [GO:0005524]; double-stranded RNA binding [GO:0003725]; identical protein binding [GO:0042802]; miRNA binding [GO:0035198]; RNA binding [GO:0003723]; RNA helicase activity [GO:0003724]; rRNA binding [GO:0019843]; snoRNA binding [GO:0030515]	39162.3	0.65805	1.57795	9.39844e-05	0.00215814
Q8BZF8	Q8BZF8	PGM5_MOUSE	Phosphoglucomutase-like protein 5	Pgm5	carbohydrate metabolic process [GO:0005975]; cell adhesion [GO:0007155]; glucose metabolic process [GO:0006006]; myofibril assembly [GO:0030239]; striated muscle tissue development [GO:0014706]	adherens junction [GO:0005912]; cell-substrate junction [GO:0030055]; costamere [GO:0043034]; cytoplasmic side of plasma membrane [GO:0009898]; cytosol [GO:0005829]; dystrophin-associated glycoprotein complex [GO:0016010]; focal adhesion [GO:0005925]; intercalated disc [GO:0014704]; sarcolemma [GO:0042383]; spot adherens junction [GO:0005914]; stress fiber [GO:0001725]; Z disc [GO:0030018]	magnesium ion binding [GO:0000287]	83529.3	0.655755	1.57544	0.00146495	0.018331
Q91V61	Q91V61	SFXN3_MOUSE	Sideroflexin-3	Sfxn3	mitochondrial transmembrane transport [GO:1990542]; one-carbon metabolic process [GO:0006730]; serine import into mitochondrion [GO:0140300]	integral component of mitochondrial inner membrane [GO:0031305]; mitochondrial membrane [GO:0031966]; mitochondrion [GO:0005739]	serine transmembrane transporter activity [GO:0022889]; transmembrane transporter activity [GO:0022857]	117642	0.653592	1.57308	9.95791e-05	0.00226725
Q9CY73	Q9CY73	RM44_MOUSE	39S ribosomal protein L44, mitochondrial (L44mt) (MRP-L44) (EC 3.1.26.-)	Mrpl44	mitochondrial translational elongation [GO:0070125]; pre-miRNA processing [GO:0031054]; primary miRNA processing [GO:0031053]; production of siRNA involved in RNA interference [GO:0030422]; RNA processing [GO:0006396]	mitochondrial large ribosomal subunit [GO:0005762]; mitochondrion [GO:0005739]; nucleoplasm [GO:0005654]; nucleus [GO:0005634]; plasma membrane [GO:0005886]	double-stranded RNA binding [GO:0003725]; ribonuclease III activity [GO:0004525]	22110.4	0.651942	1.57128	0.00350358	0.0339124
P41230	P41230	KDM5C_MOUSE	Lysine-specific demethylase 5C (EC 1.14.11.67) (Histone demethylase JARID1C) (Jumonji/ARID domain-containing protein 1C) (Protein SmcX) (Protein Xe169) ([histone H3]-trimethyl-L-lysine(4) demethylase 5C)	Kdm5c	chromatin remodeling [GO:0006338]; histone H3-K4 demethylation [GO:0034720]; negative regulation of transcription, DNA-templated [GO:0045892]; negative regulation of transcription by RNA polymerase II [GO:0000122]; regulation of circadian rhythm [GO:0042752]; rhythmic process [GO:0048511]	cytoplasm [GO:0005737]; cytosol [GO:0005829]; histone methyltransferase complex [GO:0035097]; nucleoplasm [GO:0005654]; nucleus [GO:0005634]	dioxygenase activity [GO:0051213]; DNA binding [GO:0003677]; histone demethylase activity [GO:0032452]; histone demethylase activity (H3-K4 specific) [GO:0032453]; histone demethylase activity (H3-trimethyl-K4 specific) [GO:0034647]; identical protein binding [GO:0042802]; RNA polymerase II transcription factor binding [GO:0001085]; zinc ion binding [GO:0008270]	8803.58	0.65136	1.57065	0.0108341	0.0791772
Q9CY66	Q9CY66	GAR1_MOUSE	H/ACA ribonucleoprotein complex subunit 1 (Nucleolar protein family A member 1) (snoRNP protein GAR1)	Gar1	snoRNA guided rRNA pseudouridine synthesis [GO:0000454]; telomere maintenance via telomerase [GO:0007004]	box H/ACA snoRNP complex [GO:0031429]; box H/ACA telomerase RNP complex [GO:0090661]; Cajal body [GO:0015030]; dense fibrillar component [GO:0001651]; fibrillar center [GO:0001650]; nuclear chromosome, telomeric region [GO:0000784]; telomerase holoenzyme complex [GO:0005697]	box H/ACA snoRNA binding [GO:0034513]; snoRNA binding [GO:0030515]; telomerase RNA binding [GO:0070034]	68464.3	0.649356	1.56847	0.000632804	0.00997013
P60766	P60766	CDC42_MOUSE	Cell division control protein 42 homolog (EC 3.6.5.2) (G25K GTP-binding protein)	Cdc42	actin filament branching [GO:0090135]; actin filament organization [GO:0007015]; adherens junction organization [GO:0034332]; cardiac conduction system development [GO:0003161]; Cdc42 protein signal transduction [GO:0032488]; cell-cell adhesion [GO:0098609]; cell junction assembly [GO:0034329]; cell migration [GO:0016477]; cell projection assembly [GO:0030031]; cellular protein localization [GO:0…	apical part of cell [GO:0045177]; cell-cell junction [GO:0005911]; cell periphery [GO:0071944]; cell projection [GO:0042995]; centrosome [GO:0005813]; cytoplasm [GO:0005737]; cytoplasmic ribonucleoprotein granule [GO:0036464]; cytosol [GO:0005829]; dendritic spine [GO:0043197]; filopodium [GO:0030175]; Golgi membrane [GO:0000139]; Golgi transport complex [GO:0017119]; lamellipodium membrane [GO:0…	apolipoprotein A-I receptor binding [GO:0034191]; GBD domain binding [GO:0032427]; GTPase activity [GO:0003924]; GTP binding [GO:0005525]; GTP-dependent protein binding [GO:0030742]; identical protein binding [GO:0042802]; mitogen-activated protein kinase kinase kinase binding [GO:0031435]; protein kinase binding [GO:0019901]; thioesterase binding [GO:0031996]; ubiquitin protein ligase activity […	98700.5	0.64131	1.55974	3.99412e-05	0.00105783
P12265	P12265	BGLR_MOUSE	Beta-glucuronidase (EC 3.2.1.31)	Gusb	carbohydrate metabolic process [GO:0005975]; glucuronoside catabolic process [GO:0019391]	endoplasmic reticulum [GO:0005783]; extracellular space [GO:0005615]; intracellular membrane-bounded organelle [GO:0043231]; lysosome [GO:0005764]	beta-glucuronidase activity [GO:0004566]; carbohydrate binding [GO:0030246]; hydrolase activity [GO:0016787]; protein domain specific binding [GO:0019904]; signaling receptor binding [GO:0005102]	29948.8	0.640613	1.55899	0.0489761	0.216552
Q6DIC0	Q6DIC0	SMCA2_MOUSE	Probable global transcription activator SNF2L2 (EC 3.6.4.-) (ATP-dependent helicase SMARCA2) (BRG1-associated factor 190B) (BAF190B) (Protein brahma homolog) (SNF2-alpha) (SWI/SNF-related matrix-associated actin-dependent regulator of chromatin subfamily A member 2)	Smarca2	aortic smooth muscle cell differentiation [GO:0035887]; ATP-dependent chromatin remodeling [GO:0043044]; chromatin organization [GO:0006325]; negative regulation of cell growth [GO:0030308]; negative regulation of cell population proliferation [GO:0008285]; negative regulation of transcription, DNA-templated [GO:0045892]; nervous system development [GO:0007399]; nucleosome assembly [GO:0006334]; …	intermediate filament cytoskeleton [GO:0045111]; intracellular membrane-bounded organelle [GO:0043231]; nBAF complex [GO:0071565]; npBAF complex [GO:0071564]; nuclear chromatin [GO:0000790]; nucleoplasm [GO:0005654]; nucleus [GO:0005634]; SWI/SNF complex [GO:0016514]	ATP binding [GO:0005524]; chromatin binding [GO:0003682]; DNA binding [GO:0003677]; DNA-dependent ATPase activity [GO:0008094]; helicase activity [GO:0004386]; histone binding [GO:0042393]; transcription coactivator activity [GO:0003713]; transcription regulatory region sequence-specific DNA binding [GO:0000976]	40762.2	0.639902	1.55822	0.000740324	0.0114551
Q9JIY5	Q9JIY5	HTRA2_MOUSE	Serine protease HTRA2, mitochondrial (EC 3.4.21.108) (High temperature requirement protein A2) (HtrA2) (Omi stress-regulated endoprotease) (Serine protease 25) (Serine proteinase OMI)	Htra2	adult locomotory behavior [GO:0008344]; adult walking behavior [GO:0007628]; aging [GO:0007568]; cellular protein catabolic process [GO:0044257]; cellular response to growth factor stimulus [GO:0071363]; cellular response to heat [GO:0034605]; cellular response to interferon-beta [GO:0035458]; cellular response to oxidative stress [GO:0034599]; cellular response to retinoic acid [GO:0071300]; cer…	CD40 receptor complex [GO:0035631]; chromatin [GO:0000785]; cytoplasmic side of plasma membrane [GO:0009898]; cytoskeleton [GO:0005856]; cytosol [GO:0005829]; membrane [GO:0016020]; mitochondrial intermembrane space [GO:0005758]; mitochondrial membrane [GO:0031966]; mitochondrion [GO:0005739]; nucleus [GO:0005634]; serine-type endopeptidase complex [GO:1905370]	identical protein binding [GO:0042802]; peptidase activity [GO:0008233]; serine-type endopeptidase activity [GO:0004252]; serine-type peptidase activity [GO:0008236]	125119	0.630434	1.54803	2.37805e-08	1.86655e-06
O35969	O35969	GAMT_MOUSE	Guanidinoacetate N-methyltransferase (EC 2.1.1.2)	Gamt	animal organ morphogenesis [GO:0009887]; creatine biosynthetic process [GO:0006601]; methylation [GO:0032259]; regulation of multicellular organism growth [GO:0040014]; S-adenosylhomocysteine metabolic process [GO:0046498]; S-adenosylmethionine metabolic process [GO:0046500]; spermatogenesis [GO:0007283]	cytoplasm [GO:0005737]; cytosol [GO:0005829]; microvillus [GO:0005902]; nucleus [GO:0005634]	guanidinoacetate N-methyltransferase activity [GO:0030731]; identical protein binding [GO:0042802]; S-adenosylmethionine-dependent methyltransferase activity [GO:0008757]	81638.3	0.628708	1.54618	0.00432554	0.0398153
Q3UH60	Q3UH60	DIP2B_MOUSE	Disco-interacting protein 2 homolog B (DIP2 homolog B)	Dip2b	0	cytoplasm [GO:0005737]; nucleus [GO:0005634]	0	34465.5	0.621671	1.53866	0.000422105	0.00752986
Q61036	Q61036	PAK3_MOUSE	Serine/threonine-protein kinase PAK 3 (EC 2.7.11.1) (Beta-PAK) (CDC42/RAC effector kinase PAK-B) (p21-activated kinase 3) (PAK-3)	Pak3	activation of protein kinase activity [GO:0032147]; axonogenesis [GO:0007409]; cellular response to organic cyclic compound [GO:0071407]; dendrite development [GO:0016358]; dendritic spine development [GO:0060996]; dendritic spine morphogenesis [GO:0060997]; positive regulation of dendritic spine morphogenesis [GO:0061003]; positive regulation of DNA biosynthetic process [GO:2000573]; positive re…	cytoplasm [GO:0005737]; cytosol [GO:0005829]; endosome [GO:0005768]	ATP binding [GO:0005524]; GTPase binding [GO:0051020]; MAP kinase kinase activity [GO:0004708]; metal ion binding [GO:0046872]; protein kinase activity [GO:0004672]; protein serine/threonine kinase activity [GO:0004674]; Rho GTPase binding [GO:0017048]; SH3 domain binding [GO:0017124]	74247.5	0.619111	1.53593	0.0650542	0.260036
P34884	P34884	MIF_MOUSE	Macrophage migration inhibitory factor (MIF) (EC 5.3.2.1) (Delayed early response protein 6) (DER6) (Glycosylation-inhibiting factor) (GIF) (L-dopachrome isomerase) (L-dopachrome tautomerase) (EC 5.3.3.12) (Phenylpyruvate tautomerase)	Mif	brain renin-angiotensin system [GO:0002035]; carboxylic acid metabolic process [GO:0019752]; cell aging [GO:0007569]; cell surface receptor signaling pathway [GO:0007166]; DNA damage response, signal transduction by p53 class mediator [GO:0030330]; drinking behavior [GO:0042756]; inflammatory response [GO:0006954]; innate immune response [GO:0045087]; negative regulation of apoptotic process [GO:…	cell surface [GO:0009986]; cytoplasm [GO:0005737]; cytosol [GO:0005829]; extracellular region [GO:0005576]; extracellular space [GO:0005615]; myelin sheath [GO:0043209]; nucleoplasm [GO:0005654]; nucleus [GO:0005634]; plasma membrane [GO:0005886]	chemoattractant activity [GO:0042056]; cytokine activity [GO:0005125]; cytokine receptor binding [GO:0005126]; dopachrome isomerase activity [GO:0004167]; identical protein binding [GO:0042802]; phenylpyruvate tautomerase activity [GO:0050178]; protease binding [GO:0002020]; protein-containing complex binding [GO:0044877]	487016	0.615996	1.53262	0.000237139	0.0048518
O35130	O35130	NEP1_MOUSE	Ribosomal RNA small subunit methyltransferase NEP1 (EC 2.1.1.-) (18S rRNA (pseudouridine(1248)-N1)-methyltransferase) (18S rRNA Psi1248 methyltransferase) (Nucleolar protein EMG1 homolog) (Protein C2f) (Ribosome biogenesis protein NEP1)	Emg1	blastocyst development [GO:0001824]; nucleologenesis [GO:0017126]; rRNA base methylation [GO:0070475]	nucleolus [GO:0005730]; nucleoplasm [GO:0005654]; small-subunit processome [GO:0032040]	identical protein binding [GO:0042802]; rRNA (pseudouridine) methyltransferase activity [GO:0070037]; rRNA binding [GO:0019843]	41648.8	0.613015	1.52945	0.0792352	0.294624
P24288	P24288	BCAT1_MOUSE	Branched-chain-amino-acid aminotransferase, cytosolic (BCAT(c)) (EC 2.6.1.42) (Protein ECA39)	Bcat1	branched-chain amino acid catabolic process [GO:0009083]; leucine biosynthetic process [GO:0009098]; valine biosynthetic process [GO:0009099]	cytoplasm [GO:0005737]; cytosol [GO:0005829]; mitochondrion [GO:0005739]	branched-chain-amino-acid transaminase activity [GO:0004084]; identical protein binding [GO:0042802]; L-isoleucine transaminase activity [GO:0052656]; L-leucine transaminase activity [GO:0052654]; L-valine transaminase activity [GO:0052655]	60006.4	0.605833	1.52186	0.0436037	0.198772
Q4VAC9	Q4VAC9	PKHG3_MOUSE	Pleckstrin homology domain-containing family G member 3 (PH domain-containing family G member 3)	Plekhg3	0	0	Rho guanyl-nucleotide exchange factor activity [GO:0005089]	22644.6	0.601371	1.51716	0.5042	0.906536
P30280	P30280	CCND2_MOUSE	G1/S-specific cyclin-D2	Ccnd2	adult locomotory behavior [GO:0008344]; cell division [GO:0051301]; cellular response to X-ray [GO:0071481]; G1/S transition of mitotic cell cycle [GO:0000082]; long-term memory [GO:0007616]; mitotic cell cycle phase transition [GO:0044772]; negative regulation of apoptotic process [GO:0043066]; positive regulation of cell population proliferation [GO:0008284]; positive regulation of cyclin-depen…	chromatin [GO:0000785]; cyclin D2-CDK4 complex [GO:0097129]; cyclin-dependent protein kinase holoenzyme complex [GO:0000307]; cytoplasm [GO:0005737]; cytosol [GO:0005829]; nuclear membrane [GO:0031965]; nucleolus [GO:0005730]; nucleoplasm [GO:0005654]; nucleus [GO:0005634]	cyclin-dependent protein serine/threonine kinase regulator activity [GO:0016538]; protein kinase binding [GO:0019901]	42686.4	0.59861	1.51426	0.00248821	0.0263275
P29595	P29595	NEDD8_MOUSE	NEDD8 (Neddylin) (Neural precursor cell expressed developmentally down-regulated protein 8) (NEDD-8) (Ubiquitin-like protein Nedd8)	Nedd8	modification-dependent protein catabolic process [GO:0019941]; protein localization [GO:0008104]; protein neddylation [GO:0045116]; regulation of proteolysis [GO:0030162]; regulation of transcription by RNA polymerase II [GO:0006357]; response to organic cyclic compound [GO:0014070]	cytoplasm [GO:0005737]; cytosol [GO:0005829]; nucleoplasm [GO:0005654]; nucleus [GO:0005634]	protein tag [GO:0031386]; ubiquitin protein ligase binding [GO:0031625]	214674	0.580464	1.49533	0.370024	0.765818
Q9R0Y5	Q9R0Y5	KAD1_MOUSE	Adenylate kinase isoenzyme 1 (AK 1) (EC 2.7.4.3) (EC 2.7.4.6) (ATP-AMP transphosphorylase 1) (ATP:AMP phosphotransferase) (Adenylate monophosphate kinase) (Myokinase)	Ak1	ADP biosynthetic process [GO:0006172]; AMP metabolic process [GO:0046033]; ATP metabolic process [GO:0046034]; cell cycle arrest [GO:0007050]; inosine biosynthetic process [GO:0046103]; nucleoside diphosphate phosphorylation [GO:0006165]; nucleoside triphosphate biosynthetic process [GO:0009142]; positive regulation of glucose transmembrane transport [GO:0010828]; purine nucleotide metabolic proc…	cytoplasm [GO:0005737]; cytosol [GO:0005829]; neuron projection [GO:0043005]; outer dense fiber [GO:0001520]; perinuclear region of cytoplasm [GO:0048471]; plasma membrane [GO:0005886]; sarcomere [GO:0030017]; sperm flagellum [GO:0036126]	adenylate kinase activity [GO:0004017]; ATP binding [GO:0005524]; nucleoside diphosphate kinase activity [GO:0004550]	199504	0.579911	1.49476	7.51387e-06	0.000275606
Q8BWG8	Q8BWG8	ARRB1_MOUSE	Beta-arrestin-1 (Arrestin beta-1)	Arrb1	activation of MAPK activity [GO:0000187]; endocytosis [GO:0006897]; follicle-stimulating hormone signaling pathway [GO:0042699]; G protein-coupled receptor internalization [GO:0002031]; G protein-coupled receptor signaling pathway [GO:0007186]; negative regulation of apoptotic process [GO:0043066]; negative regulation of cysteine-type endopeptidase activity involved in apoptotic process [GO:00431…	basolateral plasma membrane [GO:0016323]; chromatin [GO:0000785]; clathrin-coated pit [GO:0005905]; cytoplasm [GO:0005737]; cytoplasmic vesicle [GO:0031410]; cytosol [GO:0005829]; dendritic spine [GO:0043197]; endosome [GO:0005768]; nuclear body [GO:0016604]; nucleoplasm [GO:0005654]; nucleus [GO:0005634]; plasma membrane [GO:0005886]; postsynaptic density [GO:0014069]; postsynaptic membrane [GO:…	alpha-1A adrenergic receptor binding [GO:0031691]; alpha-1B adrenergic receptor binding [GO:0031692]; angiotensin receptor binding [GO:0031701]; AP-2 adaptor complex binding [GO:0035612]; arrestin family protein binding [GO:1990763]; clathrin adaptor activity [GO:0035615]; clathrin binding [GO:0030276]; cysteine-type endopeptidase inhibitor activity involved in apoptotic process [GO:0043027]; enz…	75076.9	0.577323	1.49208	0.0219261	0.126375
Q9R1K9	Q9R1K9	CETN2_MOUSE	Centrin-2 (Caltractin isoform 1)	Cetn2	cell division [GO:0051301]; centriole replication [GO:0007099]; mitotic cell cycle [GO:0000278]; mRNA transport [GO:0051028]; nucleotide-excision repair [GO:0006289]; protein transport [GO:0015031]; regulation of cytokinesis [GO:0032465]; spermatogenesis [GO:0007283]	9+2 motile cilium [GO:0097729]; apical part of cell [GO:0045177]; centriole [GO:0005814]; centrosome [GO:0005813]; ciliary basal body [GO:0036064]; cilium [GO:0005929]; cytoplasm [GO:0005737]; nuclear pore nuclear basket [GO:0044615]; photoreceptor connecting cilium [GO:0032391]; transcription export complex 2 [GO:0070390]; XPC complex [GO:0071942]	calcium ion binding [GO:0005509]; G-protein beta/gamma-subunit complex binding [GO:0031683]; heterotrimeric G-protein binding [GO:0032795]; microtubule binding [GO:0008017]	24316.3	0.57669	1.49142	0.00193407	0.0221469
Q9CQG2	Q9CQG2	MET16_MOUSE	RNA N6-adenosine-methyltransferase METTL16 (Methyltransferase 10 domain-containing protein) (Methyltransferase-like protein 16) (N6-adenosine-methyltransferase METTL16) (EC 2.1.1.348) (U6 small nuclear RNA (adenine-(43)-N(6))-methyltransferase) (EC 2.1.1.346)	Mettl16	mRNA catabolic process [GO:0006402]; mRNA destabilization [GO:0061157]; mRNA methylation [GO:0080009]; negative regulation of 3'-UTR-mediated mRNA stabilization [GO:1905869]; posttranscriptional regulation of gene expression [GO:0010608]; regulation of mRNA splicing, via spliceosome [GO:0048024]; RNA methylation [GO:0001510]; rRNA base methylation [GO:0070475]; S-adenosylmethionine biosynthetic p…	cytoplasm [GO:0005737]; nucleus [GO:0005634]	23S rRNA (adenine(1618)-N(6))-methyltransferase activity [GO:0052907]; mRNA (N6-adenosine)-methyltransferase activity [GO:0001734]; RNA binding [GO:0003723]; RNA stem-loop binding [GO:0035613]; U6 snRNA (adenine-(43)-N(6))-methyltransferase activity [GO:0120048]; U6 snRNA 3'-end binding [GO:0030629]	29910.5	0.575772	1.49048	0.000430627	0.00765028
Q9CZU6	Q9CZU6	CISY_MOUSE	Citrate synthase, mitochondrial (EC 2.3.3.1) (Citrate (Si)-synthase)	Cs	acetyl-CoA metabolic process [GO:0006084]; carbohydrate metabolic process [GO:0005975]; citrate metabolic process [GO:0006101]; oxaloacetate metabolic process [GO:0006107]; tricarboxylic acid cycle [GO:0006099]	mitochondrial matrix [GO:0005759]; mitochondrion [GO:0005739]	citrate (Si)-synthase activity [GO:0004108]; transferase activity, transferring acyl groups, acyl groups converted into alkyl on transfer [GO:0046912]	440800	0.575452	1.49014	2.04653e-07	1.1939e-05
Q9D0L8	Q9D0L8	MCES_MOUSE	mRNA cap guanine-N7 methyltransferase (EC 2.1.1.56) (RG7MT1) (mRNA (guanine-N(7)-)-methyltransferase) (mRNA cap methyltransferase)	Rnmt	7-methylguanosine mRNA capping [GO:0006370]; cellular response to leukemia inhibitory factor [GO:1990830]	fibrillar center [GO:0001650]; mRNA cap binding complex [GO:0005845]; mRNA cap methyltransferase complex [GO:0031533]; nucleoplasm [GO:0005654]; nucleus [GO:0005634]; receptor complex [GO:0043235]	mRNA (guanine-N7-)-methyltransferase activity [GO:0004482]; RNA binding [GO:0003723]	63758.5	0.574774	1.48944	4.79631e-11	5.59612e-09
Q9DBF1	Q9DBF1	AL7A1_MOUSE	Alpha-aminoadipic semialdehyde dehydrogenase (Alpha-AASA dehydrogenase) (EC 1.2.1.31) (Aldehyde dehydrogenase family 7 member A1) (EC 1.2.1.3) (Antiquitin-1) (Betaine aldehyde dehydrogenase) (EC 1.2.1.8) (Delta1-piperideine-6-carboxylate dehydrogenase) (P6c dehydrogenase)	Aldh7a1	glycine betaine biosynthetic process from choline [GO:0019285]	cytosol [GO:0005829]; mitochondrion [GO:0005739]; nucleus [GO:0005634]	betaine-aldehyde dehydrogenase activity [GO:0008802]; glyceraldehyde-3-phosphate dehydrogenase (NAD+) (non-phosphorylating) activity [GO:0043878]; identical protein binding [GO:0042802]; L-aminoadipate-semialdehyde dehydrogenase activity [GO:0004043]	242654	0.573571	1.4882	7.89425e-12	1.00234e-09
Q91V64	Q91V64	ISOC1_MOUSE	Isochorismatase domain-containing protein 1	Isoc1	0	cytoplasm [GO:0005737]; peroxisome [GO:0005777]	0	43436.3	0.573208	1.48783	0.00075112	0.0115043
Q8BZB2	Q8BZB2	COAC_MOUSE	Phosphopantothenoylcysteine decarboxylase (PPC-DC) (EC 4.1.1.36) (CoaC)	Ppcdc	coenzyme A biosynthetic process [GO:0015937]	phosphopantothenoylcysteine decarboxylase complex [GO:0071513]	FMN binding [GO:0010181]; identical protein binding [GO:0042802]; phosphopantothenoylcysteine decarboxylase activity [GO:0004633]	16694.1	0.556013	1.4702	0.0287136	0.151167
Q8K370	Q8K370	ACD10_MOUSE	Acyl-CoA dehydrogenase family member 10 (ACAD-10) (EC 1.3.99.-)	Acad10	0	mitochondrion [GO:0005739]	flavin adenine dinucleotide binding [GO:0050660]; hydrolase activity [GO:0016787]; oxidoreductase activity, acting on the CH-CH group of donors [GO:0016627]	57413.8	0.553067	1.4672	1.2734e-05	0.000426145
Q61127	Q61127	NAB2_MOUSE	NGFI-A-binding protein 2 (EGR-1-binding protein 2)	Nab2	endochondral ossification [GO:0001958]; myelination [GO:0042552]; negative regulation of transcription by RNA polymerase III [GO:0016480]; positive regulation of tau-protein kinase activity [GO:1902949]; regulation of epidermis development [GO:0045682]; regulation of transcription, DNA-templated [GO:0006355]; Schwann cell differentiation [GO:0014037]	nucleus [GO:0005634]	identical protein binding [GO:0042802]; transcription coregulator activity [GO:0003712]; transcription factor binding [GO:0008134]	31510.2	0.552412	1.46654	4.92826e-05	0.00126639
A6H630	A6H630	ARMT1_MOUSE	Damage-control phosphatase ARMT1 (EC 3.1.3.-) (Acidic residue methyltransferase 1) (Protein-glutamate O-methyltransferase) (EC 2.1.1.-) (Sugar phosphate phosphatase ARMT1)	Armt1	cellular response to DNA damage stimulus [GO:0006974]; methylation [GO:0032259]; regulation of response to DNA damage stimulus [GO:2001020]	0	enzyme binding [GO:0019899]; metal ion binding [GO:0046872]; phosphatase activity [GO:0016791]; protein carboxyl O-methyltransferase activity [GO:0051998]; S-adenosylmethionine-dependent methyltransferase activity [GO:0008757]	36964.4	0.551798	1.46591	0.00877962	0.0674406
Q9CQT1	Q9CQT1	MTNA_MOUSE	Methylthioribose-1-phosphate isomerase (M1Pi) (MTR-1-P isomerase) (EC 5.3.1.23) (S-methyl-5-thioribose-1-phosphate isomerase) (Translation initiation factor eIF-2B subunit alpha/beta/delta-like protein)	Mri1	L-methionine salvage from methylthioadenosine [GO:0019509]; L-methionine salvage from S-adenosylmethionine [GO:0019284]	cytosol [GO:0005829]; fibrillar center [GO:0001650]; nucleoplasm [GO:0005654]	identical protein binding [GO:0042802]; S-methyl-5-thioribose-1-phosphate isomerase activity [GO:0046523]	63052.7	0.551244	1.46535	2.32925e-05	0.000693472
P54116	P54116	STOM_MOUSE	Stomatin (Erythrocyte band 7 integral membrane protein) (Erythrocyte membrane protein band 7.2) (Protein 7.2b)	Stom	positive regulation by host of viral genome replication [GO:0044829]; positive regulation of protein targeting to membrane [GO:0090314]; positive regulation of viral process [GO:0048524]; regulation of acid-sensing ion channel activity [GO:1901585]; regulation of ion transmembrane transport [GO:0034765]	cytoplasm [GO:0005737]; cytoskeleton [GO:0005856]; endoplasmic reticulum [GO:0005783]; integral component of plasma membrane [GO:0005887]; melanosome [GO:0042470]; membrane raft [GO:0045121]; mitochondrion [GO:0005739]; perinuclear region of cytoplasm [GO:0048471]; plasma membrane [GO:0005886]	identical protein binding [GO:0042802]; protein homodimerization activity [GO:0042803]; RNA polymerase binding [GO:0070063]	45485	0.549157	1.46323	0.0492389	0.216552
P27661	P27661	H2AX_MOUSE	Histone H2AX (H2a/x) (Histone H2A.X)	H2ax	cellular response to DNA damage stimulus [GO:0006974]; cellular response to gamma radiation [GO:0071480]; cellular senescence [GO:0090398]; cerebral cortex development [GO:0021987]; chromatin organization [GO:0006325]; chromatin silencing [GO:0006342]; DNA repair [GO:0006281]; double-strand break repair via homologous recombination [GO:0000724]; meiotic cell cycle [GO:0051321]; spermatogenesis [G…	centrosome [GO:0005813]; chromatin [GO:0000785]; chromosome [GO:0005694]; chromosome, telomeric region [GO:0000781]; condensed nuclear chromosome [GO:0000794]; male germ cell nucleus [GO:0001673]; nuclear chromatin [GO:0000790]; nuclear speck [GO:0016607]; nucleoplasm [GO:0005654]; nucleosome [GO:0000786]; nucleus [GO:0005634]; replication fork [GO:0005657]; site of DNA damage [GO:0090734]; site …	damaged DNA binding [GO:0003684]; DNA binding [GO:0003677]; enzyme binding [GO:0019899]; histone binding [GO:0042393]; protein heterodimerization activity [GO:0046982]	111466	0.54836	1.46242	0.0072958	0.0594263
Q3UQ84	Q3UQ84	SYTM_MOUSE	Threonine--tRNA ligase, mitochondrial (EC 6.1.1.3) (Threonyl-tRNA synthetase) (ThrRS) (Threonyl-tRNA synthetase-like 1)	Tars2	threonyl-tRNA aminoacylation [GO:0006435]; tRNA aminoacylation for protein translation [GO:0006418]	mitochondrial matrix [GO:0005759]; mitochondrion [GO:0005739]	aminoacyl-tRNA editing activity [GO:0002161]; aminoacyl-tRNA ligase activity [GO:0004812]; ATP binding [GO:0005524]; protein homodimerization activity [GO:0042803]; threonine-tRNA ligase activity [GO:0004829]	56648.9	0.54557	1.4596	0.000998669	0.0140891
Q91X52	Q91X52	DCXR_MOUSE	L-xylulose reductase (XR) (EC 1.1.1.10) (Dicarbonyl/L-xylulose reductase)	Dcxr	D-xylose metabolic process [GO:0042732]; glucose metabolic process [GO:0006006]; NADP metabolic process [GO:0006739]; oxidation-reduction process [GO:0055114]; xylulose metabolic process [GO:0005997]	apical plasma membrane [GO:0016324]; brush border [GO:0005903]; cytoplasmic microtubule [GO:0005881]; microvillus [GO:0005902]	carbonyl reductase (NADPH) activity [GO:0004090]; identical protein binding [GO:0042802]; L-xylulose reductase (NAD+) activity [GO:0044105]; L-xylulose reductase (NADP+) activity [GO:0050038]; oxidoreductase activity, acting on CH-OH group of donors [GO:0016614]; oxidoreductase activity, acting on NAD(P)H, quinone or similar compound as acceptor [GO:0016655]	31213.2	0.545125	1.45915	0.00144131	0.0183128
Q8R1G6	Q8R1G6	PDLI2_MOUSE	PDZ and LIM domain protein 2 (PDZ-LIM protein mystique)	Pdlim2	actin cytoskeleton organization [GO:0030036]; heart development [GO:0007507]; muscle structure development [GO:0061061]	adherens junction [GO:0005912]; cortical actin cytoskeleton [GO:0030864]; filamentous actin [GO:0031941]; stress fiber [GO:0001725]; Z disc [GO:0030018]	actin binding [GO:0003779]; alpha-actinin binding [GO:0051393]; filamin binding [GO:0031005]; metal ion binding [GO:0046872]; muscle alpha-actinin binding [GO:0051371]; myosin heavy chain binding [GO:0032036]	403557	0.543793	1.4578	0.0514018	0.223691
O08784	O08784	TCOF_MOUSE	Treacle protein (Treacher Collins syndrome protein homolog)	Tcof1	neural crest cell development [GO:0014032]; neural crest formation [GO:0014029]; nucleolar large rRNA transcription by RNA polymerase I [GO:0042790]; regulation of translation [GO:0006417]	cytosol [GO:0005829]; fibrillar center [GO:0001650]; nucleolus [GO:0005730]; nucleoplasm [GO:0005654]	protein heterodimerization activity [GO:0046982]; RNA polymerase I core binding [GO:0001042]; scaffold protein binding [GO:0097110]	108984	0.542814	1.45681	2.17434e-08	1.75648e-06
Q9DBR1	Q9DBR1	XRN2_MOUSE	5'-3' exoribonuclease 2 (EC 3.1.13.-) (Protein Dhm1)	Xrn2	DNA catabolic process, exonucleolytic [GO:0000738]; DNA recombination [GO:0006310]; DNA repair [GO:0006281]; DNA-templated transcription, termination [GO:0006353]; hippocampus development [GO:0021766]; microtubule-based process [GO:0007017]; mRNA processing [GO:0006397]; neuron differentiation [GO:0030182]; nuclear-transcribed mRNA catabolic process [GO:0000956]; retina development in camera-type…	aggresome [GO:0016235]; nucleolus [GO:0005730]; nucleoplasm [GO:0005654]; nucleus [GO:0005634]	3'-5'-exoribonuclease activity [GO:0000175]; 5'-3' exonuclease activity [GO:0008409]; 5'-3' exoribonuclease activity [GO:0004534]; identical protein binding [GO:0042802]; metal ion binding [GO:0046872]; RNA binding [GO:0003723]; transcription termination site sequence-specific DNA binding [GO:0001147]	63126.1	0.541247	1.45523	0.000469546	0.00801198
Q8BUY5	Q8BUY5	TIDC1_MOUSE	Complex I assembly factor TIMMDC1, mitochondrial (Translocase of inner mitochondrial membrane domain-containing protein 1) (TIMM domain containing-protein 1)	Timmdc1	0	integral component of membrane [GO:0016021]; mitochondrial membrane [GO:0031966]; mitochondrion [GO:0005739]; nucleoplasm [GO:0005654]	0	34190.2	0.540839	1.45482	0.0172439	0.107575
Q9CQY2	Q9CQY2	RAMAC_MOUSE	RNA guanine-N7 methyltransferase activating subunit (Protein FAM103A1) (RNA guanine-7 methyltransferase activating subunit) (RNMT-activating mRNA cap methylating subunit) (RNMT-activating mRNA cap methyltransferase subunit) (RNMT-activating mini protein) (RAM)	Ramac	7-methylguanosine mRNA capping [GO:0006370]; methylation [GO:0032259]; recruitment of mRNA capping enzyme to RNA polymerase II holoenzyme complex [GO:0036031]; RNA 5'-cap (guanine-N7)-methylation [GO:0106005]	mRNA cap binding complex [GO:0005845]; mRNA cap methyltransferase complex [GO:0031533]; nucleoplasm [GO:0005654]; nucleus [GO:0005634]	RNA binding [GO:0003723]	119374	0.540093	1.45407	5.41569e-05	0.00135142
Q9D945	Q9D945	LLPH_MOUSE	Protein LLP homolog (Protein LAPS18-like)	Llph	dendrite extension [GO:0097484]; positive regulation of dendritic spine development [GO:0060999]	chromosome [GO:0005694]; nucleolus [GO:0005730]	basal RNA polymerase II transcription machinery binding [GO:0001099]	36259.3	0.536161	1.45011	0.00949787	0.0715572
Q8R001	Q8R001	MARE2_MOUSE	Microtubule-associated protein RP/EB family member 2 (APC-binding protein EB2) (End-binding protein 2) (EB2)	Mapre2	cell division [GO:0051301]; positive regulation of ARF protein signal transduction [GO:0032014]; positive regulation of focal adhesion disassembly [GO:0120183]; positive regulation of GTPase activity [GO:0043547]; positive regulation of keratinocyte migration [GO:0051549]; protein localization to microtubule [GO:0035372]; protein localization to microtubule plus-end [GO:1904825]; regulation of mi…	cytoplasmic microtubule [GO:0005881]; focal adhesion [GO:0005925]; microtubule [GO:0005874]; microtubule organizing center [GO:0005815]; spindle midzone [GO:0051233]	identical protein binding [GO:0042802]; microtubule binding [GO:0008017]; microtubule plus-end binding [GO:0051010]; protein kinase binding [GO:0019901]	86648.7	0.533481	1.44742	0.0108893	0.0791772
P16406	P16406	AMPE_MOUSE	Glutamyl aminopeptidase (EAP) (EC 3.4.11.7) (Aminopeptidase A) (AP-A) (BP-1/6C3 antigen) (CD antigen CD249)	Enpep	angiogenesis [GO:0001525]; cell migration [GO:0016477]; cell population proliferation [GO:0008283]; glomerulus development [GO:0032835]; peptide catabolic process [GO:0043171]; proteolysis [GO:0006508]; regulation of blood pressure [GO:0008217]; regulation of systemic arterial blood pressure by renin-angiotensin [GO:0003081]; signal transduction [GO:0007165]	apical part of cell [GO:0045177]; apical plasma membrane [GO:0016324]; brush border [GO:0005903]; brush border membrane [GO:0031526]; cytoplasm [GO:0005737]; cytoplasmic vesicle [GO:0031410]; external side of plasma membrane [GO:0009897]; integral component of membrane [GO:0016021]; plasma membrane [GO:0005886]	aminopeptidase activity [GO:0004177]; metalloaminopeptidase activity [GO:0070006]; peptidase activity [GO:0008233]; peptide binding [GO:0042277]; zinc ion binding [GO:0008270]	39630.8	0.533032	1.44697	0.00138218	0.0180814
Q9ER88	Q9ER88	RT29_MOUSE	28S ribosomal protein S29, mitochondrial (MRP-S29) (S29mt) (Death-associated protein 3) (DAP-3)	Dap3	apoptotic mitochondrial changes [GO:0008637]	mitochondrial matrix [GO:0005759]; mitochondrial small ribosomal subunit [GO:0005763]; mitochondrion [GO:0005739]; nucleoplasm [GO:0005654]	structural constituent of ribosome [GO:0003735]	37539.4	0.523584	1.43752	9.30272e-05	0.00214758
Q9EP72	Q9EP72	EMC7_MOUSE	ER membrane protein complex subunit 7	Emc7	0	ER membrane protein complex [GO:0072546]; integral component of membrane [GO:0016021]	carbohydrate binding [GO:0030246]	34837.6	0.522891	1.43683	0.010841	0.0791772
P28352	P28352	APEX1_MOUSE	DNA-(apurinic or apyrimidinic site) endonuclease (EC 3.1.-.-) (APEX nuclease) (APEN) (Apurinic-apyrimidinic endonuclease 1) (AP endonuclease 1) (REF-1) (Redox factor-1) [Cleaved into: DNA-(apurinic or apyrimidinic site) endonuclease, mitochondrial]	Apex1	aging [GO:0007568]; base-excision repair [GO:0006284]; cell redox homeostasis [GO:0045454]; cellular response to cAMP [GO:0071320]; cellular response to hydrogen peroxide [GO:0070301]; cellular response to peptide hormone stimulus [GO:0071375]; DNA demethylation [GO:0080111]; DNA recombination [GO:0006310]; DNA repair [GO:0006281]; negative regulation of smooth muscle cell migration [GO:0014912];…	centrosome [GO:0005813]; cytoplasm [GO:0005737]; endoplasmic reticulum [GO:0005783]; mitochondrion [GO:0005739]; nuclear speck [GO:0016607]; nucleolus [GO:0005730]; nucleoplasm [GO:0005654]; nucleus [GO:0005634]; perinuclear region of cytoplasm [GO:0048471]; transcription regulator complex [GO:0005667]	3'-5' exonuclease activity [GO:0008408]; chromatin DNA binding [GO:0031490]; damaged DNA binding [GO:0003684]; DNA-(apurinic or apyrimidinic site) endonuclease activity [GO:0003906]; DNA binding [GO:0003677]; double-stranded DNA 3'-5' exodeoxyribonuclease activity [GO:0008311]; double-stranded DNA exodeoxyribonuclease activity [GO:0008309]; double-stranded telomeric DNA binding [GO:0003691]; endo…	158046	0.522675	1.43662	1.73712e-07	1.02728e-05
Q9CZN7	Q9CZN7	GLYM_MOUSE	Serine hydroxymethyltransferase, mitochondrial (SHMT) (EC 2.1.2.1) (Glycine hydroxymethyltransferase) (Serine methylase)	Shmt2	cellular response to tetrahydrofolate [GO:1904482]; folic acid metabolic process [GO:0046655]; glycine biosynthetic process [GO:0006545]; glycine biosynthetic process from serine [GO:0019264]; glycine metabolic process [GO:0006544]; L-serine biosynthetic process [GO:0006564]; L-serine catabolic process [GO:0006565]; L-serine metabolic process [GO:0006563]; one-carbon metabolic process [GO:0006730…	BRISC complex [GO:0070552]; cytoplasm [GO:0005737]; cytosol [GO:0005829]; microtubule cytoskeleton [GO:0015630]; mitochondrial inner membrane [GO:0005743]; mitochondrial intermembrane space [GO:0005758]; mitochondrial matrix [GO:0005759]; mitochondrial nucleoid [GO:0042645]; mitochondrion [GO:0005739]; nucleus [GO:0005634]	amino acid binding [GO:0016597]; chromatin binding [GO:0003682]; cobalt ion binding [GO:0050897]; glycine hydroxymethyltransferase activity [GO:0004372]; identical protein binding [GO:0042802]; L-allo-threonine aldolase activity [GO:0008732]; mRNA 5'-UTR binding [GO:0048027]; protein homodimerization activity [GO:0042803]; pyridoxal phosphate binding [GO:0030170]; serine binding [GO:0070905]; tra…	633365	0.52111	1.43506	2.84224e-13	5.19969e-11
O88531	O88531	PPT1_MOUSE	Palmitoyl-protein thioesterase 1 (PPT-1) (EC 3.1.2.22) (Palmitoyl-protein hydrolase 1)	Ppt1	adult locomotory behavior [GO:0008344]; associative learning [GO:0008306]; brain development [GO:0007420]; cellular macromolecule catabolic process [GO:0044265]; cellular protein catabolic process [GO:0044257]; grooming behavior [GO:0007625]; lipid catabolic process [GO:0016042]; lysosomal lumen acidification [GO:0007042]; lysosome organization [GO:0007040]; membrane raft organization [GO:0031579…	axon [GO:0030424]; cytosol [GO:0005829]; dendrite [GO:0030425]; extracellular region [GO:0005576]; extracellular space [GO:0005615]; Golgi apparatus [GO:0005794]; intracellular membrane-bounded organelle [GO:0043231]; lysosome [GO:0005764]; membrane raft [GO:0045121]; neuronal cell body [GO:0043025]; neuron projection [GO:0043005]; nucleus [GO:0005634]; synapse [GO:0045202]; synaptic vesicle [GO:…	lysophosphatidic acid binding [GO:0035727]; palmitoyl-(protein) hydrolase activity [GO:0008474]; palmitoyl-CoA hydrolase activity [GO:0016290]; sulfatide binding [GO:0120146]; thiolester hydrolase activity [GO:0016790]	100180	0.520582	1.43453	3.6962e-05	0.00099728
P11531	P11531	DMD_MOUSE	Dystrophin	Dmd	aging [GO:0007568]; cardiac muscle cell action potential [GO:0086001]; cardiac muscle contraction [GO:0060048]; cellular protein-containing complex assembly [GO:0034622]; cellular protein localization [GO:0034613]; cerebral cortex development [GO:0021987]; establishment of blood-nerve barrier [GO:0008065]; establishment of glial blood-brain barrier [GO:0060857]; muscle cell cellular homeostasis […	astrocyte projection [GO:0097449]; axon [GO:0030424]; cell junction [GO:0030054]; cell-substrate junction [GO:0030055]; cell surface [GO:0009986]; costamere [GO:0043034]; dystrophin-associated glycoprotein complex [GO:0016010]; filopodium [GO:0030175]; filopodium membrane [GO:0031527]; Golgi apparatus [GO:0005794]; lamellipodium [GO:0030027]; matrix side of mitochondrial inner membrane [GO:009961…	actin binding [GO:0003779]; dystroglycan binding [GO:0002162]; integrin binding [GO:0005178]; lamin binding [GO:0005521]; myosin binding [GO:0017022]; nitric-oxide synthase binding [GO:0050998]; PDZ domain binding [GO:0030165]; structural constituent of muscle [GO:0008307]; vinculin binding [GO:0017166]; zinc ion binding [GO:0008270]	44127.5	0.519542	1.4335	0.0639974	0.257481
P16460	P16460	ASSY_MOUSE	Argininosuccinate synthase (EC 6.3.4.5) (Citrulline--aspartate ligase)	Ass1	acute-phase response [GO:0006953]; aging [GO:0007568]; arginine biosynthetic process [GO:0006526]; argininosuccinate metabolic process [GO:0000053]; aspartate metabolic process [GO:0006531]; cellular response to amine stimulus [GO:0071418]; cellular response to amino acid stimulus [GO:0071230]; cellular response to ammonium ion [GO:0071242]; cellular response to cAMP [GO:0071320]; cellular respon…	cell body fiber [GO:0070852]; cytoplasm [GO:0005737]; cytosol [GO:0005829]; endoplasmic reticulum [GO:0005783]; lysosome [GO:0005764]; mitochondrial outer membrane [GO:0005741]; mitochondrion [GO:0005739]; myelin sheath [GO:0043209]; neuronal cell body [GO:0043025]; neuron projection [GO:0043005]; nucleus [GO:0005634]; perikaryon [GO:0043204]	amino acid binding [GO:0016597]; argininosuccinate synthase activity [GO:0004055]; ATP binding [GO:0005524]; identical protein binding [GO:0042802]; toxic substance binding [GO:0015643]	82286.4	0.51905	1.43301	4.69913e-06	0.000186112
Q8R3C0	Q8R3C0	MCMBP_MOUSE	Mini-chromosome maintenance complex-binding protein (MCM-BP) (MCM-binding protein)	Mcmbp	cell division [GO:0051301]; DNA-dependent DNA replication [GO:0006261]; sister chromatid cohesion [GO:0007062]	cell junction [GO:0030054]; cytosol [GO:0005829]; MCM complex [GO:0042555]; nuclear chromatin [GO:0000790]; nucleoplasm [GO:0005654]; nucleus [GO:0005634]	chromatin binding [GO:0003682]	27054.5	0.516222	1.43021	0.000588855	0.00952092
P52927	P52927	HMGA2_MOUSE	High mobility group protein HMGI-C (High mobility group AT-hook protein 2)	Hmga2	adipose tissue development [GO:0060612]; adrenal gland development [GO:0030325]; base-excision repair [GO:0006284]; cell division [GO:0051301]; cell proliferation in forebrain [GO:0021846]; chondrocyte differentiation [GO:0002062]; chondrocyte proliferation [GO:0035988]; chromosome breakage [GO:0031052]; chromosome condensation [GO:0030261]; DNA damage response, detection of DNA damage [GO:004276…	nuclear chromosome [GO:0000228]; nucleus [GO:0005634]; protein-DNA complex [GO:0032993]; senescence-associated heterochromatin focus [GO:0035985]; SMAD protein complex [GO:0071141]	5'-deoxyribose-5-phosphate lyase activity [GO:0051575]; C2H2 zinc finger domain binding [GO:0070742]; cAMP response element binding [GO:0035497]; DNA-(apurinic or apyrimidinic site) endonuclease activity [GO:0003906]; DNA binding, bending [GO:0008301]; DNA-binding transcription repressor activity, RNA polymerase II-specific [GO:0001227]; enzyme binding [GO:0019899]; MH1 domain binding [GO:0035501…	201363	0.513491	1.4275	0.0930626	0.329679
Q9D4H8	Q9D4H8	CUL2_MOUSE	Cullin-2 (CUL-2)	Cul2	proteasome-mediated ubiquitin-dependent protein catabolic process [GO:0043161]; protein catabolic process [GO:0030163]; protein ubiquitination [GO:0016567]; SCF-dependent proteasomal ubiquitin-dependent protein catabolic process [GO:0031146]; ubiquitin-dependent protein catabolic process [GO:0006511]	Cul2-RING ubiquitin ligase complex [GO:0031462]; cullin-RING ubiquitin ligase complex [GO:0031461]; nucleolus [GO:0005730]; nucleoplasm [GO:0005654]; SCF ubiquitin ligase complex [GO:0019005]; VCB complex [GO:0030891]	protein-containing complex binding [GO:0044877]; ubiquitin protein ligase binding [GO:0031625]; ubiquitin-protein transferase activity [GO:0004842]	92142.9	0.513178	1.42719	7.83008e-06	0.000279359
A2ARV4	A2ARV4	LRP2_MOUSE	Low-density lipoprotein receptor-related protein 2 (LRP-2) (Glycoprotein 330) (gp330) (Megalin)	Lrp2	amyloid-beta clearance [GO:0097242]; aorta development [GO:0035904]; cell population proliferation [GO:0008283]; cellular response to growth factor stimulus [GO:0071363]; chemoattraction of axon [GO:0061642]; coronary artery morphogenesis [GO:0060982]; coronary vasculature development [GO:0060976]; endocytic hemoglobin import into cell [GO:0020028]; endocytosis [GO:0006897]; endosomal transport […	apical part of cell [GO:0045177]; apical plasma membrane [GO:0016324]; axon [GO:0030424]; axonal growth cone [GO:0044295]; brush border [GO:0005903]; brush border membrane [GO:0031526]; cell surface [GO:0009986]; clathrin-coated pit [GO:0005905]; cytoplasm [GO:0005737]; dendrite [GO:0030425]; endocytic vesicle [GO:0030139]; endoplasmic reticulum [GO:0005783]; endosome [GO:0005768]; endosome lumen…	calcium ion binding [GO:0005509]; chaperone binding [GO:0051087]; drug binding [GO:0008144]; hemoglobin binding [GO:0030492]; hormone binding [GO:0042562]; insulin-like growth factor I binding [GO:0031994]; low-density lipoprotein particle receptor binding [GO:0050750]; PDZ domain binding [GO:0030165]; protein-containing complex binding [GO:0044877]; protein transporter activity [GO:0140318]; SH3…	154180	0.512069	1.42609	8.51596e-30	7.35268e-27
Q99N89	Q99N89	RM43_MOUSE	39S ribosomal protein L43, mitochondrial (L43mt) (MRP-L43) (Mitochondrial ribosomal protein bMRP36a)	Mrpl43	mitochondrial translation [GO:0032543]; translation [GO:0006412]	mitochondrial large ribosomal subunit [GO:0005762]; mitochondrion [GO:0005739]	structural constituent of ribosome [GO:0003735]	30362.8	0.509922	1.42397	0.0497707	0.217911
Q505D7	Q505D7	OPA3_MOUSE	Optic atrophy 3 protein homolog	Opa3	bone development [GO:0060348]; fat cell differentiation [GO:0045444]; mitochondrion morphogenesis [GO:0070584]; neuromuscular process [GO:0050905]; regulation of growth [GO:0040008]; regulation of lipid metabolic process [GO:0019216]; visual perception [GO:0007601]	mitochondrion [GO:0005739]	0	57614.2	0.509014	1.42308	0.0243266	0.136033
Q80YD1	Q80YD1	SUV3_MOUSE	ATP-dependent RNA helicase SUPV3L1, mitochondrial (EC 3.6.4.13) (Suppressor of var1 3-like protein 1) (SUV3-like protein 1)	Supv3l1	chromatin maintenance [GO:0070827]; DNA duplex unwinding [GO:0032508]; DNA recombination [GO:0006310]; mitochondrial mRNA catabolic process [GO:0000958]; mitochondrial mRNA surveillance [GO:0035946]; mitochondrial ncRNA surveillance [GO:0035945]; mitochondrial RNA 3'-end processing [GO:0000965]; mitochondrial RNA surveillance [GO:2000827]; mitochondrion morphogenesis [GO:0070584]; negative regula…	mitochondrial degradosome [GO:0045025]; mitochondrial matrix [GO:0005759]; mitochondrial nucleoid [GO:0042645]; mitochondrion [GO:0005739]; nucleus [GO:0005634]	3'-5' RNA helicase activity [GO:0034458]; ATP binding [GO:0005524]; DNA binding [GO:0003677]; DNA helicase activity [GO:0003678]; double-stranded RNA binding [GO:0003725]; protein homodimerization activity [GO:0042803]; RNA helicase activity [GO:0003724]	34820	0.507038	1.42113	0.0301953	0.156863
Q8VDS4	Q8VDS4	RPR1A_MOUSE	Regulation of nuclear pre-mRNA domain-containing protein 1A (Cyclin-dependent kinase inhibitor 2B-related protein) (p15INK4B-related protein)	Rprd1a	dephosphorylation of RNA polymerase II C-terminal domain [GO:0070940]; mRNA 3'-end processing [GO:0031124]	RNA polymerase II, holoenzyme [GO:0016591]	identical protein binding [GO:0042802]; RNA polymerase II complex binding [GO:0000993]	37415	0.506941	1.42103	0.00143632	0.0183128
Q91XL9	Q91XL9	OSBL1_MOUSE	Oxysterol-binding protein-related protein 1 (ORP-1) (OSBP-related protein 1)	Osbpl1a	0	cytosol [GO:0005829]; endosome [GO:0005768]; intracellular membrane-bounded organelle [GO:0043231]; late endosome [GO:0005770]; membrane [GO:0016020]; organelle membrane contact site [GO:0044232]	cholesterol binding [GO:0015485]; lipid binding [GO:0008289]; sterol binding [GO:0032934]; sterol transporter activity [GO:0015248]	32873.8	0.506339	1.42044	0.000271427	0.00539977
Q91WM2	Q91WM2	HDHD5_MOUSE	Haloacid dehalogenase-like hydrolase domain-containing 5 (Cat eye syndrome critical region protein 5 homolog)	Hdhd5	glycerophospholipid biosynthetic process [GO:0046474]	mitochondrion [GO:0005739]	0	30730.2	0.504359	1.41849	0.128565	0.405916
Q9JLB0	Q9JLB0	MPP6_MOUSE	MAGUK p55 subfamily member 6 (Dlgh4 protein) (P55T protein) (Protein associated with Lin-7 2)	Mpp6	0	integral component of membrane [GO:0016021]; plasma membrane [GO:0005886]	guanylate kinase activity [GO:0004385]	27074.9	0.503976	1.41812	6.74698e-06	0.000251092
Q9JI19	Q9JI19	FIBP_MOUSE	Acidic fibroblast growth factor intracellular-binding protein (aFGF intracellular-binding protein) (FGF-1 intracellular-binding protein)	Fibp	0	endomembrane system [GO:0012505]; membrane [GO:0016020]; nuclear speck [GO:0016607]; nucleus [GO:0005634]	fibroblast growth factor binding [GO:0017134]	13038.2	0.502997	1.41715	0.094373	0.331766
P38647	P38647	GRP75_MOUSE	Stress-70 protein, mitochondrial (75 kDa glucose-regulated protein) (GRP-75) (Heat shock 70 kDa protein 9) (Mortalin) (Peptide-binding protein 74) (PBP74) (p66 MOT)	Hspa9	cellular response to unfolded protein [GO:0034620]; chaperone cofactor-dependent protein refolding [GO:0051085]; erythrocyte differentiation [GO:0030218]; iron-sulfur cluster assembly [GO:0016226]; negative regulation of cell death [GO:0060548]; negative regulation of erythrocyte differentiation [GO:0045647]; negative regulation of hematopoietic stem cell differentiation [GO:1902037]; negative re…	cytoplasm [GO:0005737]; mitochondrial matrix [GO:0005759]; mitochondrial nucleoid [GO:0042645]; mitochondrion [GO:0005739]; myelin sheath [GO:0043209]; nucleolus [GO:0005730]	ATPase activity [GO:0016887]; ATP binding [GO:0005524]; chaperone binding [GO:0051087]; enzyme binding [GO:0019899]; fibroblast growth factor binding [GO:0017134]; heat shock protein binding [GO:0031072]; misfolded protein binding [GO:0051787]; protein folding chaperone [GO:0044183]; ubiquitin protein ligase binding [GO:0031625]; unfolded protein binding [GO:0051082]	843359	0.502309	1.41648	7.89201e-25	3.78554e-22
Q91WG4	Q91WG4	ELP2_MOUSE	Elongator complex protein 2 (ELP2) (STAT3-interacting protein 1) (StIP1)	Elp2	proteasome assembly [GO:0043248]; regulation of receptor signaling pathway via JAK-STAT [GO:0046425]; transcription elongation from RNA polymerase II promoter [GO:0006368]; tRNA wobble uridine modification [GO:0002098]	cytosol [GO:0005829]; Elongator holoenzyme complex [GO:0033588]; nucleoplasm [GO:0005654]; proteasome complex [GO:0000502]; transcription elongation factor complex [GO:0008023]	endopeptidase activator activity [GO:0061133]; protein kinase binding [GO:0019901]; RNA polymerase II complex binding [GO:0000993]	34162	0.501264	1.41545	0.00314705	0.0318916
O08528	O08528	HXK2_MOUSE	Hexokinase-2 (EC 2.7.1.1) (Hexokinase type II) (HK II)	Hk2	apoptotic mitochondrial changes [GO:0008637]; carbohydrate phosphorylation [GO:0046835]; cellular glucose homeostasis [GO:0001678]; cellular response to leukemia inhibitory factor [GO:1990830]; establishment of protein localization to mitochondrion [GO:0072655]; fructose 6-phosphate metabolic process [GO:0006002]; glucose 6-phosphate metabolic process [GO:0051156]; glucose metabolic process [GO:0…	cytosol [GO:0005829]; mitochondrial outer membrane [GO:0005741]; mitochondrion [GO:0005739]; plasma membrane [GO:0005886]; sarcoplasmic reticulum [GO:0016529]	ATP binding [GO:0005524]; fructokinase activity [GO:0008865]; glucokinase activity [GO:0004340]; glucose binding [GO:0005536]; hexokinase activity [GO:0004396]; mannokinase activity [GO:0019158]	51175	0.500699	1.4149	0.0553441	0.233093
Q3V3R1	Q3V3R1	C1TM_MOUSE	Monofunctional C1-tetrahydrofolate synthase, mitochondrial (EC 6.3.4.3) (Formyltetrahydrofolate synthetase)	Mthfd1l	10-formyltetrahydrofolate biosynthetic process [GO:0009257]; embryonic neurocranium morphogenesis [GO:0048702]; embryonic viscerocranium morphogenesis [GO:0048703]; folic acid-containing compound metabolic process [GO:0006760]; formate metabolic process [GO:0015942]; neural tube closure [GO:0001843]; one-carbon metabolic process [GO:0006730]; tetrahydrofolate interconversion [GO:0035999]	cytosol [GO:0005829]; mitochondrion [GO:0005739]	ATP binding [GO:0005524]; formate-tetrahydrofolate ligase activity [GO:0004329]; methylenetetrahydrofolate dehydrogenase (NADP+) activity [GO:0004488]; protein homodimerization activity [GO:0042803]	152219	0.499574	1.4138	4.89501e-16	1.32074e-13
P03930	P03930	ATP8_MOUSE	ATP synthase protein 8 (A6L) (F-ATPase subunit 8)	Mtatp8	ATP synthesis coupled proton transport [GO:0015986]	integral component of membrane [GO:0016021]; mitochondrial proton-transporting ATP synthase complex [GO:0005753]; mitochondrial proton-transporting ATP synthase complex, coupling factor F(o) [GO:0000276]; mitochondrion [GO:0005739]	proton transmembrane transporter activity [GO:0015078]	107535	0.497135	1.41141	0.125001	0.399418
P37040	P37040	NCPR_MOUSE	NADPH--cytochrome P450 reductase (CPR) (P450R) (EC 1.6.2.4)	Por	carnitine metabolic process [GO:0009437]; cellular organofluorine metabolic process [GO:0090346]; cellular response to follicle-stimulating hormone stimulus [GO:0071372]; cellular response to peptide hormone stimulus [GO:0071375]; demethylation [GO:0070988]; fatty acid oxidation [GO:0019395]; flavonoid metabolic process [GO:0009812]; internal peptidyl-lysine acetylation [GO:0018393]; negative reg…	cytosol [GO:0005829]; endoplasmic reticulum membrane [GO:0005789]; integral component of membrane [GO:0016021]; intracellular membrane-bounded organelle [GO:0043231]; membrane [GO:0016020]; mitochondrion [GO:0005739]	cytochrome-b5 reductase activity, acting on NAD(P)H [GO:0004128]; electron transfer activity [GO:0009055]; enzyme binding [GO:0019899]; flavin adenine dinucleotide binding [GO:0050660]; FMN binding [GO:0010181]; hydrolase activity [GO:0016787]; iron-cytochrome-c reductase activity [GO:0047726]; NADP binding [GO:0050661]; NADPH-hemoprotein reductase activity [GO:0003958]; nitric oxide dioxygenase …	119655	0.495177	1.40949	2.19713e-08	1.75648e-06
Q91YR7	Q91YR7	PRP6_MOUSE	Pre-mRNA-processing factor 6 (PRP6 homolog) (U5 snRNP-associated 102 kDa protein) (U5-102 kDa protein)	Prpf6	mRNA splicing, via spliceosome [GO:0000398]; positive regulation of transcription by RNA polymerase II [GO:0045944]; RNA localization [GO:0006403]; spliceosomal tri-snRNP complex assembly [GO:0000244]	catalytic step 2 spliceosome [GO:0071013]; nuclear speck [GO:0016607]; nucleus [GO:0005634]; U2-type precatalytic spliceosome [GO:0071005]; U4/U6 x U5 tri-snRNP complex [GO:0046540]; U5 snRNP [GO:0005682]	androgen receptor binding [GO:0050681]; ribonucleoprotein complex binding [GO:0043021]; RNA binding [GO:0003723]; transcription coactivator activity [GO:0003713]	34444.7	0.494083	1.40843	5.14306e-05	0.00131376
O54833	O54833	CSK22_MOUSE	Casein kinase II subunit alpha' (CK II alpha') (EC 2.7.11.1)	Csnk2a2	apoptotic process [GO:0006915]; cell cycle [GO:0007049]; cerebral cortex development [GO:0021987]; liver regeneration [GO:0097421]; negative regulation of ubiquitin-dependent protein catabolic process [GO:2000059]; peptidyl-serine phosphorylation [GO:0018105]; peptidyl-threonine phosphorylation [GO:0018107]; protein phosphorylation [GO:0006468]; regulation of cell cycle [GO:0051726]; regulation o…	acrosomal vesicle [GO:0001669]; chromatin [GO:0000785]; cytoplasm [GO:0005737]; cytosol [GO:0005829]; nucleus [GO:0005634]; PcG protein complex [GO:0031519]; plasma membrane [GO:0005886]; protein kinase CK2 complex [GO:0005956]	ATP binding [GO:0005524]; protein kinase activity [GO:0004672]; protein N-terminus binding [GO:0047485]; protein serine/threonine kinase activity [GO:0004674]	49453.2	0.493345	1.40771	0.000466383	0.00798958
Q9D0M0	Q9D0M0	EXOS7_MOUSE	Exosome complex exonuclease RRP42 (Exosome component 7) (Ribosomal RNA-processing protein 42)	Exosc7	exonucleolytic catabolism of deadenylated mRNA [GO:0043928]; exonucleolytic trimming to generate mature 3'-end of 5.8S rRNA from tricistronic rRNA transcript (SSU-rRNA, 5.8S rRNA, LSU-rRNA) [GO:0000467]; nuclear mRNA surveillance [GO:0071028]; nuclear polyadenylation-dependent mRNA catabolic process [GO:0071042]; nuclear polyadenylation-dependent rRNA catabolic process [GO:0071035]; nuclear polya…	cytoplasmic exosome (RNase complex) [GO:0000177]; exosome (RNase complex) [GO:0000178]; nuclear exosome (RNase complex) [GO:0000176]; nucleolus [GO:0005730]	AU-rich element binding [GO:0017091]	40402.5	0.488595	1.40308	0.00858517	0.0665389
Q9CQN1	Q9CQN1	TRAP1_MOUSE	Heat shock protein 75 kDa, mitochondrial (HSP 75) (TNFR-associated protein 1) (Tumor necrosis factor type 1 receptor-associated protein) (TRAP-1)	Trap1	negative regulation of cellular respiration [GO:1901856]; negative regulation of intrinsic apoptotic signaling pathway in response to hydrogen peroxide [GO:1903751]; protein folding [GO:0006457]; translational attenuation [GO:0009386]	mitochondrial inner membrane [GO:0005743]; mitochondrial intermembrane space [GO:0005758]; mitochondrial matrix [GO:0005759]; mitochondrion [GO:0005739]; nucleoplasm [GO:0005654]	ATP binding [GO:0005524]; protein kinase binding [GO:0019901]; RNA binding [GO:0003723]; unfolded protein binding [GO:0051082]	212657	0.487114	1.40164	1.13913e-17	3.66971e-15
Q9DCT8	Q9DCT8	CRIP2_MOUSE	Cysteine-rich protein 2 (CRP-2) (Heart LIM protein)	Crip2	hemopoiesis [GO:0030097]; positive regulation of cell population proliferation [GO:0008284]	cell cortex [GO:0005938]	metal ion binding [GO:0046872]	577389	0.483368	1.398	0.014802	0.0965259
Q99K85	Q99K85	SERC_MOUSE	Phosphoserine aminotransferase (PSAT) (EC 2.6.1.52) (Endometrial progesterone-induced protein) (EPIP) (Phosphohydroxythreonine aminotransferase)	Psat1	L-serine biosynthetic process [GO:0006564]	cytoplasm [GO:0005737]; cytosol [GO:0005829]	identical protein binding [GO:0042802]; O-phospho-L-serine:2-oxoglutarate aminotransferase activity [GO:0004648]; pyridoxal phosphate binding [GO:0030170]	520985	0.479446	1.39421	8.00672e-07	4.11488e-05
Q9QYB5	Q9QYB5	ADDG_MOUSE	Gamma-adducin (Adducin-like protein 70)	Add3	actin filament bundle assembly [GO:0051017]; barbed-end actin filament capping [GO:0051016]; positive regulation of vasoconstriction [GO:0045907]; response to drug [GO:0042493]	brush border [GO:0005903]; cell-cell junction [GO:0005911]; cell cortex [GO:0005938]; condensed nuclear chromosome [GO:0000794]; cytoplasm [GO:0005737]; cytoskeleton [GO:0005856]; membrane [GO:0016020]; plasma membrane [GO:0005886]; plasma membrane raft [GO:0044853]; postsynaptic density [GO:0014069]	actin filament binding [GO:0051015]; calmodulin binding [GO:0005516]; protein kinase C binding [GO:0005080]; spectrin binding [GO:0030507]; structural constituent of cytoskeleton [GO:0005200]; structural molecule activity [GO:0005198]	26187.2	0.477331	1.39217	0.00127869	0.0170373
Q571E4	Q571E4	GALNS_MOUSE	N-acetylgalactosamine-6-sulfatase (EC 3.1.6.4) (Chondroitinsulfatase) (Chondroitinase) (Galactose-6-sulfate sulfatase) (N-acetylgalactosamine-6-sulfate sulfatase) (GalNAc6S sulfatase)	Galns	0	lysosome [GO:0005764]	arylsulfatase activity [GO:0004065]; metal ion binding [GO:0046872]; N-acetylgalactosamine-6-sulfatase activity [GO:0043890]; sulfuric ester hydrolase activity [GO:0008484]	57768.5	0.474878	1.3898	0.0574329	0.237944
Q9CZC8	Q9CZC8	SCRN1_MOUSE	Secernin-1	Scrn1	exocytosis [GO:0006887]	cytoplasm [GO:0005737]; nuclear membrane [GO:0031965]; nucleus [GO:0005634]	cysteine-type exopeptidase activity [GO:0070004]; dipeptidase activity [GO:0016805]	74841.1	0.473831	1.38879	0.0123827	0.0850925
Q9ESX5	Q9ESX5	DKC1_MOUSE	H/ACA ribonucleoprotein complex subunit DKC1 (EC 5.4.99.-) (Dyskerin) (Nopp140-associated protein of 57 kDa) (Nucleolar protein NAP57) (Nucleolar protein family A member 4) (snoRNP protein DKC1)	Dkc1	box H/ACA snoRNA 3'-end processing [GO:0000495]; box H/ACA snoRNA metabolic process [GO:0033979]; enzyme-directed rRNA pseudouridine synthesis [GO:0000455]; mRNA pseudouridine synthesis [GO:1990481]; positive regulation of cell population proliferation [GO:0008284]; positive regulation of establishment of protein localization to telomere [GO:1904851]; positive regulation of telomerase activity [G…	box H/ACA snoRNP complex [GO:0031429]; box H/ACA telomerase RNP complex [GO:0090661]; Cajal body [GO:0015030]; fibrillar center [GO:0001650]; nucleolus [GO:0005730]; nucleoplasm [GO:0005654]; nucleus [GO:0005634]; telomerase holoenzyme complex [GO:0005697]	box H/ACA snoRNA binding [GO:0034513]; pseudouridine synthase activity [GO:0009982]; RNA binding [GO:0003723]; telomerase activity [GO:0003720]; telomerase RNA binding [GO:0070034]	12693.3	0.47316	1.38815	0.000625369	0.00996206
P26645	P26645	MARCS_MOUSE	Myristoylated alanine-rich C-kinase substrate (MARCKS)	Marcks	actin crosslink formation [GO:0051764]; actin filament bundle assembly [GO:0051017]; actin filament organization [GO:0007015]; central nervous system development [GO:0007417]	actin filament bundle [GO:0032432]; cell cortex [GO:0005938]; centrosome [GO:0005813]; cytoplasm [GO:0005737]; germinal vesicle [GO:0042585]; membrane [GO:0016020]; plasma membrane [GO:0005886]	actin filament binding [GO:0051015]; calmodulin binding [GO:0005516]; identical protein binding [GO:0042802]; protein kinase C binding [GO:0005080]	121404	0.472626	1.38763	4.02933e-05	0.00105882
P70336	P70336	ROCK2_MOUSE	Rho-associated protein kinase 2 (EC 2.7.11.1) (Rho-associated, coiled-coil-containing protein kinase 2) (Rho-associated, coiled-coil-containing protein kinase II) (ROCK-II) (p164 ROCK-2)	Rock2	actin cytoskeleton organization [GO:0030036]; actomyosin structure organization [GO:0031032]; cellular response to acetylcholine [GO:1905145]; cellular response to testosterone stimulus [GO:0071394]; centrosome duplication [GO:0051298]; cortical actin cytoskeleton organization [GO:0030866]; dendrite morphogenesis [GO:0048813]; embryonic morphogenesis [GO:0048598]; extrinsic apoptotic signaling pa…	centrosome [GO:0005813]; cytoplasm [GO:0005737]; cytoplasmic ribonucleoprotein granule [GO:0036464]; cytoskeleton [GO:0005856]; cytosol [GO:0005829]; nucleus [GO:0005634]; plasma membrane [GO:0005886]; spindle pole centrosome [GO:0031616]	ATP binding [GO:0005524]; GTP-Rho binding [GO:0017049]; metal ion binding [GO:0046872]; protein kinase activity [GO:0004672]; protein serine/threonine kinase activity [GO:0004674]; Rho-dependent protein serine/threonine kinase activity [GO:0072518]	101981	0.47188	1.38692	4.41781e-12	6.33315e-10
P63082	P63082	VATL_MOUSE	V-type proton ATPase 16 kDa proteolipid subunit (V-ATPase 16 kDa proteolipid subunit) (PL16) (Vacuolar proton pump 16 kDa proteolipid subunit)	Atp6v0c	lysosomal lumen acidification [GO:0007042]; negative regulation of autophagic cell death [GO:1904093]; positive regulation of ERK1 and ERK2 cascade [GO:0070374]; positive regulation of Wnt signaling pathway [GO:0030177]; vacuolar acidification [GO:0007035]	Golgi apparatus [GO:0005794]; integral component of membrane [GO:0016021]; lysosome [GO:0005764]; proton-transporting V-type ATPase, V0 domain [GO:0033179]; synaptic vesicle [GO:0008021]; vacuolar proton-transporting V-type ATPase complex [GO:0016471]	proton-exporting ATPase activity, phosphorylative mechanism [GO:0008553]; proton-transporting ATPase activity, rotational mechanism [GO:0046961]; ubiquitin protein ligase binding [GO:0031625]	117847	0.471411	1.38646	0.131868	0.412816
Q3UFY7	Q3UFY7	5NT3B_MOUSE	7-methylguanosine phosphate-specific 5'-nucleotidase (7-methylguanosine nucleotidase) (EC 3.1.3.91) (Cytosolic 5'-nucleotidase 3B) (Cytosolic 5'-nucleotidase III-like protein) (cN-III-like protein) (EC 3.1.3.5) (N(7)-methylguanylate 5'-phosphatase)	Nt5c3b	nucleotide metabolic process [GO:0009117]	cytoplasm [GO:0005737]	magnesium ion binding [GO:0000287]; nucleotide binding [GO:0000166]; phosphatase activity [GO:0016791]	38262.8	0.469333	1.38447	0.0109718	0.0791772
Q9D0L7	Q9D0L7	ARM10_MOUSE	Armadillo repeat-containing protein 10	Armc10	negative regulation of apoptotic process [GO:0043066]; negative regulation of intrinsic apoptotic signaling pathway by p53 class mediator [GO:1902254]; positive regulation of growth rate [GO:0040010]	endoplasmic reticulum [GO:0005783]; endoplasmic reticulum membrane [GO:0005789]; integral component of membrane [GO:0016021]; mitochondrion [GO:0005739]	DNA binding domain binding [GO:0050692]; p53 binding [GO:0002039]	90824.4	0.469254	1.38439	0.00200096	0.022749
Q8CFI7	Q8CFI7	RPB2_MOUSE	DNA-directed RNA polymerase II subunit RPB2 (EC 2.7.7.6) (DNA-directed RNA polymerase II 140 kDa polypeptide) (DNA-directed RNA polymerase II subunit B) (RNA polymerase II subunit 2) (RNA polymerase II subunit B2)	Polr2b	transcription by RNA polymerase II [GO:0006366]	nuclear chromosome, telomeric region [GO:0000784]; nucleoplasm [GO:0005654]; nucleus [GO:0005634]; RNA polymerase II, core complex [GO:0005665]	chromatin binding [GO:0003682]; DNA binding [GO:0003677]; DNA-directed 5'-3' RNA polymerase activity [GO:0003899]; metal ion binding [GO:0046872]; ribonucleoside binding [GO:0032549]	30018	0.468456	1.38363	0.00547314	0.0485574
Q9CSH3	Q9CSH3	RRP44_MOUSE	Exosome complex exonuclease RRP44 (EC 3.1.13.-) (EC 3.1.26.-) (Protein DIS3 homolog) (Ribosomal RNA-processing protein 44)	Dis3	CUT catabolic process [GO:0071034]; rRNA catabolic process [GO:0016075]; rRNA processing [GO:0006364]	cytoplasmic exosome (RNase complex) [GO:0000177]; cytosol [GO:0005829]; exosome (RNase complex) [GO:0000178]; nuclear exosome (RNase complex) [GO:0000176]; nucleolus [GO:0005730]; nucleoplasm [GO:0005654]	3'-5'-exoribonuclease activity [GO:0000175]; endonuclease activity [GO:0004519]; guanyl-nucleotide exchange factor activity [GO:0005085]; RNA binding [GO:0003723]	32005.5	0.465881	1.38116	0.0069476	0.0574574
A2TJV2	A2TJV2	PALM3_MOUSE	Paralemmin-3	Palm3	negative regulation of cytokine-mediated signaling pathway [GO:0001960]; response to lipopolysaccharide [GO:0032496]; Toll signaling pathway [GO:0008063]	cytoplasm [GO:0005737]; plasma membrane [GO:0005886]	ATP binding [GO:0005524]	12798.7	0.465213	1.38052	0.043581	0.198772
Q9DC70	Q9DC70	NDUS7_MOUSE	NADH dehydrogenase [ubiquinone] iron-sulfur protein 7, mitochondrial (EC 7.1.1.2) (Complex I-20kD) (CI-20kD) (NADH-ubiquinone oxidoreductase 20 kDa subunit)	Ndufs7	aerobic respiration [GO:0009060]; electron transport coupled proton transport [GO:0015990]; mitochondrial respiratory chain complex I assembly [GO:0032981]	mitochondrial inner membrane [GO:0005743]; mitochondrial respiratory chain complex I [GO:0005747]; mitochondrion [GO:0005739]; neuronal cell body [GO:0043025]; neuron projection [GO:0043005]; synaptic membrane [GO:0097060]	4 iron, 4 sulfur cluster binding [GO:0051539]; metal ion binding [GO:0046872]; NADH dehydrogenase (ubiquinone) activity [GO:0008137]; protease binding [GO:0002020]; quinone binding [GO:0048038]	69959.2	0.464682	1.38001	0.0676803	0.266913
Q99KE1	Q99KE1	MAOM_MOUSE	NAD-dependent malic enzyme, mitochondrial (NAD-ME) (EC 1.1.1.38) (Malic enzyme 2)	Me2	malate metabolic process [GO:0006108]; pyruvate metabolic process [GO:0006090]; regulation of NADP metabolic process [GO:1902031]	intracellular membrane-bounded organelle [GO:0043231]; mitochondrial matrix [GO:0005759]; mitochondrion [GO:0005739]	malate dehydrogenase (decarboxylating) (NAD+) activity [GO:0004471]; malate dehydrogenase (decarboxylating) (NADP+) activity [GO:0004473]; malic enzyme activity [GO:0004470]; metal ion binding [GO:0046872]; NAD binding [GO:0051287]; oxaloacetate decarboxylase activity [GO:0008948]	119695	0.461547	1.37702	4.59199e-06	0.000186112
O35658	O35658	C1QBP_MOUSE	Complement component 1 Q subcomponent-binding protein, mitochondrial (GC1q-R protein) (Glycoprotein gC1qBP) (C1qBP)	C1qbp	apoptotic process [GO:0006915]; complement activation, classical pathway [GO:0006958]; innate immune response [GO:0045087]; mature ribosome assembly [GO:0042256]; mRNA processing [GO:0006397]; negative regulation of defense response to virus [GO:0050687]; negative regulation of interferon-gamma production [GO:0032689]; negative regulation of interleukin-12 production [GO:0032695]; negative regula…	cell surface [GO:0009986]; cytoplasm [GO:0005737]; cytosol [GO:0005829]; extracellular space [GO:0005615]; GABA-ergic synapse [GO:0098982]; glutamatergic synapse [GO:0098978]; membrane [GO:0016020]; mitochondrial matrix [GO:0005759]; mitochondrion [GO:0005739]; nucleolus [GO:0005730]; nucleus [GO:0005634]; plasma membrane [GO:0005886]; presynapse [GO:0098793]; presynaptic active zone [GO:0048786]	adrenergic receptor binding [GO:0031690]; complement component C1q complex binding [GO:0001849]; hyaluronic acid binding [GO:0005540]; kininogen binding [GO:0030984]; mitochondrial ribosome binding [GO:0097177]; mRNA binding [GO:0003729]; protein kinase C binding [GO:0005080]; transcription corepressor activity [GO:0003714]; transcription factor binding [GO:0008134]; translation activator activit…	194564	0.454769	1.37056	0.000259253	0.00520557
Q80VD1	Q80VD1	FA98B_MOUSE	Protein FAM98B	Fam98b	positive regulation of cell population proliferation [GO:0008284]; positive regulation of gene expression [GO:0010628]; protein methylation [GO:0006479]	cytoplasm [GO:0005737]; intracellular membrane-bounded organelle [GO:0043231]; nucleoplasm [GO:0005654]; nucleus [GO:0005634]; tRNA-splicing ligase complex [GO:0072669]	identical protein binding [GO:0042802]; protein methyltransferase activity [GO:0008276]	95839.2	0.453644	1.3695	0.0014165	0.0183128
Q9Z1W9	Q9Z1W9	STK39_MOUSE	STE20/SPS1-related proline-alanine-rich protein kinase (Ste-20-related kinase) (EC 2.7.11.1) (Serine/threonine-protein kinase 39)	Stk39	activation of MAPK activity [GO:0000187]; cellular hypotonic response [GO:0071476]; cellular response to chemokine [GO:1990869]; chemokine (C-X-C motif) ligand 12 signaling pathway [GO:0038146]; intracellular signal transduction [GO:0035556]; ion homeostasis [GO:0050801]; maintenance of lens transparency [GO:0036438]; negative regulation of creatine transmembrane transporter activity [GO:1905408]…	apical plasma membrane [GO:0016324]; basolateral plasma membrane [GO:0016323]; cytoplasm [GO:0005737]; cytoskeleton [GO:0005856]; cytosol [GO:0005829]; extrinsic component of membrane [GO:0019898]; intracellular membrane-bounded organelle [GO:0043231]; membrane [GO:0016020]; nucleoplasm [GO:0005654]	ATP binding [GO:0005524]; kinase activity [GO:0016301]; protein kinase activity [GO:0004672]; protein kinase binding [GO:0019901]; protein serine/threonine kinase activity [GO:0004674]	72600.6	0.452637	1.36854	0.00565625	0.0497313
Q8BUY9	Q8BUY9	PGTB1_MOUSE	Geranylgeranyl transferase type-1 subunit beta (EC 2.5.1.59) (Geranylgeranyl transferase type I subunit beta) (GGTase-I-beta) (Type I protein geranyl-geranyltransferase subunit beta)	Pggt1b	negative regulation of nitric-oxide synthase biosynthetic process [GO:0051771]; positive regulation of cell cycle [GO:0045787]; positive regulation of cell population proliferation [GO:0008284]; protein geranylgeranylation [GO:0018344]; protein prenylation [GO:0018342]; response to cytokine [GO:0034097]	CAAX-protein geranylgeranyltransferase complex [GO:0005953]	CAAX-protein geranylgeranyltransferase activity [GO:0004662]; drug binding [GO:0008144]; isoprenoid binding [GO:0019840]; peptide binding [GO:0042277]; protein geranylgeranyltransferase activity [GO:0004661]; zinc ion binding [GO:0008270]	24414	0.452408	1.36832	0.021006	0.1227
Q9CQ28	Q9CQ28	DPH6_MOUSE	Diphthine--ammonia ligase (EC 6.3.1.14) (ATP-binding domain-containing protein 4) (Diphthamide synthase) (Diphthamide synthetase) (Protein DPH6 homolog)	Dph6	peptidyl-diphthamide biosynthetic process from peptidyl-histidine [GO:0017183]	nucleolus [GO:0005730]; nucleoplasm [GO:0005654]	ATP binding [GO:0005524]; diphthine-ammonia ligase activity [GO:0017178]	62244.1	0.450336	1.36636	0.176256	0.498295
P61211	P61211	ARL1_MOUSE	ADP-ribosylation factor-like protein 1	Arl1	activation of phospholipase D activity [GO:0031584]; Golgi organization [GO:0007030]; Golgi vesicle transport [GO:0048193]; intracellular protein transport [GO:0006886]; protein localization to Golgi apparatus [GO:0034067]; retrograde transport, endosome to Golgi [GO:0042147]; toxin metabolic process [GO:0009404]; vesicle-mediated transport [GO:0016192]	cytoplasm [GO:0005737]; cytosol [GO:0005829]; Golgi apparatus [GO:0005794]; Golgi membrane [GO:0000139]; trans-Golgi network [GO:0005802]	enzyme activator activity [GO:0008047]; GTPase activity [GO:0003924]; GTP binding [GO:0005525]; metal ion binding [GO:0046872]; protein domain specific binding [GO:0019904]	87767.5	0.450308	1.36633	0.092816	0.329464
P30285	P30285	CDK4_MOUSE	Cyclin-dependent kinase 4 (EC 2.7.11.22) (CRK3) (Cell division protein kinase 4) (PSK-J3)	Cdk4	adipose tissue development [GO:0060612]; animal organ regeneration [GO:0031100]; cell division [GO:0051301]; cellular response to insulin stimulus [GO:0032869]; cellular response to interleukin-4 [GO:0071353]; cellular response to ionomycin [GO:1904637]; cellular response to lipopolysaccharide [GO:0071222]; cellular response to phorbol 13-acetate 12-myristate [GO:1904628]; circadian rhythm [GO:00…	chromatin [GO:0000785]; cyclin D2-CDK4 complex [GO:0097129]; cyclin-dependent protein kinase holoenzyme complex [GO:0000307]; cytoplasm [GO:0005737]; cytosol [GO:0005829]; mediator complex [GO:0016592]; nuclear membrane [GO:0031965]; nucleolus [GO:0005730]; nucleoplasm [GO:0005654]; nucleus [GO:0005634]; perinuclear region of cytoplasm [GO:0048471]; protein-containing complex [GO:0032991]; transc…	ATP binding [GO:0005524]; cyclin binding [GO:0030332]; cyclin-dependent protein serine/threonine kinase activity [GO:0004693]; kinase activity [GO:0016301]; protein-containing complex binding [GO:0044877]; protein kinase activity [GO:0004672]; protein serine/threonine kinase activity [GO:0004674]; RNA polymerase II CTD heptapeptide repeat kinase activity [GO:0008353]	134437	0.450059	1.3661	1.44878e-06	7.02739e-05
Q8C7K6	Q8C7K6	PCYXL_MOUSE	Prenylcysteine oxidase-like (EC 1.8.3.-)	Pcyox1l	prenylated protein catabolic process [GO:0030327]; prenylcysteine catabolic process [GO:0030328]	extracellular region [GO:0005576]	prenylcysteine oxidase activity [GO:0001735]	87337.8	0.449762	1.36581	0.00815363	0.0648676
Q9WVK4	Q9WVK4	EHD1_MOUSE	EH domain-containing protein 1 (PAST homolog 1) (mPAST1)	Ehd1	cellular response to nerve growth factor stimulus [GO:1990090]; cholesterol homeostasis [GO:0042632]; cilium assembly [GO:0060271]; endocytic recycling [GO:0032456]; endocytosis [GO:0006897]; endosomal transport [GO:0016197]; intracellular protein transport [GO:0006886]; low-density lipoprotein particle clearance [GO:0034383]; neuron projection development [GO:0031175]; positive regulation of cho…	ciliary pocket membrane [GO:0020018]; early endosome [GO:0005769]; early endosome membrane [GO:0031901]; endocytic vesicle [GO:0030139]; endosome [GO:0005768]; endosome membrane [GO:0010008]; intracellular membrane-bounded organelle [GO:0043231]; lipid droplet [GO:0005811]; myelin sheath [GO:0043209]; perinuclear region of cytoplasm [GO:0048471]; plasma membrane [GO:0005886]; platelet dense tubul…	ATP binding [GO:0005524]; calcium ion binding [GO:0005509]; GTP binding [GO:0005525]; identical protein binding [GO:0042802]; Rab GTPase binding [GO:0017137]	222359	0.443326	1.35974	2.28363e-12	3.39945e-10
Q8BP47	Q8BP47	SYNC_MOUSE	Asparagine--tRNA ligase, cytoplasmic (EC 6.1.1.22) (Asparaginyl-tRNA synthetase) (AsnRS) (Asparaginyl-tRNA synthetase 1)	NARS1	asparaginyl-tRNA aminoacylation [GO:0006421]; cell migration [GO:0016477]	cytosol [GO:0005829]; mitochondrion [GO:0005739]	asparagine-tRNA ligase activity [GO:0004816]; ATP binding [GO:0005524]; CCR3 chemokine receptor binding [GO:0031728]; nucleic acid binding [GO:0003676]; protein dimerization activity [GO:0046983]	186074	0.439138	1.35579	2.89073e-13	5.19969e-11
Q8BPB0;Q921Y0	Q8BPB0	MOB1B_MOUSE	MOB kinase activator 1B (Mob1 homolog 1A) (Mps one binder kinase activator-like 1A)	Mob1b	hippo signaling [GO:0035329]; regulation of protein autophosphorylation [GO:0031952]	cytoplasm [GO:0005737]; cytosol [GO:0005829]; nucleolus [GO:0005730]; nucleoplasm [GO:0005654]; nucleus [GO:0005634]	kinase activator activity [GO:0019209]; kinase binding [GO:0019900]; metal ion binding [GO:0046872]	172437	0.43784	1.35457	0.016441	0.10407
Q5SFM8	Q5SFM8	RBM27_MOUSE	RNA-binding protein 27 (Peri-implantation stem cell protein 1) (RNA-binding motif protein 27)	Rbm27	mRNA processing [GO:0006397]; positive regulation of RNA export from nucleus [GO:0046833]	cytoplasm [GO:0005737]; nuclear speck [GO:0016607]; nucleus [GO:0005634]	metal ion binding [GO:0046872]; mRNA binding [GO:0003729]	38816.3	0.437329	1.3541	0.00196886	0.0224857
P61205;P84078	P61205	ARF3_MOUSE	ADP-ribosylation factor 3	Arf3	intracellular protein transport [GO:0006886]; protein transport [GO:0015031]; retrograde vesicle-mediated transport, Golgi to endoplasmic reticulum [GO:0006890]; vesicle-mediated transport [GO:0016192]	cytoplasm [GO:0005737]; Golgi apparatus [GO:0005794]; perinuclear region of cytoplasm [GO:0048471]; plasma membrane [GO:0005886]	GTP binding [GO:0005525]	1.32471e+06	0.436959	1.35375	0.000370797	0.00681161
Q71LX4	Q71LX4	TLN2_MOUSE	Talin-2	Tln2	cell-cell adhesion [GO:0098609]	cytoplasm [GO:0005737]; cytoskeleton [GO:0005856]; fascia adherens [GO:0005916]; focal adhesion [GO:0005925]; plasma membrane [GO:0005886]; ruffle [GO:0001726]; synapse [GO:0045202]	actin filament binding [GO:0051015]; integrin binding [GO:0005178]; structural constituent of cytoskeleton [GO:0005200]	56361.3	0.434694	1.35162	6.03576e-16	1.53273e-13
Q9EQP2	Q9EQP2	EHD4_MOUSE	EH domain-containing protein 4 (PAST homolog 2) (mPAST2)	Ehd4	cellular response to growth factor stimulus [GO:0071363]; cilium assembly [GO:0060271]; endocytic recycling [GO:0032456]; endocytosis [GO:0006897]; endosomal transport [GO:0016197]; pinocytosis [GO:0006907]; positive regulation of peptidyl-tyrosine phosphorylation [GO:0050731]; protein homooligomerization [GO:0051260]; protein localization to plasma membrane [GO:0072659]; regulation of endocytosi…	early endosome [GO:0005769]; early endosome membrane [GO:0031901]; endocytic vesicle [GO:0030139]; endoplasmic reticulum [GO:0005783]; intracellular membrane-bounded organelle [GO:0043231]; perinuclear region of cytoplasm [GO:0048471]; plasma membrane [GO:0005886]; recycling endosome membrane [GO:0055038]	ATP binding [GO:0005524]; calcium ion binding [GO:0005509]; GTP binding [GO:0005525]	100954	0.434324	1.35128	1.08683e-07	7.00277e-06
Q9CQQ7	Q9CQQ7	AT5F1_MOUSE	ATP synthase F(0) complex subunit B1, mitochondrial (ATP synthase peripheral stalk-membrane subunit b) (ATP synthase subunit b) (ATPase subunit b)	Atp5pb	ATP synthesis coupled proton transport [GO:0015986]; mitochondrial ATP synthesis coupled proton transport [GO:0042776]	mitochondrial inner membrane [GO:0005743]; mitochondrial proton-transporting ATP synthase complex [GO:0005753]; mitochondrial proton-transporting ATP synthase complex, coupling factor F(o) [GO:0000276]; mitochondrion [GO:0005739]; myelin sheath [GO:0043209]; nucleoplasm [GO:0005654]	protein-containing complex binding [GO:0044877]; proton-transporting ATP synthase activity, rotational mechanism [GO:0046933]	309844	0.43167	1.34879	0.00179864	0.0209858
P55258	P55258	RAB8A_MOUSE	Ras-related protein Rab-8A (Oncogene c-mel)	Rab8a	autophagy [GO:0006914]; axonogenesis [GO:0007409]; cellular response to insulin stimulus [GO:0032869]; cilium assembly [GO:0060271]; Golgi vesicle fusion to target membrane [GO:0048210]; neurotransmitter receptor transport, endosome to postsynaptic membrane [GO:0098887]; neurotransmitter receptor transport to postsynaptic membrane [GO:0098969]; protein localization to plasma membrane [GO:0072659]…	centriole [GO:0005814]; centrosome [GO:0005813]; ciliary basal body [GO:0036064]; ciliary base [GO:0097546]; cilium [GO:0005929]; cytoplasmic vesicle [GO:0031410]; cytoplasmic vesicle membrane [GO:0030659]; dendrite [GO:0030425]; dendritic spine [GO:0043197]; endosome [GO:0005768]; glutamatergic synapse [GO:0098978]; Golgi apparatus [GO:0005794]; midbody [GO:0030496]; neuronal cell body [GO:00430…	GDP binding [GO:0019003]; GTPase activity [GO:0003924]; GTP binding [GO:0005525]; myosin V binding [GO:0031489]; protein kinase binding [GO:0019901]; Rab GTPase binding [GO:0017137]	50808.4	0.430966	1.34814	0.411079	0.811444
Q9D273	Q9D273	MMAB_MOUSE	Corrinoid adenosyltransferase (EC 2.5.1.17) (Cob(II)alamin adenosyltransferase) (Cob(II)yrinic acid a,c-diamide adenosyltransferase) (Cobinamide/cobalamin adenosyltransferase) (Methylmalonic aciduria type B homolog)	Mmab	cobalamin metabolic process [GO:0009235]	mitochondrion [GO:0005739]	ATP binding [GO:0005524]; cob(I)yrinic acid a,c-diamide adenosyltransferase activity [GO:0008817]; cobalamin binding [GO:0031419]	51480.1	0.430122	1.34735	0.0658378	0.262439
Q99KW3	Q99KW3	TARA_MOUSE	TRIO and F-actin-binding protein (Protein Tara) (Trio-associated repeat on actin)	Triobp	actin filament bundle assembly [GO:0051017]; actin filament organization [GO:0007015]; auditory receptor cell stereocilium organization [GO:0060088]; cell cycle [GO:0007049]; cell division [GO:0051301]; positive regulation of substrate adhesion-dependent cell spreading [GO:1900026]; sensory perception of sound [GO:0007605]	actin cytoskeleton [GO:0015629]; cuticular plate [GO:0032437]; cytoplasm [GO:0005737]; microtubule organizing center [GO:0005815]; midbody [GO:0030496]; nucleus [GO:0005634]; stereocilium [GO:0032420]; stereocilium base [GO:0120044]; stereocilium shaft [GO:0120043]	actin filament binding [GO:0051015]; ubiquitin protein ligase binding [GO:0031625]	29831.3	0.430043	1.34727	0.0173847	0.108141
Q9QZQ8	Q9QZQ8	H2AY_MOUSE	Core histone macro-H2A.1 (Histone macroH2A1) (mH2A1) (H2A.y) (H2A/y)	Macroh2a1	chromatin organization [GO:0006325]; chromatin silencing [GO:0006342]; dosage compensation [GO:0007549]; establishment of protein localization to chromatin [GO:0071169]; negative regulation of cell cycle G2/M phase transition [GO:1902750]; negative regulation of gene expression, epigenetic [GO:0045814]; negative regulation of histone H3-K27 methylation [GO:0061086]; negative regulation of histone…	Barr body [GO:0001740]; centrosome [GO:0005813]; chromatin [GO:0000785]; condensed chromosome [GO:0000793]; nuclear chromatin [GO:0000790]; nuclear chromosome [GO:0000228]; nucleolus [GO:0005730]; nucleoplasm [GO:0005654]; nucleosome [GO:0000786]; nucleus [GO:0005634]; pericentric heterochromatin [GO:0005721]	chromatin binding [GO:0003682]; chromatin DNA binding [GO:0031490]; DNA binding [GO:0003677]; double-stranded methylated DNA binding [GO:0010385]; enzyme binding [GO:0019899]; nucleosomal DNA binding [GO:0031492]; promoter-specific chromatin binding [GO:1990841]; protein heterodimerization activity [GO:0046982]; protein kinase binding [GO:0019901]; protein serine/threonine kinase inhibitor activi…	250217	0.429183	1.34647	0.000905787	0.0133457
P56135	P56135	ATPK_MOUSE	ATP synthase subunit f, mitochondrial (ATP synthase membrane subunit f)	Atp5mf	ATP metabolic process [GO:0046034]; mitochondrial ATP synthesis coupled proton transport [GO:0042776]	integral component of membrane [GO:0016021]; mitochondrial inner membrane [GO:0005743]; mitochondrial proton-transporting ATP synthase complex [GO:0005753]; mitochondrial proton-transporting ATP synthase complex, coupling factor F(o) [GO:0000276]; mitochondrion [GO:0005739]	proton-transporting ATP synthase activity, rotational mechanism [GO:0046933]	453546	0.428103	1.34546	0.0991157	0.343681
Q9JJF3	Q9JJF3	RIOX1_MOUSE	Ribosomal oxygenase 1 (Bifunctional lysine-specific demethylase and histidyl-hydroxylase NO66) (EC 1.14.11.-) (EC 1.14.11.27) (Histone lysine demethylase NO66)	Riox1	chromatin remodeling [GO:0006338]; histone H3-K36 demethylation [GO:0070544]; histone H3-K4 demethylation [GO:0034720]; negative regulation of osteoblast differentiation [GO:0045668]; negative regulation of transcription, DNA-templated [GO:0045892]; ribosome biogenesis [GO:0042254]	nucleolus [GO:0005730]; nucleoplasm [GO:0005654]; nucleus [GO:0005634]	2-oxoglutarate-dependent dioxygenase activity [GO:0016706]; histone demethylase activity (H3-K36 specific) [GO:0051864]; histone demethylase activity (H3-K4 specific) [GO:0032453]; iron ion binding [GO:0005506]	25798.8	0.42765	1.34504	0.326202	0.71921
Q61398	Q61398	PCOC1_MOUSE	Procollagen C-endopeptidase enhancer 1 (P14) (Procollagen COOH-terminal proteinase enhancer 1) (PCPE-1) (Procollagen C-proteinase enhancer 1) (Type 1 procollagen C-proteinase enhancer protein) (Type I procollagen COOH-terminal proteinase enhancer)	Pcolce	cellular response to leukemia inhibitory factor [GO:1990830]; proteolysis [GO:0006508]	extracellular space [GO:0005615]	collagen binding [GO:0005518]; heparin binding [GO:0008201]; peptidase activator activity [GO:0016504]	141227	0.427324	1.34474	0.405365	0.804879
Q6NSQ7	Q6NSQ7	LTV1_MOUSE	Protein LTV1 homolog	Ltv1	ribosomal small subunit biogenesis [GO:0042274]; ribosomal small subunit export from nucleus [GO:0000056]	cytosol [GO:0005829]; nucleoplasm [GO:0005654]; nucleus [GO:0005634]; preribosome, small subunit precursor [GO:0030688]	0	47979.5	0.426796	1.34425	0.014216	0.0937359
O88796	O88796	RPP30_MOUSE	Ribonuclease P protein subunit p30 (RNaseP protein p30) (EC 3.1.26.5) (RNase P subunit 2)	Rpp30	RNA phosphodiester bond hydrolysis, endonucleolytic [GO:0090502]; rRNA processing [GO:0006364]; tRNA 5'-leader removal [GO:0001682]; tRNA processing [GO:0008033]	multimeric ribonuclease P complex [GO:0030681]; nucleolar ribonuclease P complex [GO:0005655]; ribonuclease MRP complex [GO:0000172]	ribonuclease P activity [GO:0004526]; ribonuclease P RNA binding [GO:0033204]; RNA binding [GO:0003723]	27889.2	0.426333	1.34381	0.00108421	0.0148589
P70335	P70335	ROCK1_MOUSE	Rho-associated protein kinase 1 (EC 2.7.11.1) (Rho-associated, coiled-coil-containing protein kinase 1) (Rho-associated, coiled-coil-containing protein kinase I) (ROCK-I) (p160 ROCK-1) (p160ROCK)	Rock1	actin cytoskeleton organization [GO:0030036]; actomyosin structure organization [GO:0031032]; apical constriction [GO:0003383]; apoptotic process [GO:0006915]; bleb assembly [GO:0032060]; cortical actin cytoskeleton organization [GO:0030866]; cytoskeleton organization [GO:0007010]; embryonic morphogenesis [GO:0048598]; I-kappaB kinase/NF-kappaB signaling [GO:0007249]; leukocyte cell-cell adhesion…	amyloid-beta complex [GO:0106003]; bleb [GO:0032059]; centriole [GO:0005814]; cytoplasm [GO:0005737]; cytoplasmic stress granule [GO:0010494]; cytoskeleton [GO:0005856]; Golgi membrane [GO:0000139]; lamellipodium [GO:0030027]; plasma membrane [GO:0005886]; ruffle [GO:0001726]	aspartic-type endopeptidase inhibitor activity [GO:0019828]; ATP binding [GO:0005524]; GTP-Rho binding [GO:0017049]; metal ion binding [GO:0046872]; protein serine/threonine kinase activity [GO:0004674]; Rho-dependent protein serine/threonine kinase activity [GO:0072518]	26460.4	0.425882	1.34339	0.00370555	0.0352354
Q60953	Q60953	PML_MOUSE	Protein PML	Pml	activation of cysteine-type endopeptidase activity involved in apoptotic process [GO:0006919]; apoptotic process [GO:0006915]; branching involved in mammary gland duct morphogenesis [GO:0060444]; cell aging [GO:0007569]; cell cycle arrest [GO:0007050]; cell fate commitment [GO:0045165]; cellular response to interleukin-4 [GO:0071353]; cellular response to leukemia inhibitory factor [GO:1990830]; …	chromatin [GO:0000785]; cytoplasm [GO:0005737]; cytosol [GO:0005829]; early endosome membrane [GO:0031901]; extrinsic component of endoplasmic reticulum membrane [GO:0042406]; nuclear chromosome, telomeric region [GO:0000784]; nuclear matrix [GO:0016363]; nuclear membrane [GO:0031965]; nucleolus [GO:0005730]; nucleoplasm [GO:0005654]; nucleus [GO:0005634]; PML body [GO:0016605]	cobalt ion binding [GO:0050897]; DNA binding [GO:0003677]; identical protein binding [GO:0042802]; protein heterodimerization activity [GO:0046982]; protein homodimerization activity [GO:0042803]; SMAD binding [GO:0046332]; SUMO binding [GO:0032183]; sumo-dependent protein binding [GO:0140037]; transcription coactivator activity [GO:0003713]; ubiquitin protein ligase binding [GO:0031625]; ubiquit…	150524	0.425273	1.34283	6.15495e-09	5.5356e-07
P56391	P56391	CX6B1_MOUSE	Cytochrome c oxidase subunit 6B1 (Cytochrome c oxidase subunit VIb isoform 1) (COX VIb-1)	Cox6b1	oxidative phosphorylation [GO:0006119]	mitochondrial inner membrane [GO:0005743]; mitochondrion [GO:0005739]; respiratory chain complex IV [GO:0045277]	0	320400	0.425268	1.34282	0.0120669	0.0836162
Q9JJK2	Q9JJK2	LANC2_MOUSE	LanC-like protein 2 (Testis-specific adriamycin sensitivity protein)	Lancl2	carbohydrate metabolic process [GO:0005975]; negative regulation of transcription, DNA-templated [GO:0045892]; positive regulation of abscisic acid-activated signaling pathway [GO:0009789]	cortical actin cytoskeleton [GO:0030864]; cytosol [GO:0005829]; nucleoplasm [GO:0005654]; nucleus [GO:0005634]; plasma membrane [GO:0005886]	phosphatidylinositol-3-phosphate binding [GO:0032266]; phosphatidylinositol-4-phosphate binding [GO:0070273]; phosphatidylinositol-5-phosphate binding [GO:0010314]	115490	0.423828	1.34148	0.00746379	0.0603393
Q80XL6	Q80XL6	ACD11_MOUSE	Acyl-CoA dehydrogenase family member 11 (ACAD-11) (EC 1.3.8.-)	Acad11	fatty acid beta-oxidation using acyl-CoA dehydrogenase [GO:0033539]	mitochondrial membrane [GO:0031966]; mitochondrion [GO:0005739]; nucleus [GO:0005634]; peroxisome [GO:0005777]	flavin adenine dinucleotide binding [GO:0050660]; long-chain-acyl-CoA dehydrogenase activity [GO:0004466]; medium-chain-acyl-CoA dehydrogenase activity [GO:0070991]; very-long-chain-acyl-CoA dehydrogenase activity [GO:0017099]	53622.8	0.420732	1.33861	0.0199826	0.119315
Q9D2N4	Q9D2N4	DTNA_MOUSE	Dystrobrevin alpha (DTN-A) (Alpha-dystrobrevin)	Dtna	synaptic signaling [GO:0099536]	axon [GO:0030424]; cell projection [GO:0042995]; cytoplasm [GO:0005737]; dystrobrevin complex [GO:0016014]; extrinsic component of cytoplasmic side of plasma membrane [GO:0031234]; plasma membrane [GO:0005886]; protein-containing complex [GO:0032991]; sarcolemma [GO:0042383]; synapse [GO:0045202]	PDZ domain binding [GO:0030165]; zinc ion binding [GO:0008270]	25898.7	0.420094	1.33801	0.0540606	0.229253
Q8BH59	Q8BH59	CMC1_MOUSE	Calcium-binding mitochondrial carrier protein Aralar1 (Mitochondrial aspartate glutamate carrier 1) (Solute carrier family 25 member 12)	Slc25a12	aspartate transmembrane transport [GO:0015810]; glutamate biosynthetic process [GO:0006537]; L-glutamate transmembrane transport [GO:0015813]; malate-aspartate shuttle [GO:0043490]; negative regulation of glucose catabolic process to lactate via pyruvate [GO:1904024]; positive regulation of ATP biosynthetic process [GO:2001171]; positive regulation of glucose metabolic process [GO:0010907]; posit…	integral component of membrane [GO:0016021]; mitochondrial inner membrane [GO:0005743]; mitochondrion [GO:0005739]; myelin sheath [GO:0043209]	ATP transmembrane transporter activity [GO:0005347]; calcium ion binding [GO:0005509]; identical protein binding [GO:0042802]; L-aspartate transmembrane transporter activity [GO:0015183]; L-glutamate transmembrane transporter activity [GO:0005313]	159411	0.419677	1.33763	0.0031867	0.0320345
P48774	P48774	GSTM5_MOUSE	Glutathione S-transferase Mu 5 (EC 2.5.1.18) (Fibrous sheath component 2) (Fsc2) (GST class-mu 5)	Gstm5	cellular detoxification of nitrogen compound [GO:0070458]; glutathione metabolic process [GO:0006749]; nitrobenzene metabolic process [GO:0018916]; response to estrogen [GO:0043627]; xenobiotic catabolic process [GO:0042178]	cytoplasm [GO:0005737]; cytosol [GO:0005829]; intercellular bridge [GO:0045171]; sperm fibrous sheath [GO:0035686]	enzyme binding [GO:0019899]; glutathione binding [GO:0043295]; glutathione transferase activity [GO:0004364]; identical protein binding [GO:0042802]; protein homodimerization activity [GO:0042803]	37258	0.417731	1.33582	0.0153516	0.0993596
Q99JR1	Q99JR1	SFXN1_MOUSE	Sideroflexin-1	Sfxn1	D-serine transport [GO:0042942]; erythrocyte differentiation [GO:0030218]; iron ion transport [GO:0006826]; L-serine transport [GO:0015825]; mitochondrial transmembrane transport [GO:1990542]; one-carbon metabolic process [GO:0006730]; serine import into mitochondrion [GO:0140300]	integral component of mitochondrial inner membrane [GO:0031305]; mitochondrial inner membrane [GO:0005743]; mitochondrion [GO:0005739]	D-serine transmembrane transporter activity [GO:0042945]; L-serine transmembrane transporter activity [GO:0015194]; serine transmembrane transporter activity [GO:0022889]; transmembrane transporter activity [GO:0022857]	125843	0.417216	1.33535	0.0170517	0.106839
Q9CPP0	Q9CPP0	NPM3_MOUSE	Nucleoplasmin-3	Npm3	chromatin remodeling [GO:0006338]; rRNA processing [GO:0006364]; rRNA transcription [GO:0009303]	actin cytoskeleton [GO:0015629]; cytoplasm [GO:0005737]; cytosol [GO:0005829]; nucleolus [GO:0005730]; nucleoplasm [GO:0005654]	chromatin binding [GO:0003682]; histone binding [GO:0042393]; RNA binding [GO:0003723]	183281	0.41638	1.33457	0.0155244	0.0998789
Q3TCH7	Q3TCH7	CUL4A_MOUSE	Cullin-4A (CUL-4A)	Cul4a	cellular response to DNA damage stimulus [GO:0006974]; DNA repair [GO:0006281]; hemopoiesis [GO:0030097]; in utero embryonic development [GO:0001701]; negative regulation of granulocyte differentiation [GO:0030853]; positive regulation of cell population proliferation [GO:0008284]; positive regulation of G1/S transition of mitotic cell cycle [GO:1900087]; positive regulation of protein catabolic …	Cul4A-RING E3 ubiquitin ligase complex [GO:0031464]; Cul4-RING E3 ubiquitin ligase complex [GO:0080008]; cullin-RING ubiquitin ligase complex [GO:0031461]; SCF ubiquitin ligase complex [GO:0019005]	ubiquitin protein ligase binding [GO:0031625]; ubiquitin-protein transferase activity [GO:0004842]	81796.3	0.415177	1.33346	0.0517757	0.224315
Q9D937	Q9D937	CK098_MOUSE	Uncharacterized protein C11orf98 homolog	0	0	0	0	89247	0.41505	1.33334	0.0177435	0.10974
Q9Z129	Q9Z129	RECQ1_MOUSE	ATP-dependent DNA helicase Q1 (EC 3.6.4.12) (DNA-dependent ATPase Q1) (RecQ protein-like 1)	Recql	DNA duplex unwinding [GO:0032508]; DNA recombination [GO:0006310]; DNA repair [GO:0006281]; DNA strand renaturation [GO:0000733]; DNA unwinding involved in DNA replication [GO:0006268]; double-strand break repair via homologous recombination [GO:0000724]	chromosome [GO:0005694]; cytoplasm [GO:0005737]; nucleoplasm [GO:0005654]	3'-5' DNA helicase activity [GO:0043138]; annealing helicase activity [GO:0036310]; ATP binding [GO:0005524]; DNA binding [GO:0003677]; DNA helicase activity [GO:0003678]; four-way junction helicase activity [GO:0009378]	49831.3	0.414191	1.33255	0.0157978	0.101036
Q9DB29	Q9DB29	IAH1_MOUSE	Isoamyl acetate-hydrolyzing esterase 1 homolog (EC 3.1.-.-)	Iah1	lipid catabolic process [GO:0016042]	0	hydrolase activity [GO:0016787]; identical protein binding [GO:0042802]	92611.4	0.413627	1.33203	0.0200634	0.119467
Q71FD7	Q71FD7	FBLI1_MOUSE	Filamin-binding LIM protein 1 (FBLP-1) (CSX-associated LIM)	Fblim1	cell-cell adhesion [GO:0098609]; regulation of cell shape [GO:0008360]; regulation of integrin activation [GO:0033623]	cell junction [GO:0030054]; cytoplasm [GO:0005737]; fibrillar center [GO:0001650]; focal adhesion [GO:0005925]; stress fiber [GO:0001725]	filamin binding [GO:0031005]; metal ion binding [GO:0046872]	30599.4	0.413135	1.33158	0.0957899	0.335381
Q921J2	Q921J2	RHEB_MOUSE	GTP-binding protein Rheb (Ras homolog enriched in brain)	Rheb	negative regulation of cold-induced thermogenesis [GO:0120163]; positive regulation of oligodendrocyte differentiation [GO:0048714]; positive regulation of TOR signaling [GO:0032008]; regulation of postsynapse organization [GO:0099175]; regulation of TOR signaling [GO:0032006]; regulation of type B pancreatic cell development [GO:2000074]; small GTPase mediated signal transduction [GO:0007264]	cytosol [GO:0005829]; dendrite [GO:0030425]; endoplasmic reticulum membrane [GO:0005789]; glutamatergic synapse [GO:0098978]; Golgi membrane [GO:0000139]; neuronal cell body [GO:0043025]; plasma membrane [GO:0005886]; postsynaptic density [GO:0014069]; spliceosomal complex [GO:0005681]	GDP binding [GO:0019003]; GTPase activity [GO:0003924]; GTP binding [GO:0005525]; magnesium ion binding [GO:0000287]; protein kinase binding [GO:0019901]	60863.1	0.412804	1.33127	0.0516044	0.224121
Q6DFW4	Q6DFW4	NOP58_MOUSE	Nucleolar protein 58 (MSSP) (Nucleolar protein 5) (SIK-similar protein)	Nop58	ribosome biogenesis [GO:0042254]; snoRNA localization [GO:0048254]	box C/D snoRNP complex [GO:0031428]; Cajal body [GO:0015030]; cytosol [GO:0005829]; fibrillar center [GO:0001650]; nucleolus [GO:0005730]; nucleoplasm [GO:0005654]; nucleus [GO:0005634]; pre-snoRNP complex [GO:0070761]; small nucleolar ribonucleoprotein complex [GO:0005732]; small-subunit processome [GO:0032040]	ATPase binding [GO:0051117]; snoRNA binding [GO:0030515]; TFIID-class transcription factor complex binding [GO:0001094]	52439.2	0.411394	1.32997	7.55182e-05	0.00180117
P97376	P97376	FRG1_MOUSE	Protein FRG1 (FSHD region gene 1 protein)	Frg1	mRNA processing [GO:0006397]; muscle organ development [GO:0007517]; RNA splicing [GO:0008380]; rRNA processing [GO:0006364]	Cajal body [GO:0015030]; catalytic step 2 spliceosome [GO:0071013]; nucleolus [GO:0005730]; striated muscle dense body [GO:0055120]; Z disc [GO:0030018]	actin filament binding [GO:0051015]; RNA binding [GO:0003723]	19136.1	0.410931	1.32954	0.1324	0.413581
P58774	P58774	TPM2_MOUSE	Tropomyosin beta chain (Beta-tropomyosin) (Tropomyosin-2)	Tpm2	actin filament organization [GO:0007015]; muscle contraction [GO:0006936]; regulation of ATPase activity [GO:0043462]	actin cytoskeleton [GO:0015629]; actin filament [GO:0005884]; muscle thin filament tropomyosin [GO:0005862]	actin filament binding [GO:0051015]; identical protein binding [GO:0042802]; protein heterodimerization activity [GO:0046982]; protein homodimerization activity [GO:0042803]; structural constituent of cytoskeleton [GO:0005200]	56848.6	0.409058	1.32782	0.653443	1
Q8CES0	Q8CES0	NAA30_MOUSE	N-alpha-acetyltransferase 30 (EC 2.3.1.256) (N-acetyltransferase 12) (N-acetyltransferase MAK3 homolog) (NatC catalytic subunit)	Naa30	N-terminal peptidyl-methionine acetylation [GO:0017196]	cytoplasm [GO:0005737]; cytosol [GO:0005829]; NatC complex [GO:0031417]; nucleus [GO:0005634]; polysome [GO:0005844]	peptide alpha-N-acetyltransferase activity [GO:0004596]	24706.1	0.408402	1.32721	0.828333	1
Q6PB66	Q6PB66	LPPRC_MOUSE	Leucine-rich PPR motif-containing protein, mitochondrial (130 kDa leucine-rich protein) (LRP 130) (mLRP130)	Lrpprc	mRNA transport [GO:0051028]; negative regulation of mitochondrial RNA catabolic process [GO:0000961]; regulation of mitochondrial translation [GO:0070129]	condensed nuclear chromosome [GO:0000794]; cytoplasm [GO:0005737]; cytoskeleton [GO:0005856]; microtubule [GO:0005874]; mitochondrial nucleoid [GO:0042645]; mitochondrion [GO:0005739]; nuclear inner membrane [GO:0005637]; nuclear outer membrane [GO:0005640]; nucleoplasm [GO:0005654]; nucleus [GO:0005634]; perinuclear region of cytoplasm [GO:0048471]; ribonucleoprotein complex [GO:1990904]	beta-tubulin binding [GO:0048487]; RNA binding [GO:0003723]; single-stranded DNA binding [GO:0003697]; ubiquitin protein ligase binding [GO:0031625]	120162	0.40834	1.32716	1.69195e-15	4.05786e-13
Q8BX17	Q8BX17	GEMI5_MOUSE	Gem-associated protein 5 (Gemin5)	Gemin5	regulation of translation [GO:0006417]; spliceosomal snRNP assembly [GO:0000387]; translation [GO:0006412]	cytoplasm [GO:0005737]; cytosol [GO:0005829]; Gemini of coiled bodies [GO:0097504]; nuclear body [GO:0016604]; nucleoplasm [GO:0005654]; SMN complex [GO:0032797]; SMN-Gemin2 complex [GO:0034718]; SMN-Sm protein complex [GO:0034719]	mRNA 3'-UTR binding [GO:0003730]; ribosome binding [GO:0043022]; RNA 7-methylguanosine cap binding [GO:0000340]; snRNA binding [GO:0017069]; U1 snRNA binding [GO:0030619]; U4atac snRNA binding [GO:0030622]; U4 snRNA binding [GO:0030621]	14554	0.407513	1.3264	0.0338963	0.170747
Q9QWV9	Q9QWV9	CCNT1_MOUSE	Cyclin-T1 (CycT1) (Cyclin-T)	Ccnt1	cell cycle [GO:0007049]; cell division [GO:0051301]; negative regulation of mRNA polyadenylation [GO:1900364]; positive regulation of DNA-templated transcription, elongation [GO:0032786]; positive regulation of transcription by RNA polymerase II [GO:0045944]; protein phosphorylation [GO:0006468]; regulation of transcription by RNA polymerase II [GO:0006357]; transcription, DNA-templated [GO:00063…	cyclin/CDK positive transcription elongation factor complex [GO:0008024]; nucleoplasm [GO:0005654]; nucleus [GO:0005634]	7SK snRNA binding [GO:0097322]; chromatin binding [GO:0003682]; cyclin-dependent protein serine/threonine kinase activator activity [GO:0061575]; cyclin-dependent protein serine/threonine kinase regulator activity [GO:0016538]; DNA binding [GO:0003677]; protein kinase binding [GO:0019901]; RNA polymerase binding [GO:0070063]; snRNA binding [GO:0017069]; transcription factor binding [GO:0008134]; …	14715.9	0.407194	1.3261	0.0513077	0.223507
Q91ZW3	Q91ZW3	SMCA5_MOUSE	SWI/SNF-related matrix-associated actin-dependent regulator of chromatin subfamily A member 5 (EC 3.6.4.-) (Sucrose nonfermenting protein 2 homolog) (mSnf2h)	Smarca5	ATP-dependent chromatin remodeling [GO:0043044]; cellular response to leukemia inhibitory factor [GO:1990830]; chromatin assembly or disassembly [GO:0006333]; chromatin remodeling [GO:0006338]; DNA-templated transcription, initiation [GO:0006352]; nucleosome assembly [GO:0006334]; nucleosome positioning [GO:0016584]; positive regulation of transcription, DNA-templated [GO:0045893]; positive regul…	chromatin silencing complex [GO:0005677]; condensed chromosome [GO:0000793]; fibrillar center [GO:0001650]; ISWI-type complex [GO:0031010]; nuclear replication fork [GO:0043596]; nucleoplasm [GO:0005654]; nucleus [GO:0005634]; NURF complex [GO:0016589]; RSF complex [GO:0031213]	ATPase activity [GO:0016887]; ATP binding [GO:0005524]; DNA binding [GO:0003677]; DNA-dependent ATPase activity [GO:0008094]; helicase activity [GO:0004386]; histone binding [GO:0042393]; nucleosome binding [GO:0031491]	44103.9	0.406868	1.3258	7.21634e-05	0.00173072
P48758	P48758	CBR1_MOUSE	Carbonyl reductase [NADPH] 1 (EC 1.1.1.184) (15-hydroxyprostaglandin dehydrogenase [NADP(+)]) (EC 1.1.1.196) (EC 1.1.1.197) (20-beta-hydroxysteroid dehydrogenase) (NADPH-dependent carbonyl reductase 1) (Prostaglandin 9-ketoreductase) (PG-9-KR) (Prostaglandin-E(2) 9-reductase) (EC 1.1.1.189)	Cbr1	drug metabolic process [GO:0017144]; oxidation-reduction process [GO:0055114]; vitamin K metabolic process [GO:0042373]	cytoplasm [GO:0005737]; intracellular membrane-bounded organelle [GO:0043231]; microvillus [GO:0005902]; nucleus [GO:0005634]; plasma membrane [GO:0005886]	15-hydroxyprostaglandin-D dehydrogenase (NADP+) activity [GO:0047020]; 15-hydroxyprostaglandin dehydrogenase (NADP+) activity [GO:0047021]; carbonyl reductase (NADPH) activity [GO:0004090]; oxidoreductase activity, acting on NAD(P)H, quinone or similar compound as acceptor [GO:0016655]; prostaglandin-E2 9-reductase activity [GO:0050221]	135908	0.405242	1.32431	0.00240693	0.02553
O54962	O54962	BAF_MOUSE	Barrier-to-autointegration factor (Breakpoint cluster region protein 1) (LAP2-binding protein 1) [Cleaved into: Barrier-to-autointegration factor, N-terminally processed]	Banf1	chromosome condensation [GO:0030261]; chromosome segregation [GO:0007059]; DNA integration [GO:0015074]; establishment of integrated proviral latency [GO:0075713]; negative regulation of viral genome replication [GO:0045071]	condensed chromosome [GO:0000793]; cytoplasm [GO:0005737]; cytosol [GO:0005829]; nuclear envelope [GO:0005635]; nucleoplasm [GO:0005654]; nucleus [GO:0005634]	DNA binding [GO:0003677]; enzyme binding [GO:0019899]; identical protein binding [GO:0042802]; LEM domain binding [GO:0097726]; protein C-terminus binding [GO:0008022]; protein homodimerization activity [GO:0042803]; protein N-terminus binding [GO:0047485]	270299	0.405229	1.3243	0.00609011	0.0521647
Q91YR5	Q91YR5	EFNMT_MOUSE	eEF1A lysine and N-terminal methyltransferase (eEF1A-KNMT) (Methyltransferase-like protein 13) [Includes: eEF1A lysine methyltransferase (EC 2.1.1.-); eEF1A N-terminal methyltransferase (EC 2.1.1.-)]	EEF1AKNMT	methylation [GO:0032259]	0	methyltransferase activity [GO:0008168]	18320.7	0.405228	1.3243	0.0905282	0.323603
P10518	P10518	HEM2_MOUSE	Delta-aminolevulinic acid dehydratase (ALADH) (EC 4.2.1.24) (Porphobilinogen synthase)	Alad	cellular response to interleukin-4 [GO:0071353]; cellular response to lead ion [GO:0071284]; heme biosynthetic process [GO:0006783]; negative regulation of proteasomal protein catabolic process [GO:1901799]; protein homooligomerization [GO:0051260]; protoporphyrinogen IX biosynthetic process [GO:0006782]; response to activity [GO:0014823]; response to aluminum ion [GO:0010044]; response to amino …	cytosol [GO:0005829]; extracellular space [GO:0005615]	identical protein binding [GO:0042802]; porphobilinogen synthase activity [GO:0004655]; proteasome core complex binding [GO:1904854]; zinc ion binding [GO:0008270]	70023.7	0.402794	1.32207	0.00215414	0.0237837
Q9D6N5	Q9D6N5	NC2A_MOUSE	Dr1-associated corepressor (Dr1-associated protein 1) (Negative cofactor 2-alpha) (NC2-alpha)	Drap1	negative regulation of transcription by RNA polymerase II [GO:0000122]; positive regulation of transcription by RNA polymerase II [GO:0045944]; regulation of transcription, DNA-templated [GO:0006355]; transcription by RNA polymerase II [GO:0006366]	negative cofactor 2 complex [GO:0017054]; nucleus [GO:0005634]; RNA polymerase II transcription regulator complex [GO:0090575]	core promoter sequence-specific DNA binding [GO:0001046]; identical protein binding [GO:0042802]; protein heterodimerization activity [GO:0046982]; RNA polymerase II general transcription initiation factor activity [GO:0016251]; RNA polymerase II general transcription initiation factor binding [GO:0001091]; TBP-class protein binding [GO:0017025]; transcription coactivator activity [GO:0003713]; t…	106363	0.400529	1.31999	0.00825541	0.0649155
Q8VEM8	Q8VEM8	MPCP_MOUSE	Phosphate carrier protein, mitochondrial (Phosphate transport protein) (PTP) (Solute carrier family 25 member 3)	Slc25a3	phosphate ion transmembrane transport [GO:0035435]	integral component of mitochondrial inner membrane [GO:0031305]; mitochondrial inner membrane [GO:0005743]; mitochondrion [GO:0005739]; myelin sheath [GO:0043209]	inorganic phosphate transmembrane transporter activity [GO:0005315]; protein-containing complex binding [GO:0044877]; symporter activity [GO:0015293]	590433	0.399849	1.31937	0.000140179	0.00308751
O08663	O08663	MAP2_MOUSE	Methionine aminopeptidase 2 (MAP 2) (MetAP 2) (EC 3.4.11.18) (Initiation factor 2-associated 67 kDa glycoprotein) (p67) (p67eIF2) (Peptidase M)	Metap2	N-terminal protein amino acid modification [GO:0031365]; peptidyl-methionine modification [GO:0018206]; protein initiator methionine removal [GO:0070084]; protein processing [GO:0016485]	cytoplasm [GO:0005737]; cytosol [GO:0005829]; plasma membrane [GO:0005886]	aminopeptidase activity [GO:0004177]; metal ion binding [GO:0046872]; metalloaminopeptidase activity [GO:0070006]; metalloexopeptidase activity [GO:0008235]	190526	0.399848	1.31937	3.92568e-06	0.000166149
Q9D6S7	Q9D6S7	RRFM_MOUSE	Ribosome-recycling factor, mitochondrial (RRF) (Ribosome-releasing factor, mitochondrial)	Mrrf	ribosome disassembly [GO:0032790]; translation [GO:0006412]	mitochondrion [GO:0005739]	ribosomal large subunit binding [GO:0043023]	69460.6	0.39738	1.31711	0.00604397	0.0518724
Q8CI33	Q8CI33	C19L1_MOUSE	CWF19-like protein 1	Cwf19l1	mRNA splicing, via spliceosome [GO:0000398]	post-mRNA release spliceosomal complex [GO:0071014]	RNA lariat debranching enzyme activator activity [GO:0061632]	28182.5	0.39706	1.31682	0.00049208	0.00823376
Q8K2Q7	Q8K2Q7	BROX_MOUSE	BRO1 domain-containing protein BROX (BRO1 domain- and CAAX motif-containing protein)	Brox	0	membrane [GO:0016020]	0	109221	0.396557	1.31636	0.0884162	0.317666
P10493	P10493	NID1_MOUSE	Nidogen-1 (NID-1) (Entactin)	Nid1	cell-matrix adhesion [GO:0007160]; extracellular matrix organization [GO:0030198]; glomerular basement membrane development [GO:0032836]; positive regulation of cell-substrate adhesion [GO:0010811]	basement membrane [GO:0005604]; cell periphery [GO:0071944]; collagen-containing extracellular matrix [GO:0062023]; extracellular matrix [GO:0031012]; extracellular region [GO:0005576]; plasma membrane [GO:0005886]	calcium ion binding [GO:0005509]; collagen binding [GO:0005518]; extracellular matrix binding [GO:0050840]; laminin-1 binding [GO:0043237]; laminin binding [GO:0043236]; proteoglycan binding [GO:0043394]	129705	0.396113	1.31596	0.0358494	0.176467
Q91ZS8	Q91ZS8	RED1_MOUSE	Double-stranded RNA-specific editase 1 (EC 3.5.4.37) (RNA-editing deaminase 1) (RNA-editing enzyme 1) (dsRNA adenosine deaminase)	Adarb1	adenosine to inosine editing [GO:0006382]; base conversion or substitution editing [GO:0016553]; facial nerve morphogenesis [GO:0021610]; hypoglossal nerve morphogenesis [GO:0021618]; innervation [GO:0060384]; motor behavior [GO:0061744]; motor neuron apoptotic process [GO:0097049]; mRNA modification [GO:0016556]; mRNA processing [GO:0006397]; multicellular organism growth [GO:0035264]; muscle ti…	cytoplasm [GO:0005737]; cytosol [GO:0005829]; nucleolus [GO:0005730]; nucleoplasm [GO:0005654]; nucleus [GO:0005634]; synapse [GO:0045202]	double-stranded RNA adenosine deaminase activity [GO:0003726]; double-stranded RNA binding [GO:0003725]; identical protein binding [GO:0042802]; metal ion binding [GO:0046872]; RNA binding [GO:0003723]; tRNA-specific adenosine deaminase activity [GO:0008251]	21863.4	0.396049	1.3159	0.247261	0.612406
P51642	P51642	CNTF_MOUSE	Ciliary neurotrophic factor (CNTF)	Cntf	astrocyte activation [GO:0048143]; ciliary neurotrophic factor-mediated signaling pathway [GO:0070120]; membrane hyperpolarization [GO:0060081]; muscle organ morphogenesis [GO:0048644]; negative regulation of neuron apoptotic process [GO:0043524]; negative regulation of neuron death [GO:1901215]; negative regulation of photoreceptor cell differentiation [GO:0046533]; nervous system development [G…	axon [GO:0030424]; cytosol [GO:0005829]; extracellular space [GO:0005615]; neuronal cell body [GO:0043025]; nucleus [GO:0005634]; plasma membrane bounded cell projection cytoplasm [GO:0032838]	ciliary neurotrophic factor receptor binding [GO:0005127]; cytokine activity [GO:0005125]; growth factor activity [GO:0008083]; interleukin-6 receptor binding [GO:0005138]; protein-containing complex binding [GO:0044877]	1.01057e+06	0.395358	1.31527	1.03741e-06	5.14772e-05
Q9CXY6	Q9CXY6	ILF2_MOUSE	Interleukin enhancer-binding factor 2 (Nuclear factor of activated T-cells 45 kDa)	Ilf2	positive regulation of transcription, DNA-templated [GO:0045893]	cytoplasm [GO:0005737]; nucleolus [GO:0005730]; nucleoplasm [GO:0005654]; nucleus [GO:0005634]; ribonucleoprotein complex [GO:1990904]	DNA binding [GO:0003677]; double-stranded RNA binding [GO:0003725]	122374	0.394901	1.31485	0.000169773	0.00366455
Q8CDN6	Q8CDN6	TXNL1_MOUSE	Thioredoxin-like protein 1 (32 kDa thioredoxin-related protein)	Txnl1	0	cytoplasm [GO:0005737]; cytosol [GO:0005829]; nucleus [GO:0005634]; proteasome complex [GO:0000502]	disulfide oxidoreductase activity [GO:0015036]	307227	0.393847	1.31389	2.5639e-07	1.45636e-05
Q8BNU0	Q8BNU0	ARMC6_MOUSE	Armadillo repeat-containing protein 6	Armc6	hematopoietic progenitor cell differentiation [GO:0002244]	cytosol [GO:0005829]	0	48316.6	0.39359	1.31366	0.02911	0.152695
Q5SSI6	Q5SSI6	UTP18_MOUSE	U3 small nucleolar RNA-associated protein 18 homolog (WD repeat-containing protein 50)	Utp18	rRNA processing [GO:0006364]	nuclear membrane [GO:0031965]; nucleolus [GO:0005730]; nucleoplasm [GO:0005654]; nucleus [GO:0005634]; Pwp2p-containing subcomplex of 90S preribosome [GO:0034388]; small-subunit processome [GO:0032040]	0	37998.1	0.392358	1.31254	0.0421114	0.19485
Q9D6V8	Q9D6V8	PAIP2_MOUSE	Polyadenylate-binding protein-interacting protein 2 (PABP-interacting protein 2) (PAIP-2) (Poly(A)-binding protein-interacting protein 2)	Paip2	memory [GO:0007613]; negative regulation of translation [GO:0017148]; negative regulation of translational initiation [GO:0045947]; regulation of long-term synaptic potentiation [GO:1900271]; regulation of translation [GO:0006417]; spermatogenesis [GO:0007283]	cytoplasm [GO:0005737]	mRNA binding [GO:0003729]; poly(A) binding [GO:0008143]; translation repressor activity [GO:0030371]; translation repressor activity, mRNA regulatory element binding [GO:0000900]	16464.8	0.391767	1.312	0.0919889	0.327653
Q64442	Q64442	DHSO_MOUSE	Sorbitol dehydrogenase (SDH) (SORD) (EC 1.1.1.-) (L-iditol 2-dehydrogenase) (EC 1.1.1.14) (Polyol dehydrogenase) (Xylitol dehydrogenase) (XDH) (EC 1.1.1.9)	Sord	flagellated sperm motility [GO:0030317]; fructose biosynthetic process [GO:0046370]; L-xylitol catabolic process [GO:0051160]; L-xylitol metabolic process [GO:0051164]; response to cadmium ion [GO:0046686]; response to copper ion [GO:0046688]; response to drug [GO:0042493]; response to hormone [GO:0009725]; response to nutrient levels [GO:0031667]; response to osmotic stress [GO:0006970]; sorbito…	extracellular exosome [GO:0070062]; membrane [GO:0016020]; mitochondrial membrane [GO:0031966]; mitochondrion [GO:0005739]; motile cilium [GO:0031514]	D-xylulose reductase activity [GO:0046526]; identical protein binding [GO:0042802]; L-iditol 2-dehydrogenase activity [GO:0003939]; NAD binding [GO:0051287]; zinc ion binding [GO:0008270]	64122.8	0.391482	1.31174	0.0183498	0.112523
Q3UGR5	Q3UGR5	HDHD2_MOUSE	Haloacid dehalogenase-like hydrolase domain-containing protein 2	Hdhd2	dephosphorylation [GO:0016311]	0	enzyme binding [GO:0019899]; metal ion binding [GO:0046872]; phosphatase activity [GO:0016791]	243947	0.391325	1.3116	0.00619406	0.0526303
Q8C1D8	Q8C1D8	IWS1_MOUSE	Protein IWS1 homolog (IWS1-like protein)	Iws1	mRNA processing [GO:0006397]; mRNA transport [GO:0051028]; regulation of histone H3-K36 trimethylation [GO:2001253]; regulation of histone H4 acetylation [GO:0090239]; regulation of mRNA export from nucleus [GO:0010793]; regulation of mRNA processing [GO:0050684]; RNA splicing [GO:0008380]	nucleoplasm [GO:0005654]; nucleus [GO:0005634]	0	22687.1	0.39111	1.3114	0.00159198	0.0195102
Q91WM3	Q91WM3	U3IP2_MOUSE	U3 small nucleolar RNA-interacting protein 2 (RRP9 homolog) (U3 small nucleolar ribonucleoprotein-associated 55 kDa protein) (U3 snoRNP-associated 55 kDa protein) (U3-55K)	Rrp9	rRNA processing [GO:0006364]	box C/D snoRNP complex [GO:0031428]; nucleolus [GO:0005730]; small-subunit processome [GO:0032040]	snoRNA binding [GO:0030515]; U3 snoRNA binding [GO:0034511]	26136.7	0.390524	1.31087	0.179208	0.504657
Q9WTQ8	Q9WTQ8	TIM23_MOUSE	Mitochondrial import inner membrane translocase subunit Tim23	Timm23	protein import into mitochondrial matrix [GO:0030150]	integral component of mitochondrial inner membrane [GO:0031305]; mitochondrial inner membrane [GO:0005743]; mitochondrial intermembrane space [GO:0005758]; mitochondrion [GO:0005739]; TIM23 mitochondrial import inner membrane translocase complex [GO:0005744]	enzyme binding [GO:0019899]; P-P-bond-hydrolysis-driven protein transmembrane transporter activity [GO:0015450]; protein transmembrane transporter activity [GO:0008320]	38307.9	0.38747	1.3081	0.00687887	0.0570255
Q91VU7	Q91VU7	PUS7_MOUSE	Pseudouridylate synthase 7 homolog (EC 5.4.99.-)	Pus7	mRNA pseudouridine synthesis [GO:1990481]; negative regulation of translation [GO:0017148]; pseudouridine synthesis [GO:0001522]; regulation of hematopoietic stem cell differentiation [GO:1902036]; regulation of mesoderm development [GO:2000380]; tRNA pseudouridine synthesis [GO:0031119]	nucleus [GO:0005634]	enzyme binding [GO:0019899]; pseudouridine synthase activity [GO:0009982]; RNA binding [GO:0003723]	51614.3	0.387146	1.3078	0.000217206	0.00455184
O35855	O35855	BCAT2_MOUSE	Branched-chain-amino-acid aminotransferase, mitochondrial (BCAT(m)) (EC 2.6.1.42)	Bcat2	branched-chain amino acid catabolic process [GO:0009083]; branched-chain amino acid metabolic process [GO:0009081]; cellular response to leukemia inhibitory factor [GO:1990830]; isoleucine catabolic process [GO:0006550]; isoleucine metabolic process [GO:0006549]; leucine biosynthetic process [GO:0009098]; leucine metabolic process [GO:0006551]; regulation of hormone levels [GO:0010817]; valine bi…	cytoplasm [GO:0005737]; mitochondrion [GO:0005739]; nucleus [GO:0005634]	branched-chain-amino-acid transaminase activity [GO:0004084]; L-isoleucine transaminase activity [GO:0052656]; L-leucine transaminase activity [GO:0052654]; L-valine transaminase activity [GO:0052655]	39014.7	0.385792	1.30658	0.074396	0.282924
P56213	P56213	ALR_MOUSE	FAD-linked sulfhydryl oxidase ALR (EC 1.8.3.2) (Augmenter of liver regeneration)	Gfer	liver development [GO:0001889]; liver regeneration [GO:0097421]; negative regulation of apoptotic process [GO:0043066]; negative regulation of natural killer cell mediated cytotoxicity [GO:0045953]; negative regulation of oxidative stress-induced neuron death [GO:1903204]; positive regulation of DNA biosynthetic process [GO:2000573]	cytosol [GO:0005829]; extracellular space [GO:0005615]; mitochondrial intermembrane space [GO:0005758]; mitochondrion [GO:0005739]	flavin adenine dinucleotide binding [GO:0050660]; flavin-linked sulfhydryl oxidase activity [GO:0016971]; growth factor activity [GO:0008083]; protein disulfide oxidoreductase activity [GO:0015035]	254121	0.385357	1.30618	0.0138003	0.0920102
Q9CYI0	Q9CYI0	NJMU_MOUSE	Protein Njmu-R1	0	intracellular protein transport [GO:0006886]; vesicle tethering to Golgi [GO:0099041]	cytoplasmic vesicle [GO:0031410]; trans-Golgi network [GO:0005802]	0	42396.3	0.384989	1.30585	0.0155686	0.100015
Q8BZM1	Q8BZM1	GLMN_MOUSE	Glomulin (FK506-binding protein-associated protein) (FAP) (FKBP-associated protein)	Glmn	cell surface receptor signaling pathway [GO:0007166]; circulatory system development [GO:0072359]; muscle cell differentiation [GO:0042692]; negative regulation of cell population proliferation [GO:0008285]; negative regulation of T cell proliferation [GO:0042130]; neural tube closure [GO:0001843]; positive regulation of cytokine secretion [GO:0050715]; positive regulation of interleukin-2 produc…	Cul2-RING ubiquitin ligase complex [GO:0031462]; Cul3-RING ubiquitin ligase complex [GO:0031463]; Cul4A-RING E3 ubiquitin ligase complex [GO:0031464]; cullin-RING ubiquitin ligase complex [GO:0031461]; cytoplasm [GO:0005737]	hepatocyte growth factor receptor binding [GO:0005171]; signaling receptor binding [GO:0005102]; ubiquitin protein ligase binding [GO:0031625]; ubiquitin-protein transferase inhibitor activity [GO:0055105]	29062.1	0.384451	1.30536	0.0392432	0.187501
Q80Y81	Q80Y81	RNZ2_MOUSE	Zinc phosphodiesterase ELAC protein 2 (EC 3.1.26.11) (ElaC homolog protein 2) (Ribonuclease Z 2) (RNase Z 2) (tRNA 3 endonuclease 2) (tRNase Z 2)	Elac2	mitochondrial tRNA 3'-trailer cleavage, endonucleolytic [GO:0072684]	mitochondrial nucleoid [GO:0042645]; mitochondrion [GO:0005739]; nucleoplasm [GO:0005654]; nucleus [GO:0005634]	3'-tRNA processing endoribonuclease activity [GO:0042781]; metal ion binding [GO:0046872]; tRNA-specific ribonuclease activity [GO:0004549]	65947.5	0.384007	1.30496	0.0216688	0.125394
P32233	P32233	DRG1_MOUSE	Developmentally-regulated GTP-binding protein 1 (DRG-1) (Neural precursor cell expressed developmentally down-regulated protein 3) (NEDD-3) (Translation factor GTPase DRG1) (TRAFAC GTPase DRG1) (EC 3.6.5.-)	Drg1	cytoplasmic translation [GO:0002181]; positive regulation of microtubule polymerization [GO:0031116]; regulation of mitotic spindle assembly [GO:1901673]	cytoplasm [GO:0005737]; cytosol [GO:0005829]; nuclear body [GO:0016604]; nucleus [GO:0005634]; polysome [GO:0005844]	GTPase activity [GO:0003924]; GTP binding [GO:0005525]; identical protein binding [GO:0042802]; microtubule binding [GO:0008017]; potassium ion binding [GO:0030955]	46356.7	0.383009	1.30406	0.01045	0.0771556
Q9CZH3	Q9CZH3	PSMG3_MOUSE	Proteasome assembly chaperone 3 (PAC-3) (mPAC3)	Psmg3	chaperone-mediated protein complex assembly [GO:0051131]	protein-containing complex [GO:0032991]	molecular adaptor activity [GO:0060090]; protein-containing complex binding [GO:0044877]	29244	0.382617	1.3037	0.0242993	0.136033
Q8VHX6	Q8VHX6	FLNC_MOUSE	Filamin-C (FLN-C) (ABP-280-like protein) (ABP-L) (Actin-binding-like protein) (Filamin-2) (Gamma-filamin)	Flnc	actin filament-based process [GO:0030029]; muscle fiber development [GO:0048747]	actin cytoskeleton [GO:0015629]; cytoplasm [GO:0005737]; cytosol [GO:0005829]; plasma membrane [GO:0005886]; sarcolemma [GO:0042383]; sarcoplasm [GO:0016528]; Z disc [GO:0030018]	actin binding [GO:0003779]; ankyrin binding [GO:0030506]; cytoskeletal protein binding [GO:0008092]; identical protein binding [GO:0042802]	426611	0.381945	1.3031	2.70369e-22	1.06108e-19
Q9QYS1	Q9QYS1	WNT16_MOUSE	Protein Wnt-16	Wnt16	bone remodeling [GO:0046849]; canonical Wnt signaling pathway [GO:0060070]; cardiac epithelial to mesenchymal transition [GO:0060317]; cell fate commitment [GO:0045165]; keratinocyte differentiation [GO:0030216]; keratinocyte proliferation [GO:0043616]; negative regulation of cell death [GO:0060548]; neuron differentiation [GO:0030182]; oxidative stress-induced premature senescence [GO:0090403]; …	cytoplasm [GO:0005737]; extracellular space [GO:0005615]	cytokine activity [GO:0005125]; frizzled binding [GO:0005109]	108655	0.381893	1.30305	0.0141581	0.0937359
P42669	P42669	PURA_MOUSE	Transcriptional activator protein Pur-alpha (Purine-rich single-stranded DNA-binding protein alpha)	Pura	cell differentiation [GO:0030154]; dendritic transport of messenger ribonucleoprotein complex [GO:0098963]; DNA unwinding involved in DNA replication [GO:0006268]; epithelial cell proliferation [GO:0050673]; lymphocyte proliferation [GO:0046651]; mitotic cell cycle checkpoint [GO:0007093]; negative regulation of transcription, DNA-templated [GO:0045892]; nervous system development [GO:0007399]; p…	cytoplasm [GO:0005737]; dendrite [GO:0030425]; dendrite cytoplasm [GO:0032839]; glutamatergic synapse [GO:0098978]; neuronal cell body [GO:0043025]; nucleus [GO:0005634]; postsynapse [GO:0098794]; postsynaptic density [GO:0014069]	DNA binding [GO:0003677]; DNA-binding transcription factor activity [GO:0003700]; DNA-binding transcription repressor activity, RNA polymerase II-specific [GO:0001227]; double-stranded DNA binding [GO:0003690]; double-stranded telomeric DNA binding [GO:0003691]; purine-rich negative regulatory element binding [GO:0032422]; RNA binding [GO:0003723]; RNA polymerase II transcription regulatory regio…	497833	0.381623	1.30281	0.0043963	0.0403805
P35550	P35550	FBRL_MOUSE	rRNA 2'-O-methyltransferase fibrillarin (EC 2.1.1.-) (Histone-glutamine methyltransferase) (Nucleolar protein 1) (U6 snRNA 2'-O-methyltransferase fibrillarin)	Fbl	box C/D snoRNA 3'-end processing [GO:0000494]; histone glutamine methylation [GO:1990258]; rRNA methylation [GO:0031167]; snoRNA localization [GO:0048254]; snoRNA metabolic process [GO:0016074]	box C/D snoRNP complex [GO:0031428]; Cajal body [GO:0015030]; chromosome [GO:0005694]; dense fibrillar component [GO:0001651]; fibrillar center [GO:0001650]; granular component [GO:0001652]; nucleolus [GO:0005730]; nucleoplasm [GO:0005654]; nucleus [GO:0005634]; small-subunit processome [GO:0032040]	ATPase binding [GO:0051117]; histone-glutamine methyltransferase activity [GO:1990259]; RNA binding [GO:0003723]; rRNA methyltransferase activity [GO:0008649]; TFIID-class transcription factor complex binding [GO:0001094]	171269	0.380406	1.30171	0.000952069	0.0136095
Q8CHH9	Q8CHH9	SEPT8_MOUSE	Septin-8	Septin8	cellular protein localization [GO:0034613]; cytoskeleton-dependent cytokinesis [GO:0061640]; regulation of intracellular protein transport [GO:0033157]; regulation of protein stability [GO:0031647]; regulation of SNARE complex assembly [GO:0035542]	axon [GO:0030424]; cell division site [GO:0032153]; microtubule cytoskeleton [GO:0015630]; myelin sheath [GO:0043209]; presynapse [GO:0098793]; septin complex [GO:0031105]; septin ring [GO:0005940]; synaptic vesicle membrane [GO:0030672]	GTPase activity [GO:0003924]; GTP binding [GO:0005525]; molecular adaptor activity [GO:0060090]; SNARE binding [GO:0000149]	30289.3	0.379151	1.30058	0.0611165	0.248508
Q9QUR6	Q9QUR6	PPCE_MOUSE	Prolyl endopeptidase (PE) (EC 3.4.21.26) (Post-proline cleaving enzyme)	Prep	protein metabolic process [GO:0019538]; proteolysis [GO:0006508]	cytoplasm [GO:0005737]; cytosol [GO:0005829]; nucleus [GO:0005634]	endopeptidase activity [GO:0004175]; oligopeptidase activity [GO:0070012]; peptide binding [GO:0042277]; serine-type endopeptidase activity [GO:0004252]	284806	0.378802	1.30026	4.94858e-13	8.21655e-11
O09131	O09131	GSTO1_MOUSE	Glutathione S-transferase omega-1 (GSTO-1) (EC 2.5.1.18) (Glutathione S-transferase omega 1-1) (GSTO 1-1) (Glutathione-dependent dehydroascorbate reductase) (EC 1.8.5.1) (Monomethylarsonic acid reductase) (MMA(V) reductase) (EC 1.20.4.2) (S-(Phenacyl)glutathione reductase) (SPG-R) (p28)	Gsto1	cellular response to arsenic-containing substance [GO:0071243]; L-ascorbic acid biosynthetic process [GO:0019853]; L-ascorbic acid metabolic process [GO:0019852]; negative regulation of ryanodine-sensitive calcium-release channel activity [GO:0060315]; oxidation-reduction process [GO:0055114]; positive regulation of ryanodine-sensitive calcium-release channel activity [GO:0060316]; regulation of …	axon [GO:0030424]; basement membrane [GO:0005604]; cell body [GO:0044297]; cytoplasm [GO:0005737]; cytosol [GO:0005829]; myelin sheath [GO:0043209]; nuclear membrane [GO:0031965]; nucleoplasm [GO:0005654]	glutathione dehydrogenase (ascorbate) activity [GO:0045174]; glutathione transferase activity [GO:0004364]; methylarsonate reductase activity [GO:0050610]; oxidoreductase activity [GO:0016491]	157871	0.378231	1.29975	3.20377e-05	0.000880934
Q8R1F1	Q8R1F1	NIBA2_MOUSE	Protein Niban 2 (Meg-3) (Niban-like protein 1) (Protein FAM129B)	Niban2	gonadotropin secretion [GO:0032274]; negative regulation of apoptotic process [GO:0043066]; negative regulation of cell population proliferation [GO:0008285]; negative regulation of DNA biosynthetic process [GO:2000279]; negative regulation of transcription, DNA-templated [GO:0045892]; positive regulation of transcription, DNA-templated [GO:0045893]; positive regulation of transcription regulator…	adherens junction [GO:0005912]; cytoplasm [GO:0005737]; cytosol [GO:0005829]; nucleoplasm [GO:0005654]; plasma membrane [GO:0005886]	transcription coactivator activity [GO:0003713]	198080	0.377864	1.29942	1.30776e-05	0.000430961
Q91WK1	Q91WK1	SPRY4_MOUSE	SPRY domain-containing protein 4	Spryd4	0	mitochondrion [GO:0005739]; nucleus [GO:0005634]	0	135129	0.377745	1.29931	0.00145142	0.0183128
Q8CJ19	Q8CJ19	MICA3_MOUSE	[F-actin]-monooxygenase MICAL3 (EC 1.14.13.225) (Molecule interacting with CasL protein 3) (MICAL-3)	Mical3	actin filament depolymerization [GO:0030042]; cell cycle [GO:0007049]; cell division [GO:0051301]; cytoskeleton organization [GO:0007010]; exocytosis [GO:0006887]; oxidation-reduction process [GO:0055114]	cell cortex [GO:0005938]; cell projection [GO:0042995]; cytosol [GO:0005829]; Flemming body [GO:0090543]; intercellular bridge [GO:0045171]; nucleoplasm [GO:0005654]; nucleus [GO:0005634]; plasma membrane [GO:0005886]; spindle [GO:0005819]	actin binding [GO:0003779]; FAD binding [GO:0071949]; metal ion binding [GO:0046872]; oxidoreductase activity, acting on paired donors, with incorporation or reduction of molecular oxygen, NAD(P)H as one donor, and incorporation of one atom of oxygen [GO:0016709]; Rab GTPase binding [GO:0017137]	23111.8	0.37714	1.29876	0.0418025	0.193628
O54782	O54782	MA2B2_MOUSE	Epididymis-specific alpha-mannosidase (EC 3.2.1.24) (Mannosidase alpha class 2B member 2)	Man2b2	mannose metabolic process [GO:0006013]	extracellular region [GO:0005576]; lysosome [GO:0005764]; vacuolar membrane [GO:0005774]	alpha-mannosidase activity [GO:0004559]; carbohydrate binding [GO:0030246]; metal ion binding [GO:0046872]	93946.4	0.375906	1.29765	0.00325634	0.0321535
Q9DCU6	Q9DCU6	RM04_MOUSE	39S ribosomal protein L4, mitochondrial (L4mt) (MRP-L4)	Mrpl4	translation [GO:0006412]	mitochondrial large ribosomal subunit [GO:0005762]; mitochondrion [GO:0005739]	structural constituent of ribosome [GO:0003735]	50155.6	0.375798	1.29756	0.00373333	0.0353258
Q9CQS2	Q9CQS2	NOP10_MOUSE	H/ACA ribonucleoprotein complex subunit 3 (Nucleolar protein 10) (Nucleolar protein family A member 3) (snoRNP protein NOP10)	Nop10	rRNA pseudouridine synthesis [GO:0031118]; snoRNA guided rRNA pseudouridine synthesis [GO:0000454]; snRNA pseudouridine synthesis [GO:0031120]; telomere maintenance via telomerase [GO:0007004]	box H/ACA snoRNP complex [GO:0031429]; box H/ACA telomerase RNP complex [GO:0090661]; Cajal body [GO:0015030]; nuclear body [GO:0016604]; telomerase holoenzyme complex [GO:0005697]	box H/ACA snoRNA binding [GO:0034513]; RNA binding [GO:0003723]; telomerase RNA binding [GO:0070034]	79170.3	0.375679	1.29745	0.00359598	0.0343284
Q8VC28	Q8VC28	AK1CD_MOUSE	Aldo-keto reductase family 1 member C13 (EC 1.1.1.-)	Akr1c13	steroid metabolic process [GO:0008202]; xenobiotic metabolic process [GO:0006805]	cytosol [GO:0005829]	alcohol dehydrogenase (NADP+) activity [GO:0008106]; alditol:NADP+ 1-oxidoreductase activity [GO:0004032]; aldo-keto reductase (NADP) activity [GO:0004033]; ketosteroid monooxygenase activity [GO:0047086]; oxidoreductase activity [GO:0016491]; steroid dehydrogenase activity [GO:0016229]	173363	0.375188	1.29701	0.0109861	0.0791772
O35231	O35231	KIFC3_MOUSE	Kinesin-like protein KIFC3	Kifc3	epithelial cell-cell adhesion [GO:0090136]; Golgi organization [GO:0007030]; microtubule-based movement [GO:0007018]; microtubule-based process [GO:0007017]; zonula adherens maintenance [GO:0045218]	centrosome [GO:0005813]; cytoplasmic vesicle membrane [GO:0030659]; Golgi apparatus [GO:0005794]; kinesin complex [GO:0005871]; microtubule [GO:0005874]; zonula adherens [GO:0005915]	ATP binding [GO:0005524]; ATP-dependent microtubule motor activity, minus-end-directed [GO:0008569]; identical protein binding [GO:0042802]; microtubule binding [GO:0008017]	71955	0.375091	1.29692	0.00237752	0.0253426
E9Q5C9	E9Q5C9	NOLC1_MOUSE	Nucleolar and coiled-body phosphoprotein 1 (140 kDa nucleolar phosphoprotein) (Nopp140)	Nolc1	box H/ACA snoRNA metabolic process [GO:0033979]; neural crest cell development [GO:0014032]; neural crest formation [GO:0014029]; nucleolus organization [GO:0007000]; positive regulation of cell population proliferation [GO:0008284]; positive regulation of transcription, DNA-templated [GO:0045893]; regulation of protein import into nucleus [GO:0042306]; regulation of translation [GO:0006417]; res…	box C/D snoRNP complex [GO:0031428]; box H/ACA snoRNP complex [GO:0031429]; Cajal body [GO:0015030]; cytoplasm [GO:0005737]; fibrillar center [GO:0001650]; nucleolus [GO:0005730]; nucleoplasm [GO:0005654]; small nuclear ribonucleoprotein complex [GO:0030532]	box C/D snoRNA binding [GO:0034512]; box C/D snoRNP complex binding [GO:0062064]; box H/ACA snoRNA binding [GO:0034513]; box H/ACA snoRNP complex binding [GO:0062065]; DNA binding [GO:0003677]; DNA-binding transcription factor activity [GO:0003700]; nuclear localization sequence binding [GO:0008139]; protein domain specific binding [GO:0019904]; protein heterodimerization activity [GO:0046982]; R…	195667	0.373752	1.29572	0.00177754	0.0209662
Q921S7	Q921S7	RM37_MOUSE	39S ribosomal protein L37, mitochondrial (L37mt) (MRP-L37)	Mrpl37	translation [GO:0006412]	mitochondrial large ribosomal subunit [GO:0005762]; mitochondrial ribosome [GO:0005761]; mitochondrion [GO:0005739]	structural constituent of ribosome [GO:0003735]	51484.1	0.372969	1.29502	0.00847874	0.0658322
Q64127	Q64127	TIF1A_MOUSE	Transcription intermediary factor 1-alpha (TIF1-alpha) (EC 2.3.2.27) (E3 ubiquitin-protein ligase Trim24) (RING-type E3 ubiquitin transferase TIF1-alpha) (Tripartite motif-containing protein 24)	Trim24	calcium ion homeostasis [GO:0055074]; cellular response to estrogen stimulus [GO:0071391]; negative regulation of cell population proliferation [GO:0008285]; negative regulation of transcription, DNA-templated [GO:0045892]; positive regulation of gene expression [GO:0010628]; positive regulation of transcription, DNA-templated [GO:0045893]; protein autophosphorylation [GO:0046777]; protein catabo…	cytoplasm [GO:0005737]; nuclear euchromatin [GO:0005719]; nucleoplasm [GO:0005654]; nucleus [GO:0005634]; perichromatin fibrils [GO:0005726]	chromatin binding [GO:0003682]; estrogen response element binding [GO:0034056]; lysine-acetylated histone binding [GO:0070577]; nuclear receptor binding [GO:0016922]; p53 binding [GO:0002039]; protein kinase activity [GO:0004672]; sequence-specific DNA binding [GO:0043565]; transcription coactivator activity [GO:0003713]; ubiquitin protein ligase activity [GO:0061630]; ubiquitin-protein transfera…	15402.5	0.372655	1.29473	0.0409235	0.192657
Q80W00	Q80W00	PP1RA_MOUSE	Serine/threonine-protein phosphatase 1 regulatory subunit 10 (MHC class I region proline-rich protein CAT53)	Ppp1r10	negative regulation of cardiac muscle cell apoptotic process [GO:0010667]; negative regulation of mitotic DNA damage checkpoint [GO:1904290]; positive regulation of telomere maintenance [GO:0032206]	chromatin [GO:0000785]; nuclear body [GO:0016604]; nuclear chromatin [GO:0000790]; nuclear chromosome, telomeric region [GO:0000784]; nucleoplasm [GO:0005654]; PTW/PP1 phosphatase complex [GO:0072357]	DNA binding [GO:0003677]; metal ion binding [GO:0046872]; protein phosphatase 1 binding [GO:0008157]; protein phosphatase inhibitor activity [GO:0004864]; RNA binding [GO:0003723]	16751.8	0.371681	1.29386	0.0109646	0.0791772
Q6PAV2	Q6PAV2	HERC4_MOUSE	Probable E3 ubiquitin-protein ligase HERC4 (EC 2.3.2.26) (HECT domain and RCC1-like domain-containing protein 4) (HECT-type E3 ubiquitin transferase HERC4)	Herc4	cell differentiation [GO:0030154]; negative regulation of smoothened signaling pathway [GO:0045879]; protein ubiquitination [GO:0016567]; spermatogenesis [GO:0007283]	cytosol [GO:0005829]; fibrillar center [GO:0001650]	ubiquitin protein ligase activity [GO:0061630]; ubiquitin-protein transferase activity [GO:0004842]	42581.3	0.371487	1.29369	0.0086353	0.0665689
Q05920	Q05920	PYC_MOUSE	Pyruvate carboxylase, mitochondrial (EC 6.4.1.1) (Pyruvic carboxylase) (PCB)	Pc	gluconeogenesis [GO:0006094]; lipid metabolic process [GO:0006629]; negative regulation of gene expression [GO:0010629]; oxaloacetate metabolic process [GO:0006107]; positive regulation by host of viral process [GO:0044794]; positive regulation by host of viral release from host cell [GO:0044791]; positive regulation of phospholipid biosynthetic process [GO:0071073]; pyruvate metabolic process [G…	cytoplasm [GO:0005737]; mitochondrial inner membrane [GO:0005743]; mitochondrial matrix [GO:0005759]; mitochondrion [GO:0005739]	ATP binding [GO:0005524]; biotin binding [GO:0009374]; carboxylic acid binding [GO:0031406]; identical protein binding [GO:0042802]; metal ion binding [GO:0046872]; pyruvate carboxylase activity [GO:0004736]	133287	0.37096	1.29321	3.93693e-08	2.9303e-06
Q61029	Q61029	LAP2B_MOUSE	Lamina-associated polypeptide 2, isoforms beta/delta/epsilon/gamma (Thymopoietin isoforms beta/delta/epsilon/gamma) (TP beta/delta/epsilon/gamma)	Tmpo	regulation of transcription, DNA-templated [GO:0006355]	chromatin [GO:0000785]; integral component of membrane [GO:0016021]; nuclear envelope [GO:0005635]; nuclear inner membrane [GO:0005637]; nuclear membrane [GO:0031965]; nucleus [GO:0005634]	DNA binding [GO:0003677]	159332	0.367753	1.29034	0.00233269	0.0251755
Q61035	Q61035	HARS1_MOUSE	Histidine--tRNA ligase, cytoplasmic (EC 6.1.1.21) (Histidyl-tRNA synthetase) (HisRS)	Hars1	histidyl-tRNA aminoacylation [GO:0006427]; mitochondrial translation [GO:0032543]	cytoplasm [GO:0005737]; cytosol [GO:0005829]; mitochondrion [GO:0005739]	ATP binding [GO:0005524]; histidine-tRNA ligase activity [GO:0004821]; identical protein binding [GO:0042802]; protein homodimerization activity [GO:0042803]	398028	0.366494	1.28922	2.35743e-07	1.35694e-05
Q8BWM0	Q8BWM0	PGES2_MOUSE	Prostaglandin E synthase 2 (EC 5.3.99.3) (GATE-binding factor 1) (GBF-1) (Microsomal prostaglandin E synthase 2) (mPGES-2) [Cleaved into: Prostaglandin E synthase 2 truncated form]	Ptges2	positive regulation of transcription, DNA-templated [GO:0045893]; prostaglandin biosynthetic process [GO:0001516]; secretion [GO:0046903]	cytosol [GO:0005829]; Golgi membrane [GO:0000139]; integral component of membrane [GO:0016021]; mitochondrion [GO:0005739]; nucleus [GO:0005634]	DNA binding [GO:0003677]; electron transfer activity [GO:0009055]; glutathione binding [GO:0043295]; heme binding [GO:0020037]; lyase activity [GO:0016829]; prostaglandin-E synthase activity [GO:0050220]; protein disulfide oxidoreductase activity [GO:0015035]	43399.3	0.366378	1.28911	0.00275719	0.0285626
Q8CHT0	Q8CHT0	AL4A1_MOUSE	Delta-1-pyrroline-5-carboxylate dehydrogenase, mitochondrial (P5C dehydrogenase) (EC 1.2.1.88) (Aldehyde dehydrogenase family 4 member A1) (L-glutamate gamma-semialdehyde dehydrogenase)	Aldh4a1	proline catabolic process to glutamate [GO:0010133]	mitochondrial matrix [GO:0005759]; mitochondrion [GO:0005739]	1-pyrroline-5-carboxylate dehydrogenase activity [GO:0003842]; aldehyde dehydrogenase (NAD+) activity [GO:0004029]; identical protein binding [GO:0042802]	181825	0.365268	1.28812	0.00251431	0.0265386
Q925I1	Q925I1	ATAD3_MOUSE	ATPase family AAA domain-containing protein 3 (AAA-ATPase TOB3)	Atad3	antiviral innate immune response [GO:0140374]; mitochondrion organization [GO:0007005]; negative regulation of apoptotic process [GO:0043066]; regulation of cell growth [GO:0001558]	integral component of membrane [GO:0016021]; mitochondrial inner membrane [GO:0005743]; mitochondrial nucleoid [GO:0042645]; mitochondrion [GO:0005739]	ATPase activity [GO:0016887]; ATP binding [GO:0005524]; identical protein binding [GO:0042802]; zinc ion binding [GO:0008270]	99973.6	0.364159	1.28713	5.00309e-06	0.000196348
P84096	P84096	RHOG_MOUSE	Rho-related GTP-binding protein RhoG (Sid 10750)	Rhog	actin cytoskeleton organization [GO:0030036]; actin filament organization [GO:0007015]; activation of GTPase activity [GO:0090630]; cell chemotaxis [GO:0060326]; cell projection assembly [GO:0030031]; cortical cytoskeleton organization [GO:0030865]; engulfment of apoptotic cell [GO:0043652]; establishment or maintenance of cell polarity [GO:0007163]; motor neuron axon guidance [GO:0008045]; posit…	cell cortex [GO:0005938]; cell projection [GO:0042995]; cytoplasm [GO:0005737]; cytoplasmic vesicle [GO:0031410]; cytoskeleton [GO:0005856]; intracellular membrane-bounded organelle [GO:0043231]; plasma membrane [GO:0005886]; vesicle [GO:0031982]	GTPase activity [GO:0003924]; GTP binding [GO:0005525]; protein kinase binding [GO:0019901]	33787.9	0.364122	1.2871	0.0417496	0.193628
P54822	P54822	PUR8_MOUSE	Adenylosuccinate lyase (ASL) (EC 4.3.2.2) (Adenylosuccinase) (ASase)	Adsl	'de novo' AMP biosynthetic process [GO:0044208]; 'de novo' IMP biosynthetic process [GO:0006189]; aerobic respiration [GO:0009060]; AMP biosynthetic process [GO:0006167]; purine nucleotide metabolic process [GO:0006163]; response to hypoxia [GO:0001666]; response to muscle activity [GO:0014850]; response to nutrient [GO:0007584]; response to starvation [GO:0042594]; ribonucleoside monophosphate b…	cytosol [GO:0005829]; mitochondrion [GO:0005739]; protein-containing complex [GO:0032991]	(S)-2-(5-amino-1-(5-phospho-D-ribosyl)imidazole-4-carboxamido)succinate AMP-lyase (fumarate-forming) activity [GO:0070626]; identical protein binding [GO:0042802]; N6-(1,2-dicarboxyethyl)AMP AMP-lyase (fumarate-forming) activity [GO:0004018]	119080	0.363712	1.28673	1.04343e-08	9.00899e-07
P83877	P83877	TXN4A_MOUSE	Thioredoxin-like protein 4A (DIM1 protein homolog) (Spliceosomal U5 snRNP-specific 15 kDa protein) (Thioredoxin-like U5 snRNP protein U5-15kD)	Txnl4a	cell cycle [GO:0007049]; cell division [GO:0051301]; mRNA splicing, via spliceosome [GO:0000398]	cytoplasm [GO:0005737]; cytosol [GO:0005829]; nuclear membrane [GO:0031965]; nucleoplasm [GO:0005654]; nucleus [GO:0005634]; U2-type precatalytic spliceosome [GO:0071005]; U4/U6 x U5 tri-snRNP complex [GO:0046540]; U5 snRNP [GO:0005682]	0	55722.6	0.363002	1.2861	0.00355867	0.0340638
O88874	O88874	CCNK_MOUSE	Cyclin-K	Ccnk	cell cycle [GO:0007049]; cell division [GO:0051301]; cellular response to DNA damage stimulus [GO:0006974]; in utero embryonic development [GO:0001701]; negative regulation by host of viral genome replication [GO:0044828]; negative regulation of stem cell differentiation [GO:2000737]; positive regulation of DNA-templated transcription, elongation [GO:0032786]; positive regulation of phosphorylati…	cyclin/CDK positive transcription elongation factor complex [GO:0008024]; cyclin K-CDK12 complex [GO:0002944]; cyclin K-CDK13 complex [GO:0002945]; nucleoplasm [GO:0005654]; nucleus [GO:0005634]	cyclin-dependent protein serine/threonine kinase activator activity [GO:0061575]; cyclin-dependent protein serine/threonine kinase activity [GO:0004693]; cyclin-dependent protein serine/threonine kinase regulator activity [GO:0016538]; protein kinase binding [GO:0019901]; RNA polymerase II CTD heptapeptide repeat kinase activity [GO:0008353]	35379.4	0.361537	1.28479	0.0402662	0.190602
Q8BGS2	Q8BGS2	BOLA2_MOUSE	BolA-like protein 2	Bola2	[2Fe-2S] cluster assembly [GO:0044571]; cellular iron ion homeostasis [GO:0006879]; protein maturation by iron-sulfur cluster transfer [GO:0097428]	cytoplasm [GO:0005737]; cytosol [GO:0005829]; nucleus [GO:0005634]	iron-sulfur cluster binding [GO:0051536]	190787	0.361226	1.28452	0.00228036	0.0247968
P99029	P99029	PRDX5_MOUSE	Peroxiredoxin-5, mitochondrial (EC 1.11.1.24) (Antioxidant enzyme B166) (AOEB166) (Liver tissue 2D-page spot 2D-0014IV) (PLP) (Peroxiredoxin V) (Prx-V) (Peroxisomal antioxidant enzyme) (Thioredoxin peroxidase PMP20) (Thioredoxin-dependent peroxiredoxin 5)	Prdx5	cell redox homeostasis [GO:0045454]; cellular response to oxidative stress [GO:0034599]; cellular response to reactive oxygen species [GO:0034614]; hydrogen peroxide catabolic process [GO:0042744]; NADPH oxidation [GO:0070995]; negative regulation of apoptotic process [GO:0043066]; negative regulation of oxidoreductase activity [GO:0051354]; negative regulation of transcription by RNA polymerase …	cytoplasm [GO:0005737]; cytoplasmic vesicle [GO:0031410]; cytosol [GO:0005829]; intracellular membrane-bounded organelle [GO:0043231]; mitochondrion [GO:0005739]; nucleus [GO:0005634]; perinuclear region of cytoplasm [GO:0048471]; peroxisomal matrix [GO:0005782]; peroxisome [GO:0005777]	antioxidant activity [GO:0016209]; cysteine-type endopeptidase inhibitor activity involved in apoptotic process [GO:0043027]; peroxidase activity [GO:0004601]; peroxiredoxin activity [GO:0051920]; peroxynitrite reductase activity [GO:0072541]; RNA polymerase III transcription regulatory region sequence-specific DNA binding [GO:0001016]; signaling receptor binding [GO:0005102]; thioredoxin peroxid…	1.33446e+06	0.360565	1.28393	0.00145528	0.0183128
Q61033	Q61033	LAP2A_MOUSE	Lamina-associated polypeptide 2, isoforms alpha/zeta (Thymopoietin isoforms alpha/zeta) (TP alpha/zeta)	Tmpo	regulation of transcription, DNA-templated [GO:0006355]	chromatin [GO:0000785]; nuclear envelope [GO:0005635]; nuclear inner membrane [GO:0005637]; nuclear membrane [GO:0031965]; nucleus [GO:0005634]	DNA binding [GO:0003677]; identical protein binding [GO:0042802]	318810	0.3598	1.28325	9.07026e-08	6.02405e-06
Q99KK9	Q99KK9	SYHM_MOUSE	Histidine--tRNA ligase, mitochondrial (EC 6.1.1.21) (Histidine--tRNA ligase-like) (Histidyl-tRNA synthetase) (HisRS)	Hars2	histidyl-tRNA aminoacylation [GO:0006427]	cytoplasm [GO:0005737]; cytosol [GO:0005829]; mitochondrion [GO:0005739]	ATP binding [GO:0005524]; histidine-tRNA ligase activity [GO:0004821]; identical protein binding [GO:0042802]	104567	0.359116	1.28264	0.000761015	0.0116088
P21278	P21278	GNA11_MOUSE	Guanine nucleotide-binding protein subunit alpha-11 (G alpha-11) (G-protein subunit alpha-11)	Gna11	action potential [GO:0001508]; adenylate cyclase-modulating G protein-coupled receptor signaling pathway [GO:0007188]; cellular response to pH [GO:0071467]; developmental pigmentation [GO:0048066]; G protein-coupled receptor signaling pathway [GO:0007186]; heart development [GO:0007507]; phospholipase C-activating dopamine receptor signaling pathway [GO:0060158]; regulation of melanocyte differen…	cytoplasm [GO:0005737]; cytosol [GO:0005829]; heterotrimeric G-protein complex [GO:0005834]; membrane [GO:0016020]; plasma membrane [GO:0005886]; protein-containing complex [GO:0032991]	alkylglycerophosphoethanolamine phosphodiesterase activity [GO:0047391]; G-protein beta/gamma-subunit complex binding [GO:0031683]; G protein-coupled receptor binding [GO:0001664]; GTPase activity [GO:0003924]; GTP binding [GO:0005525]; metal ion binding [GO:0046872]; protein-containing complex binding [GO:0044877]; type 2A serotonin receptor binding [GO:0031826]	67471.2	0.358756	1.28232	0.00571625	0.0499535
P54071	P54071	IDHP_MOUSE	Isocitrate dehydrogenase [NADP], mitochondrial (IDH) (EC 1.1.1.42) (ICD-M) (IDP) (NADP(+)-specific ICDH) (Oxalosuccinate decarboxylase)	Idh2	2-oxoglutarate metabolic process [GO:0006103]; glyoxylate cycle [GO:0006097]; isocitrate metabolic process [GO:0006102]; NADP biosynthetic process [GO:0006741]; NADP metabolic process [GO:0006739]; negative regulation of glial cell migration [GO:1903976]; negative regulation of glial cell proliferation [GO:0060253]; negative regulation of matrix metallopeptidase secretion [GO:1904465]; tricarboxy…	cytosol [GO:0005829]; mitochondrial inner membrane [GO:0005743]; mitochondrion [GO:0005739]; peroxisome [GO:0005777]	isocitrate dehydrogenase (NADP+) activity [GO:0004450]; isocitrate dehydrogenase activity [GO:0004448]; magnesium ion binding [GO:0000287]; NAD binding [GO:0051287]	459246	0.354307	1.27837	2.91315e-06	0.000128327
Q8BP78	Q8BP78	F10C1_MOUSE	Protein FRA10AC1 homolog	Fra10ac1	dephosphorylation [GO:0016311]	nucleus [GO:0005634]	phosphatase activity [GO:0016791]	32644.9	0.35419	1.27827	0.036359	0.178569
Q7TSQ8	Q7TSQ8	PDPR_MOUSE	Pyruvate dehydrogenase phosphatase regulatory subunit, mitochondrial (PDPr)	Pdpr	0	cytoplasm [GO:0005737]; mitochondrial matrix [GO:0005759]; mitochondrion [GO:0005739]	oxidoreductase activity [GO:0016491]	18431.5	0.354159	1.27824	0.00145505	0.0183128
P51881	P51881	ADT2_MOUSE	ADP/ATP translocase 2 (ADP,ATP carrier protein 2) (Adenine nucleotide translocator 2) (ANT 2) (Solute carrier family 25 member 5) [Cleaved into: ADP/ATP translocase 2, N-terminally processed]	Slc25a5	adenine nucleotide transport [GO:0051503]; cellular response to leukemia inhibitory factor [GO:1990830]; chromosome segregation [GO:0007059]; mitochondrial ADP transmembrane transport [GO:0140021]; mitochondrial ATP transmembrane transport [GO:1990544]; negative regulation of mitochondrial outer membrane permeabilization involved in apoptotic signaling pathway [GO:1901029]; positive regulation of…	integral component of membrane [GO:0016021]; membrane raft [GO:0045121]; mitochondrial inner membrane [GO:0005743]; mitochondrial nucleoid [GO:0042645]; mitochondrion [GO:0005739]; MMXD complex [GO:0071817]; myelin sheath [GO:0043209]	adenine nucleotide transmembrane transporter activity [GO:0000295]; ATP:ADP antiporter activity [GO:0005471]; ubiquitin protein ligase binding [GO:0031625]	462548	0.354106	1.27819	0.00897149	0.068792
Q8R2U4	Q8R2U4	NTM1A_MOUSE	N-terminal Xaa-Pro-Lys N-methyltransferase 1 (EC 2.1.1.244) (Alpha N-terminal protein methyltransferase 1A) (Methyltransferase-like protein 11A) (X-Pro-Lys N-terminal protein methyltransferase 1A) (NTM1A) [Cleaved into: N-terminal Xaa-Pro-Lys N-methyltransferase 1, N-terminally processed]	Ntmt1	chromosome segregation [GO:0007059]; histone methylation [GO:0016571]; N-terminal peptidyl-alanine methylation [GO:0018011]; N-terminal peptidyl-alanine trimethylation [GO:0018012]; N-terminal peptidyl-glycine methylation [GO:0018013]; N-terminal peptidyl-proline dimethylation [GO:0018016]; N-terminal peptidyl-proline methylation [GO:0035568]; N-terminal peptidyl-serine dimethylation [GO:0035572]…	cytoplasm [GO:0005737]; cytosol [GO:0005829]; nucleoplasm [GO:0005654]; nucleus [GO:0005634]	histone methyltransferase activity [GO:0042054]; methyltransferase activity [GO:0008168]; N-terminal protein N-methyltransferase activity [GO:0071885]; protein methyltransferase activity [GO:0008276]	27606.9	0.353809	1.27793	0.0648928	0.259872
Q9D706	Q9D706	RPAP3_MOUSE	RNA polymerase II-associated protein 3	Rpap3	0	cytosol [GO:0005829]; R2TP complex [GO:0097255]	0	46669.7	0.353718	1.27785	0.000864229	0.012777
Q8VD75	Q8VD75	HIP1_MOUSE	Huntingtin-interacting protein 1 (HIP-1) (Huntingtin-interacting protein I) (HIP-I)	Hip1	actin filament organization [GO:0007015]; activation of cysteine-type endopeptidase activity involved in apoptotic process [GO:0006919]; apoptotic process [GO:0006915]; apoptotic signaling pathway [GO:0097190]; cell differentiation [GO:0030154]; clathrin coat assembly [GO:0048268]; clathrin-dependent endocytosis [GO:0072583]; endocytosis [GO:0006897]; positive regulation of epidermal growth facto…	clathrin-coated vesicle [GO:0030136]; clathrin-coated vesicle membrane [GO:0030665]; cytoplasm [GO:0005737]; extrinsic component of cytoplasmic side of plasma membrane [GO:0031234]; extrinsic component of postsynaptic membrane [GO:0098890]; extrinsic component of presynaptic membrane [GO:0098888]; glutamatergic synapse [GO:0098978]; Golgi apparatus [GO:0005794]; intracellular membrane-bounded org…	actin filament binding [GO:0051015]; AP-2 adaptor complex binding [GO:0035612]; clathrin adaptor activity [GO:0035615]; clathrin binding [GO:0030276]; clathrin light chain binding [GO:0032051]; phosphatidylinositol-3,4-bisphosphate binding [GO:0043325]; phosphatidylinositol-3,5-bisphosphate binding [GO:0080025]; phosphatidylinositol-3-phosphate binding [GO:0032266]; phosphatidylinositol binding […	28972.8	0.353061	1.27727	0.0013769	0.0180671
Q91WV0	Q91WV0	NC2B_MOUSE	Protein Dr1 (Down-regulator of transcription 1) (Negative cofactor 2-beta) (NC2-beta) (TATA-binding protein-associated phosphoprotein)	Dr1	chromatin remodeling [GO:0006338]; histone H3 acetylation [GO:0043966]; negative regulation of transcription by RNA polymerase II [GO:0000122]; positive regulation of transcription by RNA polymerase II [GO:0045944]; RNA polymerase II preinitiation complex assembly [GO:0051123]	Ada2/Gcn5/Ada3 transcription activator complex [GO:0005671]; negative cofactor 2 complex [GO:0017054]; nucleoplasm [GO:0005654]; nucleus [GO:0005634]; RNA polymerase II transcription regulator complex [GO:0090575]	core promoter sequence-specific DNA binding [GO:0001046]; protein heterodimerization activity [GO:0046982]; RNA polymerase II general transcription initiation factor activity [GO:0016251]; TBP-class protein binding [GO:0017025]; transcription corepressor activity [GO:0003714]	134591	0.352811	1.27705	0.029687	0.155344
Q3TIX9	Q3TIX9	SNUT2_MOUSE	U4/U6.U5 tri-snRNP-associated protein 2 (Inactive ubiquitin-specific peptidase 39)	Usp39	cell cycle [GO:0007049]; cell division [GO:0051301]; mRNA splicing, via spliceosome [GO:0000398]; protein deubiquitination [GO:0016579]; spliceosomal complex assembly [GO:0000245]	nucleoplasm [GO:0005654]; nucleus [GO:0005634]; spliceosomal complex [GO:0005681]; U4/U6 x U5 tri-snRNP complex [GO:0046540]	thiol-dependent ubiquitin-specific protease activity [GO:0004843]; zinc ion binding [GO:0008270]	39828.2	0.352522	1.27679	0.0035473	0.0340304
Q8VCF0	Q8VCF0	MAVS_MOUSE	Mitochondrial antiviral-signaling protein (MAVS) (CARD adapter inducing interferon beta) (Cardif) (Interferon beta promoter stimulator protein 1) (IPS-1) (Virus-induced-signaling adapter) (VISA)	Mavs	activation of innate immune response [GO:0002218]; cellular response to exogenous dsRNA [GO:0071360]; defense response to bacterium [GO:0042742]; defense response to virus [GO:0051607]; innate immune response [GO:0045087]; negative regulation of viral genome replication [GO:0045071]; positive regulation of chemokine (C-C motif) ligand 5 production [GO:0071651]; positive regulation of defense resp…	integral component of membrane [GO:0016021]; mitochondrial membrane [GO:0031966]; mitochondrial outer membrane [GO:0005741]; mitochondrion [GO:0005739]; peroxisomal membrane [GO:0005778]; peroxisome [GO:0005777]	CARD domain binding [GO:0050700]; protein kinase binding [GO:0019901]; signaling adaptor activity [GO:0035591]	83283.5	0.352076	1.2764	0.000251749	0.00507852
B2RQC6	B2RQC6	PYR1_MOUSE	CAD protein [Includes: Glutamine-dependent carbamoyl-phosphate synthase (EC 6.3.5.5); Aspartate carbamoyltransferase (EC 2.1.3.2); Dihydroorotase (EC 3.5.2.3)]	Cad	'de novo' pyrimidine nucleobase biosynthetic process [GO:0006207]; 'de novo' UMP biosynthetic process [GO:0044205]; animal organ regeneration [GO:0031100]; cellular response to drug [GO:0035690]; cellular response to epidermal growth factor stimulus [GO:0071364]; citrulline biosynthetic process [GO:0019240]; drug metabolic process [GO:0017144]; female pregnancy [GO:0007565]; glutamine metabolic p…	cell projection [GO:0042995]; cytoplasm [GO:0005737]; cytosol [GO:0005829]; neuronal cell body [GO:0043025]; nuclear matrix [GO:0016363]; nucleoplasm [GO:0005654]; nucleus [GO:0005634]; protein-containing complex [GO:0032991]; terminal bouton [GO:0043195]	amino acid binding [GO:0016597]; aspartate carbamoyltransferase activity [GO:0004070]; ATP binding [GO:0005524]; carbamoyl-phosphate synthase (glutamine-hydrolyzing) activity [GO:0004088]; dihydroorotase activity [GO:0004151]; enzyme binding [GO:0019899]; identical protein binding [GO:0042802]; protein kinase activity [GO:0004672]; UTP binding [GO:0002134]; zinc ion binding [GO:0008270]	165722	0.351959	1.27629	2.22298e-15	5.05084e-13
P28656	P28656	NP1L1_MOUSE	Nucleosome assembly protein 1-like 1 (Brain protein DN38) (NAP-1-related protein)	Nap1l1	cell differentiation [GO:0030154]; nucleosome assembly [GO:0006334]; positive regulation of neural precursor cell proliferation [GO:2000179]; positive regulation of neurogenesis [GO:0050769]	cytoplasm [GO:0005737]; melanosome [GO:0042470]; neuron projection [GO:0043005]; nucleus [GO:0005634]	chromatin binding [GO:0003682]; histone binding [GO:0042393]; kinase binding [GO:0019900]	646930	0.351906	1.27625	0.00840611	0.0654732
Q8BK72	Q8BK72	RT27_MOUSE	28S ribosomal protein S27, mitochondrial (MRP-S27) (S27mt) (Mitochondrial ribosomal protein S27)	Mrps27	cell population proliferation [GO:0008283]; positive regulation of mitochondrial translation [GO:0070131]	cytoplasm [GO:0005737]; mitochondrial small ribosomal subunit [GO:0005763]; mitochondrion [GO:0005739]; nucleolus [GO:0005730]; nucleoplasm [GO:0005654]; plasma membrane [GO:0005886]	mitochondrial ribosome binding [GO:0097177]; rRNA binding [GO:0019843]; tRNA binding [GO:0000049]	39641.3	0.351629	1.276	0.000282996	0.00557852
Q9DCT6	Q9DCT6	BAP18_MOUSE	Chromatin complexes subunit BAP18 (BPTF-associated protein of 18 kDa)	Bap18	chromatin organization [GO:0006325]	cytosol [GO:0005829]; MLL1 complex [GO:0071339]; nucleoplasm [GO:0005654]; NURF complex [GO:0016589]	DNA binding [GO:0003677]; identical protein binding [GO:0042802]	72095.4	0.350297	1.27482	0.0678787	0.267365
P97770	P97770	THUM3_MOUSE	THUMP domain-containing protein 3 (GtROSA26asSor)	Thumpd3	tRNA methylation [GO:0030488]	cytosol [GO:0005829]; nucleolus [GO:0005730]	RNA binding [GO:0003723]; tRNA (guanine) methyltransferase activity [GO:0016423]	60564.9	0.349918	1.27449	0.000499672	0.00832851
O88958	O88958	GNPI1_MOUSE	Glucosamine-6-phosphate isomerase 1 (EC 3.5.99.6) (Glucosamine-6-phosphate deaminase 1) (GNPDA 1) (GlcN6P deaminase 1) (Oscillin)	Gnpda1	acrosome reaction [GO:0007340]; fructose 6-phosphate metabolic process [GO:0006002]; fructose biosynthetic process [GO:0046370]; generation of precursor metabolites and energy [GO:0006091]; glucosamine catabolic process [GO:0006043]; glucosamine metabolic process [GO:0006041]; N-acetylglucosamine catabolic process [GO:0006046]; N-acetylneuraminate catabolic process [GO:0019262]; UDP-N-acetylgluco…	cytoplasm [GO:0005737]	glucosamine-6-phosphate deaminase activity [GO:0004342]; identical protein binding [GO:0042802]	121140	0.349728	1.27432	0.000611696	0.00978035
Q9JKX6	Q9JKX6	NUDT5_MOUSE	ADP-sugar pyrophosphatase (EC 3.6.1.13) (8-oxo-dGDP phosphatase) (EC 3.6.1.58) (Nuclear ATP-synthesis protein NUDIX5) (EC 2.7.7.96) (Nucleoside diphosphate-linked moiety X motif 5) (Nudix motif 5)	Nudt5	ATP generation from poly-ADP-D-ribose [GO:1990966]; chromatin remodeling [GO:0006338]; D-ribose catabolic process [GO:0019303]; nucleobase-containing compound metabolic process [GO:0006139]; nucleoside phosphate metabolic process [GO:0006753]; ribonucleoside diphosphate catabolic process [GO:0009191]; ribose phosphate metabolic process [GO:0019693]	nucleus [GO:0005634]	8-oxo-dGDP phosphatase activity [GO:0044715]; 8-oxo-GDP phosphatase activity [GO:0044716]; ADP-ribose diphosphatase activity [GO:0047631]; ADP-sugar diphosphatase activity [GO:0019144]; identical protein binding [GO:0042802]; magnesium ion binding [GO:0000287]; nucleoside-diphosphatase activity [GO:0017110]; nucleotidyltransferase activity [GO:0016779]; protein homodimerization activity [GO:00428…	181546	0.348603	1.27333	0.00340173	0.0332038
P70451	P70451	FER_MOUSE	Tyrosine-protein kinase Fer (EC 2.7.10.2) (Proto-oncogene c-Fer) (p94-Fer)	Fer	actin cytoskeleton reorganization [GO:0031532]; cell adhesion [GO:0007155]; cell-cell adhesion mediated by cadherin [GO:0044331]; cell differentiation [GO:0030154]; cell population proliferation [GO:0008283]; cellular response to insulin stimulus [GO:0032869]; cellular response to macrophage colony-stimulating factor stimulus [GO:0036006]; cellular response to reactive oxygen species [GO:0034614]…	actin cytoskeleton [GO:0015629]; cell cortex [GO:0005938]; cell junction [GO:0030054]; cytoplasm [GO:0005737]; cytosol [GO:0005829]; extrinsic component of cytoplasmic side of plasma membrane [GO:0031234]; lamellipodium [GO:0030027]; microtubule cytoskeleton [GO:0015630]; nuclear chromatin [GO:0000790]; nucleus [GO:0005634]	actin binding [GO:0003779]; ATP binding [GO:0005524]; cadherin binding [GO:0045296]; cell adhesion molecule binding [GO:0050839]; cytoskeletal protein binding [GO:0008092]; epidermal growth factor receptor binding [GO:0005154]; gamma-catenin binding [GO:0045295]; lipid binding [GO:0008289]; non-membrane spanning protein tyrosine kinase activity [GO:0004715]; protein kinase activity [GO:0004672]; …	33165.8	0.344061	1.26932	0.247087	0.612406
Q9D9V3	Q9D9V3	ECHD1_MOUSE	Ethylmalonyl-CoA decarboxylase (EC 4.1.1.94) (Enoyl-CoA hydratase domain-containing protein 1) (Methylmalonyl-CoA decarboxylase) (MMCD)	Echdc1	fatty acid beta-oxidation [GO:0006635]	cytosol [GO:0005829]	carboxy-lyase activity [GO:0016831]; enoyl-CoA hydratase activity [GO:0004300]	86638.9	0.34377	1.26907	3.50502e-07	1.91861e-05
Q9CZR8	Q9CZR8	EFTS_MOUSE	Elongation factor Ts, mitochondrial (EF-Ts) (EF-TsMt)	Tsfm	mitochondrial translational elongation [GO:0070125]; regulation of mitochondrial translation [GO:0070129]; translational elongation [GO:0006414]	mitochondrial matrix [GO:0005759]; mitochondrion [GO:0005739]; nucleoplasm [GO:0005654]	translation elongation factor activity [GO:0003746]	97003	0.342762	1.26818	0.0017876	0.0209694
Q8VBT9	Q8VBT9	ASPC1_MOUSE	Tether containing UBX domain for GLUT4 (Alveolar soft part sarcoma chromosomal region candidate gene 1 protein homolog)	Aspscr1	glucose homeostasis [GO:0042593]; intracellular protein transport [GO:0006886]; positive regulation of protein modification process [GO:0031401]; regulation of glucose import [GO:0046324]	cytoplasmic side of plasma membrane [GO:0009898]; cytoplasmic vesicle membrane [GO:0030659]; cytosol [GO:0005829]; endomembrane system [GO:0012505]; endoplasmic reticulum-Golgi intermediate compartment membrane [GO:0033116]; extrinsic component of membrane [GO:0019898]; intracellular membrane-bounded organelle [GO:0043231]; nucleoplasm [GO:0005654]; perinuclear region of cytoplasm [GO:0048471]; p…	0	90815.2	0.340513	1.26621	0.0597283	0.244637
Q99JW4	Q99JW4	LIMS1_MOUSE	LIM and senescent cell antigen-like-containing domain protein 1 (Particularly interesting new Cys-His protein 1) (PINCH-1)	Lims1	cell-cell adhesion [GO:0098609]; cell-cell junction organization [GO:0045216]; cell-matrix adhesion [GO:0007160]; chordate embryonic development [GO:0043009]; establishment of protein localization [GO:0045184]; establishment or maintenance of cell polarity [GO:0007163]; negative regulation of apoptotic process [GO:0043066]; negative regulation of epithelial cell proliferation [GO:0050680]; negati…	cell-cell junction [GO:0005911]; cytoplasm [GO:0005737]; focal adhesion [GO:0005925]; perinuclear region of cytoplasm [GO:0048471]; plasma membrane [GO:0005886]; protein-containing complex [GO:0032991]	protein-containing complex binding [GO:0044877]; protein kinase binding [GO:0019901]; zinc ion binding [GO:0008270]	125033	0.340219	1.26595	0.0790603	0.294308
P14576	P14576	SRP54_MOUSE	Signal recognition particle 54 kDa protein (SRP54) (EC 3.6.5.-)	Srp54	exocrine pancreas development [GO:0031017]; granulocyte differentiation [GO:0030851]; neutrophil chemotaxis [GO:0030593]; SRP-dependent cotranslational protein targeting to membrane [GO:0006614]; SRP-dependent cotranslational protein targeting to membrane, translocation [GO:0006616]	cytoplasm [GO:0005737]; cytosol [GO:0005829]; endoplasmic reticulum [GO:0005783]; nuclear speck [GO:0016607]; nucleus [GO:0005634]; signal recognition particle, endoplasmic reticulum targeting [GO:0005786]	7S RNA binding [GO:0008312]; drug binding [GO:0008144]; endoplasmic reticulum signal peptide binding [GO:0030942]; GDP binding [GO:0019003]; GTPase activity [GO:0003924]; GTP binding [GO:0005525]; ribonucleoprotein complex binding [GO:0043021]	51506.6	0.338513	1.26445	0.00351932	0.0339127
Q52KR3	Q52KR3	PRUN2_MOUSE	Protein prune homolog 2 (BNIP2 motif-containing molecule at the C-terminal region 1)	Prune2	apoptotic process [GO:0006915]; polyphosphate catabolic process [GO:0006798]	cytoplasm [GO:0005737]	exopolyphosphatase activity [GO:0004309]	46272.2	0.338446	1.26439	0.0196888	0.118043
Q9WTQ5	Q9WTQ5	AKA12_MOUSE	A-kinase anchor protein 12 (AKAP-12) (Germ cell lineage protein gercelin) (Src-suppressed C kinase substrate) (SSeCKS)	Akap12	adenylate cyclase-inhibiting G protein-coupled receptor signaling pathway [GO:0007193]; cellular response to interleukin-1 [GO:0071347]; cellular response to tumor necrosis factor [GO:0071356]; hepatic stellate cell activation [GO:0035733]; modulation of chemical synaptic transmission [GO:0050804]; negative regulation of vascular permeability [GO:0043116]; positive regulation of ERK1 and ERK2 cas…	cytoplasm [GO:0005737]; cytoskeleton [GO:0005856]; cytosol [GO:0005829]; neuronal cell body [GO:0043025]; plasma membrane [GO:0005886]; Schaffer collateral - CA1 synapse [GO:0098685]	adenylate cyclase binding [GO:0008179]; calmodulin binding [GO:0005516]; protein kinase A binding [GO:0051018]; signaling receptor complex adaptor activity [GO:0030159]	244988	0.338001	1.264	1.25112e-18	4.50089e-16
P21300	P21300	ALD1_MOUSE	Aldo-keto reductase family 1 member B7 (EC 1.1.1.21) (Aldehyde reductase) (AR) (Aldose reductase-related protein 1) (MVDP) (Vas deferens androgen-dependent protein)	Akr1b7	cellular lipid metabolic process [GO:0044255]	cytosol [GO:0005829]; mitochondrion [GO:0005739]	alcohol dehydrogenase (NADP+) activity [GO:0008106]; alditol:NADP+ 1-oxidoreductase activity [GO:0004032]; oxidoreductase activity [GO:0016491]	189835	0.337944	1.26395	0.00817419	0.0648676
Q9CZ30	Q9CZ30	OLA1_MOUSE	Obg-like ATPase 1 (GTP-binding protein 9)	Ola1	ATP metabolic process [GO:0046034]	centrosome [GO:0005813]; cytoplasm [GO:0005737]; cytosol [GO:0005829]; nucleolus [GO:0005730]	ATPase activity [GO:0016887]; ATP binding [GO:0005524]; GTP binding [GO:0005525]; metal ion binding [GO:0046872]; ribosomal large subunit binding [GO:0043023]; ribosome binding [GO:0043022]	185353	0.337835	1.26386	0.000350263	0.00651761
Q8CD10	Q8CD10	MICU2_MOUSE	Calcium uptake protein 2, mitochondrial (EF-hand domain-containing family member A1)	Micu2	calcium import into the mitochondrion [GO:0036444]; mitochondrial calcium ion homeostasis [GO:0051560]; mitochondrial calcium ion transmembrane transport [GO:0006851]; negative regulation of mitochondrial calcium ion concentration [GO:0051562]; positive regulation of mitochondrial calcium ion concentration [GO:0051561]	calcium channel complex [GO:0034704]; mitochondrial inner membrane [GO:0005743]; mitochondrial intermembrane space [GO:0005758]; mitochondrion [GO:0005739]; uniplex complex [GO:1990246]	calcium ion binding [GO:0005509]; protein heterodimerization activity [GO:0046982]	22901.2	0.336995	1.26312	0.0762135	0.287097
P23780	P23780	BGAL_MOUSE	Beta-galactosidase (EC 3.2.1.23) (Acid beta-galactosidase) (Lactase)	Glb1	cellular carbohydrate metabolic process [GO:0044262]; galactose catabolic process [GO:0019388]; response to cortisone [GO:0051413]; response to Thyroglobulin triiodothyronine [GO:1904016]	cytoplasm [GO:0005737]; extracellular space [GO:0005615]; Golgi apparatus [GO:0005794]; intracellular membrane-bounded organelle [GO:0043231]; lysosome [GO:0005764]; vacuole [GO:0005773]	beta-galactosidase activity [GO:0004565]; galactoside binding [GO:0016936]; hydrolase activity [GO:0016787]; protein homodimerization activity [GO:0042803]	136499	0.335981	1.26224	0.0124848	0.0855509
P12787	P12787	COX5A_MOUSE	Cytochrome c oxidase subunit 5A, mitochondrial (Cytochrome c oxidase polypeptide Va)	Cox5a	mitochondrial electron transport, cytochrome c to oxygen [GO:0006123]	mitochondrial inner membrane [GO:0005743]; mitochondrial respiratory chain complex IV [GO:0005751]; mitochondrion [GO:0005739]; myelin sheath [GO:0043209]	cytochrome-c oxidase activity [GO:0004129]; metal ion binding [GO:0046872]	365848	0.335817	1.26209	0.0046128	0.0419808
P25976	P25976	UBF1_MOUSE	Nucleolar transcription factor 1 (Upstream-binding factor 1) (UBF-1)	Ubtf	cellular response to leukemia inhibitory factor [GO:1990830]; positive regulation of transcription by RNA polymerase I [GO:0045943]; rDNA heterochromatin assembly [GO:0000183]; transcription by RNA polymerase I [GO:0006360]; transcription elongation from RNA polymerase I promoter [GO:0006362]; transcription initiation from RNA polymerase I promoter [GO:0006361]	fibrillar center [GO:0001650]; nucleolus [GO:0005730]; nucleus [GO:0005634]	chromatin binding [GO:0003682]; RNA polymerase I cis-regulatory region sequence-specific DNA binding [GO:0001165]; RNA polymerase I core promoter sequence-specific DNA binding [GO:0001164]; RNA polymerase I general transcription initiation factor activity [GO:0001181]; scaffold protein binding [GO:0097110]	126207	0.33518	1.26154	7.70817e-06	0.000277302
Q9D1A2	Q9D1A2	CNDP2_MOUSE	Cytosolic non-specific dipeptidase (EC 3.4.13.18) (CNDP dipeptidase 2) (Glutamate carboxypeptidase-like protein 1)	Cndp2	proteolysis [GO:0006508]	cytosol [GO:0005829]; nucleoplasm [GO:0005654]	alanylglutamate dipeptidase activity [GO:0103046]; carboxypeptidase activity [GO:0004180]; cytosolic dipeptidase activity [GO:0102008]; dipeptidase activity [GO:0016805]; metal ion binding [GO:0046872]; metallodipeptidase activity [GO:0070573]; peptidase activity [GO:0008233]	455830	0.335027	1.2614	7.69923e-06	0.000277302
Q9D5T0	Q9D5T0	ATAD1_MOUSE	ATPase family AAA domain-containing protein 1 (EC 3.6.1.-) (Thorase)	Atad1	learning [GO:0007612]; memory [GO:0007613]; negative regulation of synaptic transmission, glutamatergic [GO:0051967]; positive regulation of receptor internalization [GO:0002092]; regulation of postsynaptic neurotransmitter receptor internalization [GO:0099149]	glutamatergic synapse [GO:0098978]; mitochondrion [GO:0005739]; peroxisome [GO:0005777]; postsynapse [GO:0098794]; postsynaptic membrane [GO:0045211]	ATPase activity [GO:0016887]; ATP binding [GO:0005524]	46728.8	0.33473	1.26114	0.0751088	0.284176
Q9JMA1	Q9JMA1	UBP14_MOUSE	Ubiquitin carboxyl-terminal hydrolase 14 (EC 3.4.19.12) (Deubiquitinating enzyme 14) (Ubiquitin thioesterase 14) (Ubiquitin-specific-processing protease 14)	Usp14	chemical synaptic transmission [GO:0007268]; innate immune response [GO:0045087]; negative regulation of ER-associated ubiquitin-dependent protein catabolic process [GO:1903070]; protein deubiquitination [GO:0016579]; regulation of chemotaxis [GO:0050920]; regulation of proteasomal protein catabolic process [GO:0061136]; ubiquitin-dependent protein catabolic process [GO:0006511]	cell surface [GO:0009986]; cytoplasmic vesicle [GO:0031410]; cytosol [GO:0005829]; nucleus [GO:0005634]; plasma membrane [GO:0005886]; proteasome complex [GO:0000502]; synapse [GO:0045202]	cysteine-type peptidase activity [GO:0008234]; endopeptidase inhibitor activity [GO:0004866]; proteasome binding [GO:0070628]; thiol-dependent ubiquitin-specific protease activity [GO:0004843]	197750	0.334369	1.26083	4.56902e-06	0.000186112
Q69ZW3	Q69ZW3	EHBP1_MOUSE	EH domain-binding protein 1	Ehbp1	actin cytoskeleton organization [GO:0030036]; endocytosis [GO:0006897]; protein transport [GO:0015031]	cytosol [GO:0005829]; endosome [GO:0005768]; filamentous actin [GO:0031941]; microtubule organizing center [GO:0005815]; nucleoplasm [GO:0005654]; plasma membrane [GO:0005886]	0	8050.21	0.333677	1.26022	0.124533	0.398524
O08808	O08808	DIAP1_MOUSE	Protein diaphanous homolog 1 (Diaphanous-related formin-1) (DRF1) (p140mDIA) (mDIA1)	Diaph1	actin cytoskeleton organization [GO:0030036]; actin filament polymerization [GO:0030041]; brain development [GO:0007420]; cellular response to histamine [GO:0071420]; cytoskeleton organization [GO:0007010]; neuron projection development [GO:0031175]; positive regulation of cell migration [GO:0030335]; protein localization to microtubule [GO:0035372]; regulation of cell shape [GO:0008360]; regulat…	brush border [GO:0005903]; cytoplasm [GO:0005737]; microtubule organizing center [GO:0005815]; mitotic spindle [GO:0072686]; neuron projection [GO:0043005]; nucleus [GO:0005634]; ruffle membrane [GO:0032587]	actin binding [GO:0003779]; identical protein binding [GO:0042802]; ion channel binding [GO:0044325]; profilin binding [GO:0005522]; Rho GTPase binding [GO:0017048]	23321.5	0.332281	1.259	0.496843	0.899572
Q91YK2	Q91YK2	RRP1B_MOUSE	Ribosomal RNA processing protein 1 homolog B (RRP1-like protein B)	Rrp1b	apoptotic process [GO:0006915]; cellular response to virus [GO:0098586]; mRNA processing [GO:0006397]; negative regulation of GTPase activity [GO:0034260]; negative regulation of phosphatase activity [GO:0010923]; positive regulation by host of viral transcription [GO:0043923]; positive regulation of apoptotic process [GO:0043065]; positive regulation of transcription by RNA polymerase II [GO:004…	euchromatin [GO:0000791]; granular component [GO:0001652]; heterochromatin [GO:0000792]; nucleolus [GO:0005730]; nucleoplasm [GO:0005654]; nucleus [GO:0005634]; preribosome, large subunit precursor [GO:0030687]; preribosome, small subunit precursor [GO:0030688]	transcription coactivator activity [GO:0003713]	22930.9	0.331963	1.25873	0.266835	0.644972
Q9EPU4	Q9EPU4	CPSF1_MOUSE	Cleavage and polyadenylation specificity factor subunit 1 (Cleavage and polyadenylation specificity factor 160 kDa subunit) (CPSF 160 kDa subunit)	Cpsf1	mRNA polyadenylation [GO:0006378]	mRNA cleavage and polyadenylation specificity factor complex [GO:0005847]; nucleoplasm [GO:0005654]; nucleus [GO:0005634]	enzyme binding [GO:0019899]; mRNA 3'-UTR AU-rich region binding [GO:0035925]	46254.7	0.331239	1.25809	0.000444105	0.00776195
Q61387	Q61387	COX7R_MOUSE	Cytochrome c oxidase subunit 7A-related protein, mitochondrial (Cytochrome c oxidase subunit VIIa-related protein) (Silica-induced gene 81 protein) (SIG-81) (Supercomplex assembly factor I)	Cox7a2l	mitochondrial respirasome assembly [GO:0097250]; regulation of oxidative phosphorylation [GO:0002082]	mitochondrial respirasome [GO:0005746]; mitochondrion [GO:0005739]; nucleolus [GO:0005730]	cytochrome-c oxidase activity [GO:0004129]	65375.3	0.331182	1.25804	0.0353308	0.174711
Q9ER41	Q9ER41	TOR1B_MOUSE	Torsin-1B (Torsin ATPase-1B) (EC 3.6.4.-) (Torsin family 1 member B)	Tor1b	chaperone cofactor-dependent protein refolding [GO:0051085]; endoplasmic reticulum organization [GO:0007029]; nuclear membrane organization [GO:0071763]; protein localization to nucleus [GO:0034504]	cytoplasm [GO:0005737]; endoplasmic reticulum [GO:0005783]; endoplasmic reticulum lumen [GO:0005788]; nuclear envelope [GO:0005635]; nuclear membrane [GO:0031965]	ATPase activity [GO:0016887]; ATP binding [GO:0005524]; identical protein binding [GO:0042802]; kinesin binding [GO:0019894]	21848	0.331128	1.258	0.0756471	0.285462
P53395	P53395	ODB2_MOUSE	Lipoamide acyltransferase component of branched-chain alpha-keto acid dehydrogenase complex, mitochondrial (EC 2.3.1.168) (Branched-chain alpha-keto acid dehydrogenase complex component E2) (BCKAD-E2) (BCKADE2) (Dihydrolipoamide acetyltransferase component of branched-chain alpha-keto acid dehydrogenase complex) (Dihydrolipoamide branched chain transacylase) (Dihydrolipoyllysine-residue (2-methyl…	Dbt	0	cytoplasm [GO:0005737]; mitochondrial nucleoid [GO:0042645]; mitochondrion [GO:0005739]	acetyltransferase activity [GO:0016407]; dihydrolipoyllysine-residue (2-methylpropanoyl)transferase activity [GO:0043754]; lipoic acid binding [GO:0031405]; ubiquitin protein ligase binding [GO:0031625]	84335	0.331085	1.25796	0.020145	0.119788
O35129	O35129	PHB2_MOUSE	Prohibitin-2 (B-cell receptor-associated protein BAP37) (Repressor of estrogen receptor activity)	Phb2	activation of phospholipase C activity [GO:0007202]; activation of protein kinase C activity [GO:1990051]; antiviral innate immune response [GO:0140374]; B cell activation [GO:0042113]; CD40 signaling pathway [GO:0023035]; cell migration [GO:0016477]; cellular response to hypoxia [GO:0071456]; cellular response to retinoic acid [GO:0071300]; immunoglobulin production [GO:0002377]; induction by vi…	axon [GO:0030424]; cell periphery [GO:0071944]; cell surface [GO:0009986]; cytoplasm [GO:0005737]; GABA-ergic synapse [GO:0098982]; glutamatergic synapse [GO:0098978]; inner mitochondrial membrane protein complex [GO:0098800]; mitochondrial inner membrane [GO:0005743]; mitochondrial outer membrane [GO:0005741]; mitochondrial prohibitin complex [GO:0035632]; mitochondrion [GO:0005739]; nuclear mat…	amide binding [GO:0033218]; identical protein binding [GO:0042802]; protein C-terminus binding [GO:0008022]; protein heterodimerization activity [GO:0046982]; protein homodimerization activity [GO:0042803]; protein N-terminus binding [GO:0047485]; sphingolipid binding [GO:0046625]	617193	0.329841	1.25687	5.50272e-05	0.00136524
Q9CQJ2	Q9CQJ2	PIHD1_MOUSE	PIH1 domain-containing protein 1 (Nucleolar protein 17 homolog)	Pih1d1	box C/D snoRNP assembly [GO:0000492]; chromatin remodeling [GO:0006338]; epithelial cell differentiation [GO:0030855]; establishment of protein localization to chromatin [GO:0071169]; negative regulation of cysteine-type endopeptidase activity involved in apoptotic signaling pathway [GO:2001268]; negative regulation of histone H3-K9 dimethylation [GO:1900110]; negative regulation of histone H3-K9…	cytoplasm [GO:0005737]; nucleolus [GO:0005730]; nucleus [GO:0005634]; pre-snoRNP complex [GO:0070761]; R2TP complex [GO:0097255]; ribonucleoprotein complex [GO:1990904]	ATPase binding [GO:0051117]; histone binding [GO:0042393]; phosphoprotein binding [GO:0051219]; protein kinase binding [GO:0019901]; RNA polymerase I core promoter sequence-specific DNA binding [GO:0001164]	47577.1	0.3294	1.25649	0.0226689	0.129447
Q8CEE7	Q8CEE7	RDH13_MOUSE	Retinol dehydrogenase 13 (EC 1.1.1.300)	Rdh13	eye photoreceptor cell development [GO:0042462]; response to high light intensity [GO:0009644]; retina layer formation [GO:0010842]; retinal metabolic process [GO:0042574]	mitochondrial inner membrane [GO:0005743]; mitochondrion [GO:0005739]	NADP-retinol dehydrogenase activity [GO:0052650]	40518	0.329141	1.25626	0.168684	0.484827
Q9JI90	Q9JI90	RNF14_MOUSE	E3 ubiquitin-protein ligase RNF14 (EC 2.3.2.31) (Androgen receptor-associated protein 54) (Protein Triad2) (RING finger protein 14)	Rnf14	positive regulation of proteasomal ubiquitin-dependent protein catabolic process [GO:0032436]; positive regulation of transcription, DNA-templated [GO:0045893]; protein polyubiquitination [GO:0000209]; regulation of androgen receptor signaling pathway [GO:0060765]; regulation of transcription, DNA-templated [GO:0006355]; ubiquitin-dependent protein catabolic process [GO:0006511]	cytoplasm [GO:0005737]; cytosol [GO:0005829]; nucleus [GO:0005634]; ubiquitin ligase complex [GO:0000151]	androgen receptor binding [GO:0050681]; metal ion binding [GO:0046872]; ubiquitin conjugating enzyme binding [GO:0031624]; ubiquitin-like protein transferase activity [GO:0019787]; ubiquitin protein ligase activity [GO:0061630]	104510	0.328156	1.25541	0.00377202	0.0355542
Q8VE22	Q8VE22	RT23_MOUSE	28S ribosomal protein S23, mitochondrial (MRP-S23) (S23mt)	Mrps23	translation [GO:0006412]	mitochondrial small ribosomal subunit [GO:0005763]; mitochondrion [GO:0005739]; nuclear membrane [GO:0031965]	structural constituent of ribosome [GO:0003735]	56794.8	0.328124	1.25538	0.00288787	0.0296832
Q99ME2	Q99ME2	WDR6_MOUSE	WD repeat-containing protein 6 (mWDR6)	Wdr6	cell cycle arrest [GO:0007050]; negative regulation of autophagy [GO:0010507]; negative regulation of cell population proliferation [GO:0008285]	cytoplasm [GO:0005737]; cytosol [GO:0005829]; plasma membrane [GO:0005886]; protein-containing complex [GO:0032991]	insulin receptor substrate binding [GO:0043560]	67880.2	0.328042	1.25531	2.55472e-05	0.000740182
Q80UY1	Q80UY1	CARME_MOUSE	Carnosine N-methyltransferase (EC 2.1.1.22)	Carnmt1	carnosine metabolic process [GO:0035498]; methylation [GO:0032259]	cytosol [GO:0005829]; nucleus [GO:0005634]	carnosine N-methyltransferase activity [GO:0030735]; protein homodimerization activity [GO:0042803]; S-adenosylmethionine-dependent methyltransferase activity [GO:0008757]	30709.3	0.327859	1.25515	0.0290253	0.152621
Q8R0S2	Q8R0S2	IQEC1_MOUSE	IQ motif and SEC7 domain-containing protein 1	Iqsec1	actin cytoskeleton organization [GO:0030036]; dendritic spine development [GO:0060996]; positive regulation of focal adhesion disassembly [GO:0120183]; positive regulation of GTPase activity [GO:0043547]; positive regulation of keratinocyte migration [GO:0051549]; regulation of ARF protein signal transduction [GO:0032012]; regulation of postsynaptic neurotransmitter receptor internalization [GO:0…	intracellular membrane-bounded organelle [GO:0043231]; nucleolus [GO:0005730]; postsynaptic density [GO:0014069]; Schaffer collateral - CA1 synapse [GO:0098685]; synaptic vesicle [GO:0008021]	ARF guanyl-nucleotide exchange factor activity [GO:0005086]; lipid binding [GO:0008289]; protein kinase binding [GO:0019901]	24908.2	0.327583	1.25491	0.308614	0.700834
Q8BGC4	Q8BGC4	PTGR3_MOUSE	Prostaglandin reductase-3 (PTGR-3) (EC 1.3.1.48) (15-oxoprostaglandin 13-reductase) (Zinc-binding alcohol dehydrogenase domain-containing protein 2)	Zadh2	negative regulation of fat cell differentiation [GO:0045599]	mitochondrion [GO:0005739]; peroxisome [GO:0005777]	13-prostaglandin reductase activity [GO:0036132]; 15-oxoprostaglandin 13-oxidase activity [GO:0047522]; zinc ion binding [GO:0008270]	110978	0.327151	1.25453	0.0110971	0.0794235
P98203	P98203	ARVC_MOUSE	Armadillo repeat protein deleted in velo-cardio-facial syndrome homolog	Arvcf	calcium-dependent cell-cell adhesion via plasma membrane cell adhesion molecules [GO:0016339]; cell-cell adhesion [GO:0098609]; cell-cell junction assembly [GO:0007043]; multicellular organism development [GO:0007275]	adherens junction [GO:0005912]; cell-cell junction [GO:0005911]; cytoplasm [GO:0005737]; nucleus [GO:0005634]; plasma membrane [GO:0005886]	cadherin binding [GO:0045296]	28348.2	0.325959	1.2535	0.0138846	0.0922343
Q8VCR7	Q8VCR7	ABHEB_MOUSE	Protein ABHD14B (EC 3.-.-.-) (Alpha/beta hydrolase domain-containing protein 14B) (Abhydrolase domain-containing protein 14B) (CCG1-interacting factor B)	Abhd14b	positive regulation of transcription by RNA polymerase II [GO:0045944]	cytoplasm [GO:0005737]; cytosol [GO:0005829]; nucleolus [GO:0005730]; nucleoplasm [GO:0005654]; nucleus [GO:0005634]	hydrolase activity [GO:0016787]	176548	0.324993	1.25266	0.0368594	0.180256
Q9D1B9	Q9D1B9	RM28_MOUSE	39S ribosomal protein L28, mitochondrial (L28mt) (MRP-L28)	Mrpl28	0	cytosol [GO:0005829]; mitochondrial large ribosomal subunit [GO:0005762]; mitochondrial ribosome [GO:0005761]; mitochondrion [GO:0005739]	structural constituent of ribosome [GO:0003735]	30426.4	0.323656	1.2515	0.0490192	0.216552
O70311	O70311	NMT2_MOUSE	Glycylpeptide N-tetradecanoyltransferase 2 (EC 2.3.1.97) (Myristoyl-CoA:protein N-myristoyltransferase 2) (NMT 2) (Peptide N-myristoyltransferase 2) (Type II N-myristoyltransferase)	Nmt2	N-terminal peptidyl-glycine N-myristoylation [GO:0018008]; N-terminal protein myristoylation [GO:0006499]	cytoplasm [GO:0005737]; cytosol [GO:0005829]; extrinsic component of membrane [GO:0019898]; Golgi apparatus [GO:0005794]; plasma membrane [GO:0005886]	glycylpeptide N-tetradecanoyltransferase activity [GO:0004379]	37974.7	0.323096	1.25101	0.0219183	0.126375
Q14CH7	Q14CH7	SYAM_MOUSE	Alanine--tRNA ligase, mitochondrial (EC 6.1.1.7) (Alanyl-tRNA synthetase) (AlaRS)	Aars2	alanyl-tRNA aminoacylation [GO:0006419]; mitochondrial alanyl-tRNA aminoacylation [GO:0070143]; tRNA modification [GO:0006400]	mitochondrion [GO:0005739]	alanine-tRNA ligase activity [GO:0004813]; amino acid binding [GO:0016597]; aminoacyl-tRNA editing activity [GO:0002161]; ATP binding [GO:0005524]; tRNA binding [GO:0000049]; zinc ion binding [GO:0008270]	27335.9	0.322848	1.2508	0.0173181	0.107882
P17710	P17710	HXK1_MOUSE	Hexokinase-1 (EC 2.7.1.1) (Hexokinase type I) (HK I) (Hexokinase, tumor isozyme)	Hk1	canonical glycolysis [GO:0061621]; carbohydrate phosphorylation [GO:0046835]; cellular glucose homeostasis [GO:0001678]; establishment of protein localization to mitochondrion [GO:0072655]; fructose 6-phosphate metabolic process [GO:0006002]; glucose 6-phosphate metabolic process [GO:0051156]; glycolytic process [GO:0006096]; inflammatory response [GO:0006954]; innate immune response [GO:0045087]…	caveola [GO:0005901]; cilium [GO:0005929]; cytosol [GO:0005829]; membrane raft [GO:0045121]; mitochondrial outer membrane [GO:0005741]; mitochondrion [GO:0005739]; protein-containing complex [GO:0032991]; sperm principal piece [GO:0097228]	ATP binding [GO:0005524]; fructokinase activity [GO:0008865]; glucokinase activity [GO:0004340]; glucose binding [GO:0005536]; hexokinase activity [GO:0004396]; identical protein binding [GO:0042802]; mannokinase activity [GO:0019158]; peptidoglycan binding [GO:0042834]; protein-containing complex binding [GO:0044877]; protein kinase activity [GO:0004672]	173828	0.322237	1.25027	0.00159535	0.0195102
Q3TC46	Q3TC46	PATL1_MOUSE	Protein PAT1 homolog 1 (PAT1-like protein 1) (Protein PAT1 homolog b) (Pat1b)	Patl1	deadenylation-dependent decapping of nuclear-transcribed mRNA [GO:0000290]; negative regulation of translation [GO:0017148]; P-body assembly [GO:0033962]	CCR4-NOT complex [GO:0030014]; cytoplasm [GO:0005737]; cytoplasmic ribonucleoprotein granule [GO:0036464]; nuclear speck [GO:0016607]; P-body [GO:0000932]; PML body [GO:0016605]	G-quadruplex RNA binding [GO:0002151]; poly(G) binding [GO:0034046]; poly(U) RNA binding [GO:0008266]; RNA binding [GO:0003723]; translation repressor activity [GO:0030371]	22914.7	0.322203	1.25024	0.101228	0.348032
P97352	P97352	S10AD_MOUSE	Protein S100-A13 (S100 calcium-binding protein A13)	S100a13	cytokine secretion [GO:0050663]; interleukin-1 alpha production [GO:0032610]; positive regulation of cell population proliferation [GO:0008284]; positive regulation of I-kappaB kinase/NF-kappaB signaling [GO:0043123]; regulation of cell shape [GO:0008360]; response to copper ion [GO:0046688]; response to electrical stimulus [GO:0051602]	collagen-containing extracellular matrix [GO:0062023]; cytoplasm [GO:0005737]; cytosol [GO:0005829]; extracellular space [GO:0005615]; nucleolus [GO:0005730]; nucleoplasm [GO:0005654]; nucleus [GO:0005634]; perinuclear region of cytoplasm [GO:0048471]; plasma membrane [GO:0005886]	calcium-dependent protein binding [GO:0048306]; calcium ion binding [GO:0005509]; copper ion binding [GO:0005507]; fibroblast growth factor binding [GO:0017134]; lipid binding [GO:0008289]; protein homodimerization activity [GO:0042803]; RAGE receptor binding [GO:0050786]; zinc ion binding [GO:0008270]	296231	0.322193	1.25023	0.202948	0.545873
Q3TQI7	Q3TQI7	TLS1_MOUSE	Telomere length and silencing protein 1 homolog	0	regulation of mRNA splicing, via spliceosome [GO:0048024]	cytosol [GO:0005829]; nucleoplasm [GO:0005654]; nucleus [GO:0005634]; spliceosomal complex [GO:0005681]	0	26778.4	0.321766	1.24986	0.00724777	0.059253
Q69ZN7	Q69ZN7	MYOF_MOUSE	Myoferlin (Fer-1-like protein 3)	Myof	cellular response to heat [GO:0034605]; glycerol metabolic process [GO:0006071]; membrane fusion [GO:0061025]; muscle fiber development [GO:0048747]; myoblast fusion [GO:0007520]; plasma membrane organization [GO:0007009]; plasma membrane repair [GO:0001778]; regulation of vascular endothelial growth factor receptor signaling pathway [GO:0030947]; T-tubule organization [GO:0033292]	caveola [GO:0005901]; cytoplasmic vesicle [GO:0031410]; cytoplasmic vesicle membrane [GO:0030659]; integral component of membrane [GO:0016021]; intracellular membrane-bounded organelle [GO:0043231]; nuclear membrane [GO:0031965]; plasma membrane [GO:0005886]	metal ion binding [GO:0046872]; phospholipid binding [GO:0005543]	93494.7	0.321682	1.24979	3.01536e-08	2.28374e-06
P05201	P05201	AATC_MOUSE	Aspartate aminotransferase, cytoplasmic (cAspAT) (EC 2.6.1.1) (EC 2.6.1.3) (Cysteine aminotransferase, cytoplasmic) (Cysteine transaminase, cytoplasmic) (cCAT) (Glutamate oxaloacetate transaminase 1) (Transaminase A)	Got1	2-oxoglutarate metabolic process [GO:0006103]; aspartate biosynthetic process [GO:0006532]; aspartate catabolic process [GO:0006533]; aspartate metabolic process [GO:0006531]; cellular response to insulin stimulus [GO:0032869]; cellular response to mechanical stimulus [GO:0071260]; dicarboxylic acid metabolic process [GO:0043648]; fatty acid homeostasis [GO:0055089]; glutamate catabolic process t…	axon terminus [GO:0043679]; cytoplasm [GO:0005737]; cytosol [GO:0005829]; lysosome [GO:0005764]; nucleoplasm [GO:0005654]	carboxylic acid binding [GO:0031406]; L-aspartate:2-oxoglutarate aminotransferase activity [GO:0004069]; L-cysteine:2-oxoglutarate aminotransferase activity [GO:0047801]; phosphatidylserine decarboxylase activity [GO:0004609]; pyridoxal phosphate binding [GO:0030170]	354826	0.32165	1.24976	6.8338e-08	4.75831e-06
P06537	P06537	GCR_MOUSE	Glucocorticoid receptor (GR) (Nuclear receptor subfamily 3 group C member 1)	Nr3c1	adrenal gland development [GO:0030325]; cellular response to dexamethasone stimulus [GO:0071549]; cellular response to glucocorticoid stimulus [GO:0071385]; cellular response to steroid hormone stimulus [GO:0071383]; cellular response to transforming growth factor beta stimulus [GO:0071560]; chromatin-mediated maintenance of transcription [GO:0048096]; chromatin remodeling [GO:0006338]; glucocort…	cytoplasm [GO:0005737]; cytosol [GO:0005829]; dendritic spine [GO:0043197]; glutamatergic synapse [GO:0098978]; membrane [GO:0016020]; microtubule organizing center [GO:0005815]; mitochondrion [GO:0005739]; neuron projection [GO:0043005]; nuclear chromatin [GO:0000790]; nuclear speck [GO:0016607]; nucleoplasm [GO:0005654]; nucleus [GO:0005634]; postsynaptic density [GO:0014069]; postsynaptic dens…	chromatin binding [GO:0003682]; core promoter sequence-specific DNA binding [GO:0001046]; DNA binding [GO:0003677]; DNA-binding transcription activator activity, RNA polymerase II-specific [GO:0001228]; DNA-binding transcription factor activity [GO:0003700]; DNA-binding transcription repressor activity, RNA polymerase II-specific [GO:0001227]; double-stranded DNA binding [GO:0003690]; glucocortic…	32853.6	0.320248	1.24855	0.116126	0.379786
P47802	P47802	MTX1_MOUSE	Metaxin-1 (Mitochondrial outer membrane import complex protein 1)	Mtx1	mitochondrion organization [GO:0007005]; protein transport [GO:0015031]	cytoplasm [GO:0005737]; integral component of membrane [GO:0016021]; mitochondrial inner membrane [GO:0005743]; mitochondrion [GO:0005739]; SAM complex [GO:0001401]	0	73543.8	0.320129	1.24844	0.0635248	0.256296
Q9D8N2	Q9D8N2	DEN10_MOUSE	DENN domain-containing protein 10 (Protein FAM45A)	Dennd10	endosome transport via multivesicular body sorting pathway [GO:0032509]; protein transport [GO:0015031]; regulation of early endosome to late endosome transport [GO:2000641]	late endosome [GO:0005770]	guanyl-nucleotide exchange factor activity [GO:0005085]; small GTPase binding [GO:0031267]	8842.26	0.319796	1.24815	0.80171	1
Q61550	Q61550	RAD21_MOUSE	Double-strand-break repair protein rad21 homolog (mHR21) (Pokeweed agglutinin-binding protein 29) (PW29) (SCC1 homolog) [Cleaved into: 64-kDa C-terminal product (64-kDa carboxy-terminal product)]	Rad21	apoptotic process [GO:0006915]; cell division [GO:0051301]; meiotic sister chromatid cohesion [GO:0051177]; mitotic sister chromatid cohesion [GO:0007064]; multicellular organism development [GO:0007275]; negative regulation of G2/M transition of mitotic cell cycle [GO:0010972]; negative regulation of mitotic metaphase/anaphase transition [GO:0045841]; positive regulation of sister chromatid cohe…	chromatin [GO:0000785]; chromosome, centromeric region [GO:0000775]; cohesin complex [GO:0008278]; condensed nuclear chromosome [GO:0000794]; condensed nuclear chromosome, centromeric region [GO:0000780]; cytosol [GO:0005829]; nuclear chromatin [GO:0000790]; nuclear matrix [GO:0016363]; nuclear meiotic cohesin complex [GO:0034991]; nuclear mitotic cohesin complex [GO:0034990]; nucleoplasm [GO:000…	chromatin binding [GO:0003682]	40916.4	0.31631	1.24514	0.00103206	0.0144656
P61079;P62838	P61079	UB2D3_MOUSE	Ubiquitin-conjugating enzyme E2 D3 (EC 2.3.2.23) ((E3-independent) E2 ubiquitin-conjugating enzyme D3) (EC 2.3.2.24) (E2 ubiquitin-conjugating enzyme D3) (Ubiquitin carrier protein D3) (Ubiquitin-conjugating enzyme E2(17)KB 3) (Ubiquitin-conjugating enzyme E2-17 kDa 3) (Ubiquitin-protein ligase D3)	Ube2d3	apoptotic process [GO:0006915]; cellular response to cadmium ion [GO:0071276]; cellular response to mercury ion [GO:0071288]; DNA repair [GO:0006281]; proteasome-mediated ubiquitin-dependent protein catabolic process [GO:0043161]; protein autoubiquitination [GO:0051865]; protein K11-linked ubiquitination [GO:0070979]; protein K48-linked ubiquitination [GO:0070936]; protein monoubiquitination [GO:…	endosome membrane [GO:0010008]; nucleus [GO:0005634]; plasma membrane [GO:0005886]	ATP binding [GO:0005524]; ubiquitin conjugating enzyme activity [GO:0061631]; ubiquitin-protein transferase activity [GO:0004842]	273807	0.316293	1.24513	0.0765242	0.287515
Q7TSG2	Q7TSG2	CTDP1_MOUSE	RNA polymerase II subunit A C-terminal domain phosphatase (EC 3.1.3.16) (TFIIF-associating CTD phosphatase)	Ctdp1	cell division [GO:0051301]; dephosphorylation of RNA polymerase II C-terminal domain [GO:0070940]; exit from mitosis [GO:0010458]; negative regulation of cell growth involved in cardiac muscle cell development [GO:0061052]; positive regulation by host of viral transcription [GO:0043923]; protein dephosphorylation [GO:0006470]	centrosome [GO:0005813]; cytoplasm [GO:0005737]; intracellular membrane-bounded organelle [GO:0043231]; midbody [GO:0030496]; nucleoplasm [GO:0005654]; nucleus [GO:0005634]; protein-containing complex [GO:0032991]; spindle [GO:0005819]; spindle midzone [GO:0051233]; spindle pole [GO:0000922]	RNA polymerase II CTD heptapeptide repeat phosphatase activity [GO:0008420]; Tat protein binding [GO:0030957]; TFIIF-class transcription factor complex binding [GO:0001096]	21313.4	0.315605	1.24453	0.00385784	0.0362377
P14733	P14733	LMNB1_MOUSE	Lamin-B1	Lmnb1	cellular response to monosodium L-glutamate [GO:1904609]; positive regulation of G2/M transition of mitotic cell cycle [GO:0010971]; positive regulation of JNK cascade [GO:0046330]	cytoplasm [GO:0005737]; lamin filament [GO:0005638]; nuclear envelope [GO:0005635]; nuclear inner membrane [GO:0005637]; nuclear lamina [GO:0005652]; nuclear matrix [GO:0016363]; nuclear membrane [GO:0031965]; nucleoplasm [GO:0005654]; nucleus [GO:0005634]	double-stranded DNA binding [GO:0003690]; JUN kinase binding [GO:0008432]; phospholipase binding [GO:0043274]; sequence-specific double-stranded DNA binding [GO:1990837]	539807	0.315494	1.24444	7.62812e-11	8.44375e-09
Q91WS0	Q91WS0	CISD1_MOUSE	CDGSH iron-sulfur domain-containing protein 1 (MitoNEET)	Cisd1	regulation of cellular respiration [GO:0043457]	cytoplasmic side of mitochondrial outer membrane [GO:0032473]; integral component of membrane [GO:0016021]; mitochondrial outer membrane [GO:0005741]; mitochondrion [GO:0005739]	2 iron, 2 sulfur cluster binding [GO:0051537]; identical protein binding [GO:0042802]; iron ion binding [GO:0005506]	411433	0.315375	1.24433	0.0200373	0.119467
Q8CGA0	Q8CGA0	PPM1F_MOUSE	Protein phosphatase 1F (EC 3.1.3.16) (Ca(2+)/calmodulin-dependent protein kinase phosphatase) (CaM-kinase phosphatase) (CaMKPase)	Ppm1f	cellular response to drug [GO:0035690]; histone dephosphorylation [GO:0016576]; intrinsic apoptotic signaling pathway [GO:0097193]; negative regulation of cell-cell adhesion mediated by cadherin [GO:2000048]; negative regulation of peptidyl-serine phosphorylation [GO:0033137]; negative regulation of protein kinase activity [GO:0006469]; negative regulation of protein kinase activity by regulation…	cytosol [GO:0005829]; nucleus [GO:0005634]; perinuclear region of cytoplasm [GO:0048471]; protein-containing complex [GO:0032991]	calmodulin-dependent protein phosphatase activity [GO:0033192]; magnesium-dependent protein serine/threonine phosphatase activity [GO:0004724]; metal ion binding [GO:0046872]; protein serine/threonine phosphatase activity [GO:0004722]; protein tyrosine/serine/threonine phosphatase activity [GO:0008138]	145737	0.315255	1.24423	0.0023972	0.0254895
Q5FWK3	Q5FWK3	RHG01_MOUSE	Rho GTPase-activating protein 1 (Rho-type GTPase-activating protein 1)	Arhgap1	endosomal transport [GO:0016197]; negative regulation of endocytic recycling [GO:2001136]; regulation of GTPase activity [GO:0043087]; small GTPase mediated signal transduction [GO:0007264]; transferrin transport [GO:0033572]	cell leading edge [GO:0031252]; cytoplasm [GO:0005737]; endosome membrane [GO:0010008]; perinuclear region of cytoplasm [GO:0048471]; plasma membrane [GO:0005886]; ruffle [GO:0001726]	GTPase activator activity [GO:0005096]; Rab GTPase binding [GO:0017137]; SH3 domain binding [GO:0017124]	117298	0.314968	1.24398	0.0354864	0.17528
Q8R086	Q8R086	SUOX_MOUSE	Sulfite oxidase, mitochondrial (EC 1.8.3.1)	Suox	response to nutrient [GO:0007584]; sulfur compound metabolic process [GO:0006790]	cytosol [GO:0005829]; mitochondrial intermembrane space [GO:0005758]; mitochondrion [GO:0005739]	heme binding [GO:0020037]; molybdenum ion binding [GO:0030151]; molybdopterin cofactor binding [GO:0043546]; sulfite oxidase activity [GO:0008482]	69512.3	0.314959	1.24398	0.0734509	0.281605
Q8K0T2	Q8K0T2	DC2L1_MOUSE	Cytoplasmic dynein 2 light intermediate chain 1 (mD2LIC)	Dync2li1	cilium assembly [GO:0060271]; determination of left/right symmetry [GO:0007368]; intraciliary retrograde transport [GO:0035721]; intraciliary transport involved in cilium assembly [GO:0035735]; regulation of cilium assembly [GO:1902017]	apical part of cell [GO:0045177]; axoneme [GO:0005930]; centrosome [GO:0005813]; ciliary basal body [GO:0036064]; ciliary transition zone [GO:0035869]; cytoplasm [GO:0005737]; cytoplasmic dynein complex [GO:0005868]; microtubule [GO:0005874]; motile cilium [GO:0031514]	dynein heavy chain binding [GO:0045504]; motor activity [GO:0003774]	13336.9	0.314785	1.24383	0.0977532	0.340999
Q8R1J9	Q8R1J9	TOR2A_MOUSE	Torsin-2A (Torsin family 2 member A)	Tor2a	chaperone cofactor-dependent protein refolding [GO:0051085]	endoplasmic reticulum lumen [GO:0005788]; nuclear envelope [GO:0005635]	ATPase activity [GO:0016887]; ATP binding [GO:0005524]; identical protein binding [GO:0042802]	42117.2	0.314565	1.24364	0.109437	0.365948
P54923	P54923	ADPRH_MOUSE	[Protein ADP-ribosylarginine] hydrolase (ADP-ribosylarginine hydrolase) (EC 3.2.2.19) (ADP-ribose-L-arginine cleaving enzyme)	Adprh	cellular protein modification process [GO:0006464]; protein de-ADP-ribosylation [GO:0051725]	cytosol [GO:0005829]; extracellular space [GO:0005615]	ADP-ribosylarginine hydrolase activity [GO:0003875]; magnesium ion binding [GO:0000287]; potassium ion binding [GO:0030955]	168277	0.314377	1.24347	0.00602851	0.0518428
Q8R422	Q8R422	CD109_MOUSE	CD109 antigen (GPI-anchored alpha-2 macroglobulin-related protein) (CD antigen CD109)	Cd109	hair follicle development [GO:0001942]; negative regulation of keratinocyte proliferation [GO:0010839]; negative regulation of protein phosphorylation [GO:0001933]; negative regulation of transforming growth factor beta receptor signaling pathway [GO:0030512]; negative regulation of wound healing [GO:0061045]; osteoclast fusion [GO:0072675]; regulation of keratinocyte differentiation [GO:0045616]	anchored component of membrane [GO:0031225]; cytosol [GO:0005829]; extracellular space [GO:0005615]; plasma membrane [GO:0005886]	serine-type endopeptidase inhibitor activity [GO:0004867]; transforming growth factor beta binding [GO:0050431]	13791	0.31436	1.24346	0.3554	0.754195
P42125	P42125	ECI1_MOUSE	Enoyl-CoA delta isomerase 1, mitochondrial (EC 5.3.3.8) (3,2-trans-enoyl-CoA isomerase) (Delta(3),Delta(2)-enoyl-CoA isomerase) (D3,D2-enoyl-CoA isomerase) (Dodecenoyl-CoA isomerase)	Eci1	fatty acid beta-oxidation [GO:0006635]	mitochondrial inner membrane [GO:0005743]; mitochondrial matrix [GO:0005759]; mitochondrion [GO:0005739]	dodecenoyl-CoA delta-isomerase activity [GO:0004165]; enoyl-CoA hydratase activity [GO:0004300]; identical protein binding [GO:0042802]; intramolecular oxidoreductase activity, transposing C=C bonds [GO:0016863]	600840	0.313549	1.24276	8.15342e-05	0.00191295
Q810D6	Q810D6	GRWD1_MOUSE	Glutamate-rich WD repeat-containing protein 1 (Protein A301)	Grwd1	DNA replication [GO:0006260]; nucleosome assembly [GO:0006334]; nucleosome disassembly [GO:0006337]	chromosome [GO:0005694]; cytosol [GO:0005829]; nucleolus [GO:0005730]; nucleoplasm [GO:0005654]; nucleus [GO:0005634]; protein-containing complex [GO:0032991]	chromatin binding [GO:0003682]; DNA replication origin binding [GO:0003688]; histone binding [GO:0042393]	55512.3	0.313242	1.2425	0.156842	0.463442
Q99L04	Q99L04	DHRS1_MOUSE	Dehydrogenase/reductase SDR family member 1 (EC 1.1.-.-)	Dhrs1	0	endoplasmic reticulum [GO:0005783]; mitochondrial inner membrane [GO:0005743]; mitochondrion [GO:0005739]	oxidoreductase activity [GO:0016491]	14784	0.313149	1.24242	0.32019	0.712874
Q8C5H8	Q8C5H8	NAKD2_MOUSE	NAD kinase 2, mitochondrial (EC 2.7.1.23) (Mitochondrial NAD kinase) (NAD kinase domain-containing protein 1, mitochondrial)	Nadk2	NAD metabolic process [GO:0019674]; NADP biosynthetic process [GO:0006741]	mitochondrion [GO:0005739]	ATP binding [GO:0005524]; NAD+ kinase activity [GO:0003951]; protein homodimerization activity [GO:0042803]	46338.5	0.312773	1.24209	0.0359026	0.176528
Q3SXD3	Q3SXD3	HDDC2_MOUSE	5'-deoxynucleotidase HDDC2 (EC 3.1.3.89) (HD domain-containing protein 2)	Hddc2	0	cytoplasm [GO:0005737]; mitochondrion [GO:0005739]	5'-deoxynucleotidase activity [GO:0002953]; metal ion binding [GO:0046872]	70029.5	0.311867	1.24131	0.00734537	0.0596052
Q8VDC0	Q8VDC0	SYLM_MOUSE	Probable leucine--tRNA ligase, mitochondrial (EC 6.1.1.4) (Leucyl-tRNA synthetase) (LeuRS)	Lars2	leucyl-tRNA aminoacylation [GO:0006429]; mitochondrial translation [GO:0032543]	mitochondrial matrix [GO:0005759]; mitochondrion [GO:0005739]	aminoacyl-tRNA editing activity [GO:0002161]; ATP binding [GO:0005524]; leucine-tRNA ligase activity [GO:0004823]	39465.3	0.310854	1.24044	0.0522989	0.225774
Q14C51	Q14C51	PTCD3_MOUSE	Pentatricopeptide repeat domain-containing protein 3, mitochondrial (28S ribosomal protein S39, mitochondrial) (MRP-S39)	Ptcd3	mitochondrial translation [GO:0032543]; regulation of translation [GO:0006417]	cytosol [GO:0005829]; mitochondrion [GO:0005739]; nucleoplasm [GO:0005654]; plasma membrane [GO:0005886]; ribosome [GO:0005840]	ribosomal small subunit binding [GO:0043024]; rRNA binding [GO:0019843]	81046	0.310015	1.23972	0.00119452	0.0161148
Q3UMW8	Q3UMW8	CLN5_MOUSE	Ceroid-lipofuscinosis neuronal protein 5 homolog (Protein CLN5) [Cleaved into: Ceroid-lipofuscinosis neuronal protein 5 homolog, secreted form]	Cln5	brain development [GO:0007420]; glycosylation [GO:0070085]; lysosomal lumen acidification [GO:0007042]; lysosome organization [GO:0007040]; neurogenesis [GO:0022008]; positive regulation of GTP binding [GO:1904426]; retrograde transport, endosome to Golgi [GO:0042147]; signal peptide processing [GO:0006465]; visual perception [GO:0007601]	cytosol [GO:0005829]; endoplasmic reticulum [GO:0005783]; Golgi apparatus [GO:0005794]; integral component of membrane [GO:0016021]; lysosomal membrane [GO:0005765]; lysosome [GO:0005764]; perinuclear region of cytoplasm [GO:0048471]; vacuolar lumen [GO:0005775]	hydrolase activity, acting on glycosyl bonds [GO:0016798]; mannose binding [GO:0005537]	16815.9	0.309474	1.23926	0.147892	0.445845
P47955	P47955	RLA1_MOUSE	60S acidic ribosomal protein P1	Rplp1	cytoplasmic translation [GO:0002181]; regulation of translation [GO:0006417]; translational elongation [GO:0006414]	cytosolic large ribosomal subunit [GO:0022625]	protein kinase activator activity [GO:0030295]; ribonucleoprotein complex binding [GO:0043021]; structural constituent of ribosome [GO:0003735]	866263	0.309015	1.23886	0.141798	0.433834
Q99LB7	Q99LB7	SARDH_MOUSE	Sarcosine dehydrogenase, mitochondrial (SarDH) (EC 1.5.8.3)	Sardh	sarcosine catabolic process [GO:1901053]; tetrahydrofolate interconversion [GO:0035999]	cytoplasm [GO:0005737]; mitochondrial matrix [GO:0005759]; mitochondrion [GO:0005739]	flavin adenine dinucleotide binding [GO:0050660]; folic acid binding [GO:0005542]; oxidoreductase activity [GO:0016491]; sarcosine dehydrogenase activity [GO:0008480]	56666.8	0.308311	1.23826	0.306728	0.699355
Q9D6Y7	Q9D6Y7	MSRA_MOUSE	Mitochondrial peptide methionine sulfoxide reductase (EC 1.8.4.11) (Peptide-methionine (S)-S-oxide reductase) (Peptide Met(O) reductase) (Protein-methionine-S-oxide reductase) (PMSR)	Msra	aging [GO:0007568]; cellular response to oxidative stress [GO:0034599]	actin cytoskeleton [GO:0015629]; cytoplasm [GO:0005737]; cytosol [GO:0005829]; intercellular bridge [GO:0045171]; membrane [GO:0016020]; mitochondrion [GO:0005739]; nuclear body [GO:0016604]; nucleoplasm [GO:0005654]	L-methionine-(S)-S-oxide reductase activity [GO:0036456]; peptide-methionine (S)-S-oxide reductase activity [GO:0008113]	98057.1	0.308235	1.23819	0.0927695	0.329464
P48771	P48771	CX7A2_MOUSE	Cytochrome c oxidase subunit 7A2, mitochondrial (Cytochrome c oxidase subunit VIIa-liver/heart) (Cytochrome c oxidase subunit VIIa-L)	Cox7a2	mitochondrial respirasome assembly [GO:0097250]; oxidative phosphorylation [GO:0006119]; regulation of oxidative phosphorylation [GO:0002082]	integral component of membrane [GO:0016021]; mitochondrial inner membrane [GO:0005743]; mitochondrial respirasome [GO:0005746]; mitochondrion [GO:0005739]	cytochrome-c oxidase activity [GO:0004129]	1.79402e+06	0.307896	1.2379	0.0301944	0.156863
Q9EQU5	Q9EQU5	SET_MOUSE	Protein SET (Phosphatase 2A inhibitor I2PP2A) (I-2PP2A) (Template-activating factor I) (TAF-I)	Set	negative regulation of neuron apoptotic process [GO:0043524]; negative regulation of transcription, DNA-templated [GO:0045892]; nucleosome assembly [GO:0006334]	cytoplasm [GO:0005737]; cytosol [GO:0005829]; endoplasmic reticulum [GO:0005783]; lipid droplet [GO:0005811]; nucleoplasm [GO:0005654]; nucleus [GO:0005634]; perinuclear region of cytoplasm [GO:0048471]; protein-containing complex [GO:0032991]	chromatin binding [GO:0003682]; DNA binding [GO:0003677]; histone binding [GO:0042393]	575935	0.307886	1.23789	0.000974651	0.0137953
Q91ZW2	Q91ZW2	OFUT1_MOUSE	GDP-fucose protein O-fucosyltransferase 1 (EC 2.4.1.221) (Peptide-O-fucosyltransferase 1) (O-FucT-1)	Pofut1	angiogenesis [GO:0001525]; fucose metabolic process [GO:0006004]; heart development [GO:0007507]; nervous system development [GO:0007399]; Notch signaling pathway [GO:0007219]; protein O-linked fucosylation [GO:0036066]; protein O-linked glycosylation [GO:0006493]; regulation of Notch signaling pathway [GO:0008593]; somitogenesis [GO:0001756]	endoplasmic reticulum [GO:0005783]; membrane [GO:0016020]	fucosyltransferase activity [GO:0008417]; peptide-O-fucosyltransferase activity [GO:0046922]	35207.9	0.307032	1.23716	0.0379327	0.183172
P11103	P11103	PARP1_MOUSE	Poly [ADP-ribose] polymerase 1 (PARP-1) (EC 2.4.2.30) (ADP-ribosyltransferase diphtheria toxin-like 1) (ARTD1) (DNA ADP-ribosyltransferase PARP1) (EC 2.4.2.-) (NAD(+) ADP-ribosyltransferase 1) (ADPRT 1) (Poly[ADP-ribose] synthase 1) (msPARP) (Protein poly-ADP-ribosyltransferase PARP1) (EC 2.4.2.-)	Parp1	apoptotic process [GO:0006915]; ATP generation from poly-ADP-D-ribose [GO:1990966]; base-excision repair [GO:0006284]; behavioral response to cocaine [GO:0048148]; cellular response to amyloid-beta [GO:1904646]; cellular response to DNA damage stimulus [GO:0006974]; cellular response to insulin stimulus [GO:0032869]; cellular response to oxidative stress [GO:0034599]; cellular response to superox…	cytoplasm [GO:0005737]; mitochondrion [GO:0005739]; nuclear body [GO:0016604]; nuclear envelope [GO:0005635]; nucleolus [GO:0005730]; nucleoplasm [GO:0005654]; nucleus [GO:0005634]; protein-containing complex [GO:0032991]; protein-DNA complex [GO:0032993]; site of DNA damage [GO:0090734]; site of double-strand break [GO:0035861]; transcription regulator complex [GO:0005667]	chromatin binding [GO:0003682]; DNA-binding transcription activator activity, RNA polymerase II-specific [GO:0001228]; enzyme binding [GO:0019899]; estrogen receptor binding [GO:0030331]; histone deacetylase binding [GO:0042826]; identical protein binding [GO:0042802]; NAD+ ADP-ribosyltransferase activity [GO:0003950]; NAD binding [GO:0051287]; NAD DNA ADP-ribosyltransferase activity [GO:0140294]…	17913	0.304974	1.2354	0.0427237	0.196355
Q8C050	Q8C050	KS6A5_MOUSE	Ribosomal protein S6 kinase alpha-5 (S6K-alpha-5) (EC 2.7.11.1) (90 kDa ribosomal protein S6 kinase 5) (Nuclear mitogen- and stress-activated protein kinase 1) (RSK-like protein kinase) (RLSK)	Rps6ka5	histone H2A-S1 phosphorylation [GO:0043990]; histone H3-S10 phosphorylation [GO:0043987]; histone H3-S28 phosphorylation [GO:0043988]; histone phosphorylation [GO:0016572]; inflammatory response [GO:0006954]; interleukin-1-mediated signaling pathway [GO:0070498]; intracellular signal transduction [GO:0035556]; negative regulation of transcription, DNA-templated [GO:0045892]; positive regulation o…	cytoplasm [GO:0005737]; nucleoplasm [GO:0005654]; nucleus [GO:0005634]	ATP binding [GO:0005524]; magnesium ion binding [GO:0000287]; protein kinase activity [GO:0004672]; protein serine/threonine kinase activity [GO:0004674]	24571.7	0.304614	1.23509	0.277589	0.65864
Q8C0M9	Q8C0M9	ASGL1_MOUSE	Isoaspartyl peptidase/L-asparaginase (EC 3.4.19.5) (EC 3.5.1.1) (Asparaginase-like protein 1) (Beta-aspartyl-peptidase) (Isoaspartyl dipeptidase) (L-asparagine amidohydrolase) [Cleaved into: Isoaspartyl peptidase/L-asparaginase alpha chain; Isoaspartyl peptidase/L-asparaginase beta chain]	Asrgl1	asparagine catabolic process via L-aspartate [GO:0033345]	cytoplasm [GO:0005737]; photoreceptor inner segment [GO:0001917]	asparaginase activity [GO:0004067]; beta-aspartyl-peptidase activity [GO:0008798]	52667.9	0.304322	1.23484	0.150574	0.450781
Q62470	Q62470	ITA3_MOUSE	Integrin alpha-3 (CD49 antigen-like family member C) (Galactoprotein B3) (GAPB3) (VLA-3 subunit alpha) (CD antigen CD49c) [Cleaved into: Integrin alpha-3 heavy chain; Integrin alpha-3 light chain]	Itga3	cell adhesion [GO:0007155]; dendritic spine maintenance [GO:0097062]; exploration behavior [GO:0035640]; heart development [GO:0007507]; integrin-mediated signaling pathway [GO:0007229]; lung development [GO:0030324]; maternal process involved in female pregnancy [GO:0060135]; memory [GO:0007613]; mesodermal cell differentiation [GO:0048333]; negative regulation of cell projection organization [G…	basolateral plasma membrane [GO:0016323]; cell periphery [GO:0071944]; cell surface [GO:0009986]; excitatory synapse [GO:0060076]; external side of plasma membrane [GO:0009897]; filopodium membrane [GO:0031527]; growth cone [GO:0030426]; growth cone filopodium [GO:1990812]; integrin alpha3-beta1 complex [GO:0034667]; invadopodium membrane [GO:0071438]; perinuclear region of cytoplasm [GO:0048471]…	collagen binding [GO:0005518]; fibronectin binding [GO:0001968]; integrin binding [GO:0005178]; laminin binding [GO:0043236]; protease binding [GO:0002020]; protein-containing complex binding [GO:0044877]; protein domain specific binding [GO:0019904]; protein heterodimerization activity [GO:0046982]	241142	0.304196	1.23473	5.5713e-06	0.000214744
Q99LP6	Q99LP6	GRPE1_MOUSE	GrpE protein homolog 1, mitochondrial (Mt-GrpE#1)	Grpel1	protein folding [GO:0006457]; protein import into mitochondrial matrix [GO:0030150]	mitochondrial matrix [GO:0005759]; mitochondrion [GO:0005739]; nucleoplasm [GO:0005654]; PAM complex, Tim23 associated import motor [GO:0001405]	adenyl-nucleotide exchange factor activity [GO:0000774]; ATPase activator activity [GO:0001671]; ATPase binding [GO:0051117]; chaperone binding [GO:0051087]; identical protein binding [GO:0042802]; protein homodimerization activity [GO:0042803]; unfolded protein binding [GO:0051082]	136662	0.304117	1.23466	0.000130876	0.00289739
P60824	P60824	CIRBP_MOUSE	Cold-inducible RNA-binding protein (A18 hnRNP) (Glycine-rich RNA-binding protein CIRP)	Cirbp	cellular response to cold [GO:0070417]; mRNA stabilization [GO:0048255]; negative regulation of cell growth [GO:0030308]; positive regulation of mRNA splicing, via spliceosome [GO:0048026]; positive regulation of translation [GO:0045727]; regulation of cell cycle G1/S phase transition [GO:1902806]; response to UV [GO:0009411]; stress granule assembly [GO:0034063]	cytoplasm [GO:0005737]; cytoplasmic stress granule [GO:0010494]; nucleoplasm [GO:0005654]; nucleus [GO:0005634]; spliceosomal complex [GO:0005681]	mRNA 3'-UTR binding [GO:0003730]; poly(U) RNA binding [GO:0008266]; RNA binding [GO:0003723]; small ribosomal subunit rRNA binding [GO:0070181]; translation repressor activity [GO:0030371]	45338.4	0.303098	1.23379	0.140274	0.4307
A2AJL3	A2AJL3	FGGY_MOUSE	FGGY carbohydrate kinase domain-containing protein (EC 2.7.1.-)	Fggy	carbohydrate phosphorylation [GO:0046835]; neuron cellular homeostasis [GO:0070050]; pentose metabolic process [GO:0019321]	0	D-ribulokinase activity [GO:0019150]	11937.4	0.302644	1.2334	0.0985775	0.342257
O70172	O70172	PI42A_MOUSE	Phosphatidylinositol 5-phosphate 4-kinase type-2 alpha (EC 2.7.1.149) (1-phosphatidylinositol 5-phosphate 4-kinase 2-alpha) (Diphosphoinositide kinase 2-alpha) (Phosphatidylinositol 5-phosphate 4-kinase type II alpha) (PI(5)P 4-kinase type II alpha) (PIP4KII-alpha) (PtdIns(5)P-4-kinase isoform 2-alpha)	Pip4k2a	megakaryocyte development [GO:0035855]; positive regulation of autophagosome assembly [GO:2000786]; regulation of autophagy [GO:0010506]	autophagosome [GO:0005776]; nucleus [GO:0005634]; plasma membrane [GO:0005886]	1-phosphatidylinositol-5-phosphate 4-kinase activity [GO:0016309]; ATP binding [GO:0005524]	65645.8	0.302508	1.23329	0.0375069	0.182321
O08539	O08539	BIN1_MOUSE	Myc box-dependent-interacting protein 1 (Amphiphysin II) (Amphiphysin-like protein) (Bridging integrator 1) (SH3 domain-containing protein 9)	Bin1	endosome to lysosome transport [GO:0008333]; lipid tube assembly [GO:0060988]; muscle cell differentiation [GO:0042692]; negative regulation of amyloid-beta formation [GO:1902430]; negative regulation of aspartic-type endopeptidase activity involved in amyloid precursor protein catabolic process [GO:1902960]; negative regulation of calcium ion transmembrane transport via high voltage-gated calciu…	axon [GO:0030424]; axon initial segment [GO:0043194]; axon terminus [GO:0043679]; cerebellar mossy fiber [GO:0044300]; cytoplasm [GO:0005737]; cytosol [GO:0005829]; endosome [GO:0005768]; extrinsic component of synaptic vesicle membrane [GO:0098850]; glutamatergic synapse [GO:0098978]; I band [GO:0031674]; lipid tube [GO:0060987]; membrane [GO:0016020]; microtubule [GO:0005874]; node of Ranvier […	actin filament binding [GO:0051015]; aspartic-type endopeptidase inhibitor activity [GO:0019828]; chaperone binding [GO:0051087]; GTPase binding [GO:0051020]; identical protein binding [GO:0042802]; phospholipid binding [GO:0005543]; protease binding [GO:0002020]; protein-containing complex binding [GO:0044877]; RNA polymerase binding [GO:0070063]; tau protein binding [GO:0048156]	278238	0.301941	1.2328	0.00297852	0.0303978
P52432	P52432	RPAC1_MOUSE	DNA-directed RNA polymerases I and III subunit RPAC1 (DNA-directed RNA polymerase I subunit C) (RNA polymerases I and III subunit AC1) (AC40) (DNA-directed RNA polymerases I and III 40 kDa polypeptide) (RPA40) (RPC40)	Polr1c	transcription by RNA polymerase I [GO:0006360]; transcription by RNA polymerase II [GO:0006366]; transcription by RNA polymerase III [GO:0006383]	nucleoplasm [GO:0005654]; RNA polymerase I complex [GO:0005736]; RNA polymerase III complex [GO:0005666]	DNA binding [GO:0003677]; DNA-directed 5'-3' RNA polymerase activity [GO:0003899]; protein dimerization activity [GO:0046983]	15640	0.301792	1.23267	0.357599	0.7567
O08586	O08586	PTEN_MOUSE	Phosphatidylinositol 3,4,5-trisphosphate 3-phosphatase and dual-specificity protein phosphatase PTEN (EC 3.1.3.16) (EC 3.1.3.48) (EC 3.1.3.67) (Mutated in multiple advanced cancers 1) (Phosphatase and tensin homolog)	Pten	adult behavior [GO:0030534]; aging [GO:0007568]; angiogenesis [GO:0001525]; apoptotic process [GO:0006915]; brain morphogenesis [GO:0048854]; canonical Wnt signaling pathway [GO:0060070]; cardiac muscle tissue development [GO:0048738]; cell migration [GO:0016477]; cell motility [GO:0048870]; cellular response to decreased oxygen levels [GO:0036294]; cellular response to electrical stimulus [GO:00…	apical plasma membrane [GO:0016324]; cell projection [GO:0042995]; cytoplasm [GO:0005737]; cytoplasmic side of plasma membrane [GO:0009898]; cytosol [GO:0005829]; dendritic spine [GO:0043197]; mitochondrion [GO:0005739]; myelin sheath adaxonal region [GO:0035749]; neuron projection [GO:0043005]; nucleoplasm [GO:0005654]; nucleus [GO:0005634]; plasma membrane [GO:0005886]; PML body [GO:0016605]; p…	anaphase-promoting complex binding [GO:0010997]; enzyme binding [GO:0019899]; identical protein binding [GO:0042802]; inositol-1,3,4,5-tetrakisphosphate 3-phosphatase activity [GO:0051717]; ionotropic glutamate receptor binding [GO:0035255]; PDZ domain binding [GO:0030165]; phosphatidylinositol-3,4,5-trisphosphate 3-phosphatase activity [GO:0016314]; phosphatidylinositol-3,4-bisphosphate 3-phosph…	72991	0.301664	1.23257	0.152299	0.45461
Q78IK4	Q78IK4	MIC27_MOUSE	MICOS complex subunit Mic27 (Apolipoprotein O-like) (Protein FAM121A)	Apool	cristae formation [GO:0042407]	MICOS complex [GO:0061617]; mitochondrial inner membrane [GO:0005743]; mitochondrion [GO:0005739]	0	109616	0.301313	1.23227	0.0551913	0.232676
Q9D7A8	Q9D7A8	ARMC1_MOUSE	Armadillo repeat-containing protein 1	Armc1	metal ion transport [GO:0030001]	mitochondrion [GO:0005739]	metal ion binding [GO:0046872]	32954.2	0.300974	1.23198	0.112321	0.37128
Q9DC61	Q9DC61	MPPA_MOUSE	Mitochondrial-processing peptidase subunit alpha (Alpha-MPP) (Inactive zinc metalloprotease alpha) (P-55)	Pmpca	protein processing involved in protein targeting to mitochondrion [GO:0006627]; proteolysis [GO:0006508]	mitochondrial inner membrane [GO:0005743]; mitochondrial matrix [GO:0005759]; mitochondrion [GO:0005739]	endopeptidase activity [GO:0004175]; metal ion binding [GO:0046872]	73012.3	0.300866	1.23188	0.000168625	0.00365807
Q9CQC6	Q9CQC6	BZW1_MOUSE	Basic leucine zipper and W2 domain-containing protein 1	Bzw1	0	cytoplasm [GO:0005737]	0	203283	0.300176	1.23129	0.00340903	0.0332038
P16045	P16045	LEG1_MOUSE	Galectin-1 (Gal-1) (14 kDa lectin) (Beta-galactoside-binding lectin L-14-I) (Galaptin) (Lactose-binding lectin 1) (Lectin galactoside-binding soluble 1) (S-Lac lectin 1)	Lgals1	apoptotic process [GO:0006915]; cellular response to glucose stimulus [GO:0071333]; cellular response to organic cyclic compound [GO:0071407]; heterophilic cell-cell adhesion via plasma membrane cell adhesion molecules [GO:0007157]; myoblast differentiation [GO:0045445]; negative regulation of cell-substrate adhesion [GO:0010812]; negative regulation of neuron projection development [GO:0010977];…	cell surface [GO:0009986]; collagen-containing extracellular matrix [GO:0062023]; cytoplasm [GO:0005737]; cytosol [GO:0005829]; extracellular region [GO:0005576]; extracellular space [GO:0005615]; nucleus [GO:0005634]	carbohydrate binding [GO:0030246]; galactose binding [GO:0005534]; identical protein binding [GO:0042802]; lactose binding [GO:0030395]; laminin binding [GO:0043236]	1.86571e+06	0.300169	1.23129	0.0388297	0.18646
Q8R3F5	Q8R3F5	FABD_MOUSE	Malonyl-CoA-acyl carrier protein transacylase, mitochondrial (MCT) (EC 2.3.1.39) (Mitochondrial malonyltransferase) ([Acyl-carrier-protein] malonyltransferase)	Mcat	fatty acid biosynthetic process [GO:0006633]	mitochondrion [GO:0005739]	[acyl-carrier-protein] S-malonyltransferase activity [GO:0004314]; fatty acid synthase activity [GO:0004312]	37031.5	0.299612	1.23081	0.0333944	0.168416
O08709	O08709	PRDX6_MOUSE	Peroxiredoxin-6 (EC 1.11.1.27) (1-Cys peroxiredoxin) (1-Cys PRX) (Acidic calcium-independent phospholipase A2) (aiPLA2) (EC 3.1.1.4) (Antioxidant protein 2) (Glutathione-dependent peroxiredoxin) (Lysophosphatidylcholine acyltransferase 5) (LPC acyltransferase 5) (LPCAT-5) (Lyso-PC acyltransferase 5) (EC 2.3.1.23) (Non-selenium glutathione peroxidase) (NSGPx)	Prdx6	bleb assembly [GO:0032060]; cell redox homeostasis [GO:0045454]; cellular oxidant detoxification [GO:0098869]; glycerophospholipid catabolic process [GO:0046475]; hydrogen peroxide catabolic process [GO:0042744]; positive regulation of mRNA splicing, via spliceosome [GO:0048026]; response to oxidative stress [GO:0006979]; response to reactive oxygen species [GO:0000302]	cytoplasm [GO:0005737]; cytosol [GO:0005829]; lysosome [GO:0005764]; mitochondrion [GO:0005739]; nucleus [GO:0005634]; perinuclear region of cytoplasm [GO:0048471]	calcium-independent phospholipase A2 activity [GO:0047499]; glutathione peroxidase activity [GO:0004602]; identical protein binding [GO:0042802]; peroxidase activity [GO:0004601]; peroxiredoxin activity [GO:0051920]; phospholipase A2 activity (consuming 1,2-dipalmitoylphosphatidylcholine) [GO:0102567]; phospholipase A2 activity consuming 1,2-dioleoylphosphatidylethanolamine) [GO:0102568]; ubiquit…	1.16877e+06	0.298867	1.23018	2.19769e-05	0.00065885
Q9EP82	Q9EP82	WDR4_MOUSE	tRNA (guanine-N(7)-)-methyltransferase non-catalytic subunit WDR4 (Protein Wuho homolog) (mWH) (WD repeat-containing protein 4)	Wdr4	cellular response to DNA damage stimulus [GO:0006974]; tRNA (guanine-N7)-methylation [GO:0106004]; tRNA modification [GO:0006400]	chromosome [GO:0005694]; cytosol [GO:0005829]; nucleoplasm [GO:0005654]; nucleus [GO:0005634]; tRNA methyltransferase complex [GO:0043527]	0	44139.9	0.298586	1.22994	0.0211927	0.123134
Q9QUI0	Q9QUI0	RHOA_MOUSE	Transforming protein RhoA (EC 3.6.5.2)	Rhoa	actin cytoskeleton organization [GO:0030036]; actin cytoskeleton reorganization [GO:0031532]; actin filament organization [GO:0007015]; alpha-beta T cell lineage commitment [GO:0002363]; androgen receptor signaling pathway [GO:0030521]; angiotensin-mediated vasoconstriction involved in regulation of systemic arterial blood pressure [GO:0001998]; apical junction assembly [GO:0043297]; apolipoprote…	apical junction complex [GO:0043296]; axon [GO:0030424]; cell cortex [GO:0005938]; cell periphery [GO:0071944]; cell projection [GO:0042995]; cleavage furrow [GO:0032154]; cytoplasm [GO:0005737]; cytoplasmic vesicle [GO:0031410]; cytoskeleton [GO:0005856]; cytosol [GO:0005829]; dendritic spine [GO:0043197]; endosome [GO:0005768]; extrinsic component of cytoplasmic side of plasma membrane [GO:0031…	GDP binding [GO:0019003]; GTPase activity [GO:0003924]; GTP binding [GO:0005525]; myosin binding [GO:0017022]; protein domain specific binding [GO:0019904]; protein kinase binding [GO:0019901]; Rho GDP-dissociation inhibitor binding [GO:0051022]	110702	0.298279	1.22968	0.0648273	0.259851
Q9D071	Q9D071	MMS19_MOUSE	MMS19 nucleotide excision repair protein homolog (MET18 homolog) (MMS19-like protein)	Mms19	cellular response to DNA damage stimulus [GO:0006974]; chromosome segregation [GO:0007059]; DNA metabolic process [GO:0006259]; DNA repair [GO:0006281]; iron-sulfur cluster assembly [GO:0016226]; positive regulation of double-strand break repair via homologous recombination [GO:1905168]; positive regulation of transcription, DNA-templated [GO:0045893]; protein maturation by iron-sulfur cluster tr…	CIA complex [GO:0097361]; cytoplasm [GO:0005737]; cytosol [GO:0005829]; MMXD complex [GO:0071817]; nucleoplasm [GO:0005654]; nucleus [GO:0005634]; spindle [GO:0005819]	enzyme binding [GO:0019899]; estrogen receptor binding [GO:0030331]; transcription coactivator activity [GO:0003713]	39621.1	0.297612	1.22911	0.0127337	0.0868428
Q9CY21	Q9CY21	BUD23_MOUSE	Probable 18S rRNA (guanine-N(7))-methyltransferase (EC 2.1.1.-) (Bud site selection protein 23 homolog) (Williams-Beuren syndrome chromosomal region 22 protein homolog) (rRNA methyltransferase and ribosome maturation factor)	Bud23	chromatin organization [GO:0006325]; positive regulation of rRNA processing [GO:2000234]; rRNA (guanine-N7)-methylation [GO:0070476]	nucleolus [GO:0005730]; nucleoplasm [GO:0005654]; perinuclear region of cytoplasm [GO:0048471]	protein heterodimerization activity [GO:0046982]; rRNA (guanine) methyltransferase activity [GO:0016435]	37648.9	0.297511	1.22902	0.159436	0.468204
Q8K3A0	Q8K3A0	HSC20_MOUSE	Iron-sulfur cluster co-chaperone protein HscB [Cleaved into: Iron-sulfur cluster co-chaperone protein HscB, mitochondrial (C-HSC20); Iron-sulfur cluster co-chaperone protein HscB, cytoplasmic]	Hscb	[2Fe-2S] cluster assembly [GO:0044571]; iron-sulfur cluster assembly [GO:0016226]; protein complex oligomerization [GO:0051259]; protein maturation by iron-sulfur cluster transfer [GO:0097428]	cytoplasm [GO:0005737]; cytosol [GO:0005829]; mitochondrion [GO:0005739]; nucleoplasm [GO:0005654]	ATPase activator activity [GO:0001671]; chaperone binding [GO:0051087]; identical protein binding [GO:0042802]; metal ion binding [GO:0046872]	35518.4	0.296959	1.22855	0.105105	0.356433
Q8BH86	Q8BH86	GLUCM_MOUSE	D-glutamate cyclase, mitochondrial (EC 4.2.1.48)	Dglucy	glutamate metabolic process [GO:0006536]	mitochondrial matrix [GO:0005759]; mitochondrion [GO:0005739]	D-glutamate cyclase activity [GO:0047820]	324552	0.296737	1.22836	2.41859e-05	0.000710275
Q00PI9	Q00PI9	HNRL2_MOUSE	Heterogeneous nuclear ribonucleoprotein U-like protein 2 (MLF1-associated nuclear protein)	Hnrnpul2	0	nucleoplasm [GO:0005654]; nucleus [GO:0005634]	RNA binding [GO:0003723]	237053	0.29655	1.2282	1.63805e-05	0.000516164
Q9DB96	Q9DB96	NGDN_MOUSE	Neuroguidin (EIF4E-binding protein)	Ngdn	maturation of SSU-rRNA from tricistronic rRNA transcript (SSU-rRNA, 5.8S rRNA, LSU-rRNA) [GO:0000462]; regulation of translation [GO:0006417]	axon [GO:0030424]; chromosome, centromeric region [GO:0000775]; dendrite [GO:0030425]; filopodium [GO:0030175]; mitochondrion [GO:0005739]; nucleolus [GO:0005730]; nucleoplasm [GO:0005654]; small-subunit processome [GO:0032040]	0	27958.5	0.296456	1.22812	0.302838	0.694661
Q8BGH2	Q8BGH2	SAM50_MOUSE	Sorting and assembly machinery component 50 homolog	Samm50	cellular protein-containing complex assembly [GO:0034622]; cristae formation [GO:0042407]; mitochondrial respiratory chain complex assembly [GO:0033108]; protein-containing complex assembly [GO:0065003]; protein insertion into mitochondrial outer membrane [GO:0045040]	integral component of membrane [GO:0016021]; mitochondrial inner membrane [GO:0005743]; mitochondrial outer membrane [GO:0005741]; mitochondrion [GO:0005739]; SAM complex [GO:0001401]	0	151270	0.296242	1.22794	0.00274937	0.0285626
Q9CQ40	Q9CQ40	RM49_MOUSE	39S ribosomal protein L49, mitochondrial (L49mt) (MRP-L49)	Mrpl49	translation [GO:0006412]	mitochondrial large ribosomal subunit [GO:0005762]; mitochondrial ribosome [GO:0005761]; mitochondrion [GO:0005739]	structural constituent of ribosome [GO:0003735]	72855.8	0.295286	1.22713	0.0741479	0.282924
Q9Z0U1	Q9Z0U1	ZO2_MOUSE	Tight junction protein ZO-2 (Tight junction protein 2) (Zona occludens protein 2) (Zonula occludens protein 2)	Tjp2	cell-cell adhesion [GO:0098609]; cell-cell junction organization [GO:0045216]; establishment of endothelial intestinal barrier [GO:0090557]; homotypic cell-cell adhesion [GO:0034109]; intestinal absorption [GO:0050892]; negative regulation of osteoclast development [GO:2001205]; positive regulation of blood-brain barrier permeability [GO:1905605]; protein localization to cell-cell junction [GO:01…	bicellular tight junction [GO:0005923]; cell-cell contact zone [GO:0044291]; cell-cell junction [GO:0005911]; cell junction [GO:0030054]; cell surface [GO:0009986]; gap junction [GO:0005921]; nucleus [GO:0005634]; plasma membrane [GO:0005886]; tight junction [GO:0070160]	cell adhesion molecule binding [GO:0050839]; protein C-terminus binding [GO:0008022]; protein domain specific binding [GO:0019904]; protein-macromolecule adaptor activity [GO:0030674]; protein tyrosine kinase binding [GO:1990782]	82271.2	0.294123	1.22614	3.23425e-05	0.000883686
Q9CQV1	Q9CQV1	TIM16_MOUSE	Mitochondrial import inner membrane translocase subunit TIM16 (Mitochondria-associated granulocyte macrophage CSF-signaling molecule) (Presequence translocated-associated motor subunit PAM16)	Pam16	DNA biosynthetic process [GO:0071897]; negative regulation of apoptotic DNA fragmentation [GO:1902511]; negative regulation of apoptotic process [GO:0043066]; negative regulation of apoptotic signaling pathway [GO:2001234]; negative regulation of ATPase activity [GO:0032780]; negative regulation of release of cytochrome c from mitochondria [GO:0090201]; ossification [GO:0001503]; protein import i…	cytoplasm [GO:0005737]; extrinsic component of mitochondrial inner membrane [GO:0031314]; mitochondrial inner membrane [GO:0005743]; mitochondrial matrix [GO:0005759]; mitochondrion [GO:0005739]; PAM complex, Tim23 associated import motor [GO:0001405]; protein-containing complex [GO:0032991]; TIM23 mitochondrial import inner membrane translocase complex [GO:0005744]	0	43424.1	0.293054	1.22523	0.0520069	0.224964
Q9DBC0	Q9DBC0	SELO_MOUSE	Protein adenylyltransferase SelO, mitochondrial (EC 2.7.7.-) (EC 2.7.7.n1) (Selenoprotein O) (SelO)	Selenoo	protein adenylylation [GO:0018117]	mitochondrion [GO:0005739]	ATP binding [GO:0005524]; metal ion binding [GO:0046872]; protein adenylyltransferase activity [GO:0070733]	14804.7	0.292889	1.22509	0.745141	1
Q9CXT8	Q9CXT8	MPPB_MOUSE	Mitochondrial-processing peptidase subunit beta (EC 3.4.24.64) (Beta-MPP) (P-52)	Pmpcb	protein processing involved in protein targeting to mitochondrion [GO:0006627]	mitochondrial inner membrane [GO:0005743]; mitochondrial processing peptidase complex [GO:0017087]; mitochondrion [GO:0005739]	endopeptidase activity [GO:0004175]; metal ion binding [GO:0046872]; metalloendopeptidase activity [GO:0004222]	108808	0.292763	1.22498	0.00103809	0.0145031
P20152	P20152	VIME_MOUSE	Vimentin	Vim	astrocyte development [GO:0014002]; Bergmann glial cell differentiation [GO:0060020]; cellular response to interferon-gamma [GO:0071346]; cellular response to lipopolysaccharide [GO:0071222]; cellular response to muramyl dipeptide [GO:0071225]; intermediate filament-based process [GO:0045103]; intermediate filament organization [GO:0045109]; lens fiber cell development [GO:0070307]; negative regu…	axon [GO:0030424]; cell body [GO:0044297]; cell leading edge [GO:0031252]; cell projection [GO:0042995]; cytoplasm [GO:0005737]; cytoskeleton [GO:0005856]; cytosol [GO:0005829]; intermediate filament [GO:0005882]; intermediate filament cytoskeleton [GO:0045111]; neuron projection [GO:0043005]; nuclear matrix [GO:0016363]; perinuclear region of cytoplasm [GO:0048471]; peroxisome [GO:0005777]; phag…	double-stranded RNA binding [GO:0003725]; identical protein binding [GO:0042802]; keratin filament binding [GO:1990254]; kinase binding [GO:0019900]; protein domain specific binding [GO:0019904]; protein kinase binding [GO:0019901]; protein phosphatase 2A binding [GO:0051721]; scaffold protein binding [GO:0097110]; structural constituent of cytoskeleton [GO:0005200]; structural constituent of eye…	2.92555e+06	0.29275	1.22497	7.70549e-10	7.56014e-08
Q8VE92	Q8VE92	RBM4B_MOUSE	RNA-binding protein 4B (RNA-binding motif protein 30) (RNA-binding motif protein 4B) (RNA-binding protein 30)	Rbm4b	circadian regulation of gene expression [GO:0032922]; circadian rhythm [GO:0007623]; entrainment of circadian clock by photoperiod [GO:0043153]; mRNA cis splicing, via spliceosome [GO:0045292]; positive regulation of gene expression [GO:0010628]; regulation of alternative mRNA splicing, via spliceosome [GO:0000381]; regulation of translation [GO:0006417]	cytosol [GO:0005829]; nuclear speck [GO:0016607]; nucleolus [GO:0005730]; nucleoplasm [GO:0005654]; nucleus [GO:0005634]; protein-containing complex [GO:0032991]	mRNA binding [GO:0003729]; RNA binding [GO:0003723]; zinc ion binding [GO:0008270]	15730.8	0.292747	1.22497	0.104923	0.356306
P47934	P47934	CACP_MOUSE	Carnitine O-acetyltransferase (Carnitine acetylase) (EC 2.3.1.137) (EC 2.3.1.7) (Carnitine acetyltransferase) (CAT) (CrAT)	Crat	carnitine metabolic process, CoA-linked [GO:0019254]; fatty acid beta-oxidation using acyl-CoA oxidase [GO:0033540]; fatty acid metabolic process [GO:0006631]; medium-chain fatty acid metabolic process [GO:0051791]; short-chain fatty acid metabolic process [GO:0046459]	endoplasmic reticulum [GO:0005783]; mitochondrial inner membrane [GO:0005743]; mitochondrion [GO:0005739]; peroxisome [GO:0005777]	acyl-CoA oxidase activity [GO:0003997]; carnitine O-acetyltransferase activity [GO:0004092]; carnitine O-octanoyltransferase activity [GO:0008458]	26623.9	0.292136	1.22445	0.16375	0.476353
O88477	O88477	IF2B1_MOUSE	Insulin-like growth factor 2 mRNA-binding protein 1 (IGF2 mRNA-binding protein 1) (IMP-1) (Coding region determinant-binding protein) (CRD-BP) (IGF-II mRNA-binding protein 1) (VICKZ family member 1) (Zipcode-binding protein 1) (ZBP-1)	Igf2bp1	CRD-mediated mRNA stabilization [GO:0070934]; mRNA transport [GO:0051028]; negative regulation of translation [GO:0017148]; nervous system development [GO:0007399]; neuronal stem cell population maintenance [GO:0097150]; pallium cell proliferation in forebrain [GO:0022013]; regulation of gene expression [GO:0010468]; regulation of mRNA stability involved in response to stress [GO:0010610]; regula…	CRD-mediated mRNA stability complex [GO:0070937]; cytoplasm [GO:0005737]; cytoplasmic stress granule [GO:0010494]; cytosol [GO:0005829]; dendrite [GO:0030425]; dendritic spine [GO:0043197]; filopodium [GO:0030175]; growth cone [GO:0030426]; lamellipodium [GO:0030027]; nucleoplasm [GO:0005654]; nucleus [GO:0005634]; perinuclear region of cytoplasm [GO:0048471]; ribonucleoprotein complex [GO:199090…	mRNA 3'-UTR binding [GO:0003730]; mRNA 5'-UTR binding [GO:0048027]; mRNA binding [GO:0003729]; translation regulator activity [GO:0045182]	38781.3	0.290997	1.22349	0.197084	0.537808
Q8K2B3	Q8K2B3	SDHA_MOUSE	Succinate dehydrogenase [ubiquinone] flavoprotein subunit, mitochondrial (EC 1.3.5.1) (Flavoprotein subunit of complex II) (Fp)	Sdha	mitochondrial electron transport, succinate to ubiquinone [GO:0006121]; nervous system development [GO:0007399]; oxidation-reduction process [GO:0055114]; respiratory electron transport chain [GO:0022904]; succinate metabolic process [GO:0006105]; tricarboxylic acid cycle [GO:0006099]	mitochondrial inner membrane [GO:0005743]; mitochondrial respiratory chain complex II, succinate dehydrogenase complex (ubiquinone) [GO:0005749]; mitochondrion [GO:0005739]; myelin sheath [GO:0043209]; nucleolus [GO:0005730]	electron transfer activity [GO:0009055]; flavin adenine dinucleotide binding [GO:0050660]; oxidoreductase activity [GO:0016491]; succinate dehydrogenase (ubiquinone) activity [GO:0008177]; succinate dehydrogenase activity [GO:0000104]	289503	0.290349	1.22294	2.92085e-05	0.000818786
P21981	P21981	TGM2_MOUSE	Protein-glutamine gamma-glutamyltransferase 2 (EC 2.3.2.13) (Tissue transglutaminase) (Transglutaminase C) (TG(C)) (TGC) (TGase C) (Transglutaminase-2) (TGase-2)	Tgm2	apoptotic cell clearance [GO:0043277]; blood vessel remodeling [GO:0001974]; branching involved in salivary gland morphogenesis [GO:0060445]; G protein-coupled receptor signaling pathway [GO:0007186]; isopeptide cross-linking via N6-(L-isoglutamyl)-L-lysine [GO:0018153]; negative regulation of endoplasmic reticulum calcium ion concentration [GO:0032471]; peptide cross-linking [GO:0018149]; phosph…	collagen-containing extracellular matrix [GO:0062023]; cytoplasm [GO:0005737]; cytosol [GO:0005829]; endoplasmic reticulum [GO:0005783]; extracellular matrix [GO:0031012]; intrinsic component of plasma membrane [GO:0031226]; membrane [GO:0016020]; mitochondrion [GO:0005739]; plasma membrane [GO:0005886]	calcium ion binding [GO:0005509]; GTP binding [GO:0005525]; identical protein binding [GO:0042802]; protein domain specific binding [GO:0019904]; protein-glutamine gamma-glutamyltransferase activity [GO:0003810]; transaminase activity [GO:0008483]	58850.7	0.290165	1.22278	0.815846	1
Q9CQA3	Q9CQA3	SDHB_MOUSE	Succinate dehydrogenase [ubiquinone] iron-sulfur subunit, mitochondrial (EC 1.3.5.1) (Iron-sulfur subunit of complex II) (Ip)	Sdhb	aerobic respiration [GO:0009060]; respiratory electron transport chain [GO:0022904]; succinate metabolic process [GO:0006105]; tricarboxylic acid cycle [GO:0006099]	mitochondrial inner membrane [GO:0005743]; mitochondrial membrane [GO:0031966]; mitochondrial respiratory chain complex II, succinate dehydrogenase complex (ubiquinone) [GO:0005749]; mitochondrion [GO:0005739]; nucleoplasm [GO:0005654]; plasma membrane [GO:0005886]; respiratory chain complex II [GO:0045273]	2 iron, 2 sulfur cluster binding [GO:0051537]; 3 iron, 4 sulfur cluster binding [GO:0051538]; 4 iron, 4 sulfur cluster binding [GO:0051539]; electron transfer activity [GO:0009055]; metal ion binding [GO:0046872]; succinate dehydrogenase (ubiquinone) activity [GO:0008177]; ubiquinone binding [GO:0048039]	286656	0.290019	1.22266	0.00219535	0.0241153
P61327	P61327	MGN_MOUSE	Protein mago nashi homolog	Magoh	female gamete generation [GO:0007292]; mRNA processing [GO:0006397]; mRNA transport [GO:0051028]; nuclear-transcribed mRNA catabolic process, nonsense-mediated decay [GO:0000184]; regulation of alternative mRNA splicing, via spliceosome [GO:0000381]; regulation of translation [GO:0006417]; RNA splicing [GO:0008380]	catalytic step 2 spliceosome [GO:0071013]; cytoplasm [GO:0005737]; exon-exon junction complex [GO:0035145]; nuclear speck [GO:0016607]; nucleus [GO:0005634]	RNA binding [GO:0003723]	86229.2	0.289878	1.22254	0.0168228	0.105776
P40630	P40630	TFAM_MOUSE	Transcription factor A, mitochondrial (mtTFA) (Testis-specific high mobility group protein) (TS-HMG)	Tfam	chromatin remodeling [GO:0006338]; mitochondrial respiratory chain complex assembly [GO:0033108]; mitochondrial transcription [GO:0006390]; positive regulation of transcription, DNA-templated [GO:0045893]; regulation of transcription, DNA-templated [GO:0006355]; regulation of transcription by RNA polymerase II [GO:0006357]; transcription initiation from mitochondrial promoter [GO:0006391]	mitochondrial matrix [GO:0005759]; mitochondrial nucleoid [GO:0042645]; mitochondrion [GO:0005739]; nuclear chromatin [GO:0000790]; protein-containing complex [GO:0032991]	chromatin binding [GO:0003682]; DNA binding [GO:0003677]; DNA binding, bending [GO:0008301]; DNA-binding transcription factor activity [GO:0003700]; heat shock protein binding [GO:0031072]; mitochondrial promoter sequence-specific DNA binding [GO:0001018]; mitochondrial sequence-specific DNA-binding transcription factor activity [GO:0034246]; sequence-specific DNA binding [GO:0043565]; transcript…	118257	0.289865	1.22253	0.023664	0.133539
Q8BZW8	Q8BZW8	NHLC2_MOUSE	NHL repeat-containing protein 2	Nhlrc2	0	cytosol [GO:0005829]	0	134388	0.289304	1.22205	0.000309283	0.00596061
Q7TMC8	Q7TMC8	FCSK_MOUSE	L-fucose kinase (Fucokinase) (EC 2.7.1.52)	Fcsk	carbohydrate phosphorylation [GO:0046835]; GDP-L-fucose salvage [GO:0042352]; response to dopamine [GO:1903350]	0	ATP binding [GO:0005524]; fucokinase activity [GO:0050201]	24509.5	0.289066	1.22185	0.124362	0.398272
Q8K1Z0	Q8K1Z0	COQ9_MOUSE	Ubiquinone biosynthesis protein COQ9, mitochondrial	Coq9	mitochondrial electron transport, NADH to ubiquinone [GO:0006120]; ubiquinone biosynthetic process [GO:0006744]	mitochondrial inner membrane [GO:0005743]; mitochondrion [GO:0005739]	lipid binding [GO:0008289]; protein homodimerization activity [GO:0042803]	38052.4	0.28903	1.22182	0.00278281	0.0287401
P62075	P62075	TIM13_MOUSE	Mitochondrial import inner membrane translocase subunit Tim13	Timm13	chaperone-mediated protein transport [GO:0072321]; protein insertion into mitochondrial inner membrane [GO:0045039]	fibrillar center [GO:0001650]; mitochondrial inner membrane [GO:0005743]; mitochondrial intermembrane space protein transporter complex [GO:0042719]; mitochondrion [GO:0005739]	metal ion binding [GO:0046872]	988979	0.288387	1.22127	0.0154608	0.0996261
Q6ZPY7	Q6ZPY7	KDM3B_MOUSE	Lysine-specific demethylase 3B (EC 1.14.11.65) (JmjC domain-containing histone demethylation protein 2B) (Jumonji domain-containing protein 1B) ([histone H3]-dimethyl-L-lysine(9) demethylase 3B)	Kdm3b	histone H3-K9 demethylation [GO:0033169]; regulation of transcription by RNA polymerase II [GO:0006357]; response to cisplatin [GO:0072718]	chromatin [GO:0000785]; histone deacetylase complex [GO:0000118]; nucleoplasm [GO:0005654]	antioxidant activity [GO:0016209]; chromatin DNA binding [GO:0031490]; dioxygenase activity [GO:0051213]; histone demethylase activity (H3-K9 specific) [GO:0032454]; metal ion binding [GO:0046872]; transcription coregulator activity [GO:0003712]	9390	0.288302	1.2212	0.0349592	0.17347
Q9WVJ3	Q9WVJ3	CBPQ_MOUSE	Carboxypeptidase Q (EC 3.4.17.-) (Hematopoietic lineage switch 2) (Plasma glutamate carboxypeptidase)	Cpq	peptide catabolic process [GO:0043171]; proteolysis [GO:0006508]; thyroid hormone generation [GO:0006590]; tissue regeneration [GO:0042246]	cytoplasm [GO:0005737]; endoplasmic reticulum [GO:0005783]; extracellular space [GO:0005615]; Golgi apparatus [GO:0005794]; intracellular membrane-bounded organelle [GO:0043231]; lysosome [GO:0005764]	carboxypeptidase activity [GO:0004180]; metal ion binding [GO:0046872]; metallodipeptidase activity [GO:0070573]; protein homodimerization activity [GO:0042803]	208647	0.288244	1.22115	0.33837	0.733648
Q9JLI8	Q9JLI8	SART3_MOUSE	Squamous cell carcinoma antigen recognized by T-cells 3 (SART-3) (mSART-3) (Tumor-rejection antigen SART3)	Sart3	cell morphogenesis [GO:0000902]; hematopoietic stem cell proliferation [GO:0071425]; homeostasis of number of cells [GO:0048872]; mRNA splicing, via spliceosome [GO:0000398]; nucleosome assembly [GO:0006334]; positive regulation of histone deubiquitination [GO:1903586]; regulation of alternative mRNA splicing, via spliceosome [GO:0000381]; regulation of gene expression [GO:0010468]; RNA splicing …	ASAP complex [GO:0061574]; Cajal body [GO:0015030]; cytoplasm [GO:0005737]; nuclear speck [GO:0016607]; nucleoplasm [GO:0005654]; nucleus [GO:0005634]; U4/U6 snRNP [GO:0071001]; U6atac snRNP [GO:0005691]	histone binding [GO:0042393]; RNA binding [GO:0003723]; U4 snRNA binding [GO:0030621]; U6atac snRNA binding [GO:0030624]; U6 snRNA binding [GO:0017070]; ubiquitin-specific protease binding [GO:1990381]	113266	0.287933	1.22089	0.000299886	0.00583158
Q9Z1Y4	Q9Z1Y4	TRIP6_MOUSE	Thyroid receptor-interacting protein 6 (TR-interacting protein 6) (TRIP-6) (Zyxin-related protein 1) (ZRP-1)	Trip6	cell adhesion [GO:0007155]; chordate embryonic development [GO:0043009]; positive regulation of cell migration [GO:0030335]; positive regulation of NIK/NF-kappaB signaling [GO:1901224]; signal transduction [GO:0007165]	cytoplasm [GO:0005737]; cytoskeleton [GO:0005856]; cytosol [GO:0005829]; focal adhesion [GO:0005925]; nucleus [GO:0005634]; plasma membrane [GO:0005886]; stress fiber [GO:0001725]	interleukin-1 receptor binding [GO:0005149]; kinase binding [GO:0019900]; metal ion binding [GO:0046872]	110092	0.287543	1.22056	0.0212422	0.123256
Q8VDT9	Q8VDT9	RM50_MOUSE	39S ribosomal protein L50, mitochondrial (L50mt) (MRP-L50)	Mrpl50	0	mitochondrial large ribosomal subunit [GO:0005762]; mitochondrion [GO:0005739]	0	124785	0.285175	1.21856	0.0247428	0.136502
Q9D1P0	Q9D1P0	RM13_MOUSE	39S ribosomal protein L13, mitochondrial (L13mt) (MRP-L13)	Mrpl13	negative regulation of translation [GO:0017148]; translation [GO:0006412]	mitochondrial large ribosomal subunit [GO:0005762]; mitochondrial ribosome [GO:0005761]; mitochondrion [GO:0005739]; ribosome [GO:0005840]	mRNA binding [GO:0003729]; structural constituent of ribosome [GO:0003735]	114560	0.28502	1.21843	0.0236957	0.133544
Q8C7E9	Q8C7E9	CSTFT_MOUSE	Cleavage stimulation factor subunit 2 tau variant (CF-1 64 kDa subunit tau variant) (Cleavage stimulation factor 64 kDa subunit tau variant) (CSTF 64 kDa subunit tau variant) (TauCstF-64)	Cstf2t	mRNA polyadenylation [GO:0006378]; pre-mRNA cleavage required for polyadenylation [GO:0098789]	intracellular membrane-bounded organelle [GO:0043231]; mRNA cleavage and polyadenylation specificity factor complex [GO:0005847]; nucleoplasm [GO:0005654]	mRNA binding [GO:0003729]; RNA binding [GO:0003723]	59314.1	0.284335	1.21785	0.0368696	0.180256
Q60930	Q60930	VDAC2_MOUSE	Voltage-dependent anion-selective channel protein 2 (VDAC-2) (mVDAC2) (Outer mitochondrial membrane protein porin 2) (Voltage-dependent anion-selective channel protein 6) (VDAC-6) (mVDAC6)	Vdac2	anion transport [GO:0006820]; binding of sperm to zona pellucida [GO:0007339]; mitochondrial outer membrane permeabilization [GO:0097345]; negative regulation of intrinsic apoptotic signaling pathway [GO:2001243]; negative regulation of protein polymerization [GO:0032272]	acrosomal vesicle [GO:0001669]; membrane raft [GO:0045121]; mitochondrial inner membrane [GO:0005743]; mitochondrial nucleoid [GO:0042645]; mitochondrial outer membrane [GO:0005741]; mitochondrion [GO:0005739]; myelin sheath [GO:0043209]; pore complex [GO:0046930]; synaptic vesicle [GO:0008021]	ceramide binding [GO:0097001]; cholesterol binding [GO:0015485]; nucleotide binding [GO:0000166]; phosphatidylcholine binding [GO:0031210]; porin activity [GO:0015288]; voltage-gated anion channel activity [GO:0008308]	310616	0.282889	1.21663	0.000704245	0.0109604
Q9CQX2	Q9CQX2	CYB5B_MOUSE	Cytochrome b5 type B (Cytochrome b5 outer mitochondrial membrane isoform)	Cyb5b	0	integral component of membrane [GO:0016021]; intracellular membrane-bounded organelle [GO:0043231]; membrane [GO:0016020]; mitochondrial inner membrane [GO:0005743]; mitochondrial outer membrane [GO:0005741]; mitochondrion [GO:0005739]	electron transfer activity [GO:0009055]; enzyme activator activity [GO:0008047]; heme binding [GO:0020037]; metal ion binding [GO:0046872]	541243	0.28285	1.2166	0.0270753	0.144838
Q3TUH1	Q3TUH1	TAM41_MOUSE	Phosphatidate cytidylyltransferase, mitochondrial (EC 2.7.7.41) (CDP-diacylglycerol synthase) (CDP-DAG synthase) (Mitochondrial translocator assembly and maintenance protein 41 homolog) (TAM41)	Tamm41	cardiolipin biosynthetic process [GO:0032049]; CDP-diacylglycerol biosynthetic process [GO:0016024]	extrinsic component of membrane [GO:0019898]; extrinsic component of mitochondrial inner membrane [GO:0031314]; mitochondrial inner membrane [GO:0005743]; mitochondrion [GO:0005739]	phosphatidate cytidylyltransferase activity [GO:0004605]	86370.8	0.282739	1.2165	0.222411	0.575284
Q791V5	Q791V5	MTCH2_MOUSE	Mitochondrial carrier homolog 2	Mtch2	cellular response to radiation [GO:0071478]; establishment of protein localization to mitochondrial membrane involved in mitochondrial fission [GO:0090152]; hematopoietic stem cell homeostasis [GO:0061484]; hematopoietic stem cell migration [GO:0035701]; hepatocyte apoptotic process [GO:0097284]; lactate metabolic process [GO:0006089]; mitochondrial ATP synthesis coupled electron transport [GO:00…	integral component of membrane [GO:0016021]; mitochondrial inner membrane [GO:0005743]; mitochondrial outer membrane [GO:0005741]; mitochondrion [GO:0005739]	0	48428.3	0.27988	1.21409	0.165226	0.478713
Q9D0T1	Q9D0T1	NH2L1_MOUSE	NHP2-like protein 1 (Fertilization antigen 1) (FA-1) (High mobility group-like nuclear protein 2 homolog 1) (Sperm-specific antigen 1) (U4/U6.U5 small nuclear ribonucleoprotein SNU13) (U4/U6.U5 tri-snRNP 15.5 kDa protein) [Cleaved into: NHP2-like protein 1, N-terminally processed]	Snu13	box C/D snoRNP assembly [GO:0000492]; maturation of LSU-rRNA [GO:0000470]; maturation of SSU-rRNA [GO:0030490]; mRNA splicing, via spliceosome [GO:0000398]; single fertilization [GO:0007338]	box C/D snoRNP complex [GO:0031428]; dense fibrillar component [GO:0001651]; nucleolus [GO:0005730]; nucleus [GO:0005634]; plasma membrane [GO:0005886]; precatalytic spliceosome [GO:0071011]; protein-containing complex [GO:0032991]; small-subunit processome [GO:0032040]; U2-type precatalytic spliceosome [GO:0071005]; U4/U6 x U5 tri-snRNP complex [GO:0046540]; U4atac snRNP [GO:0005690]	ATPase binding [GO:0051117]; box C/D snoRNA binding [GO:0034512]; RNA binding [GO:0003723]; U3 snoRNA binding [GO:0034511]; U4atac snRNA binding [GO:0030622]; U4 snRNA binding [GO:0030621]	498740	0.27899	1.21335	0.00599303	0.0516906
Q9WUN2	Q9WUN2	TBK1_MOUSE	Serine/threonine-protein kinase TBK1 (EC 2.7.11.1) (T2K) (TANK-binding kinase 1)	Tbk1	activation of innate immune response [GO:0002218]; defense response to Gram-positive bacterium [GO:0050830]; defense response to virus [GO:0051607]; dendritic cell proliferation [GO:0044565]; innate immune response [GO:0045087]; negative regulation of gene expression [GO:0010629]; peptidyl-serine phosphorylation [GO:0018105]; peptidyl-threonine phosphorylation [GO:0018107]; positive regulation of…	cytoplasm [GO:0005737]; cytosol [GO:0005829]; intracellular membrane-bounded organelle [GO:0043231]; nucleoplasm [GO:0005654]	ATP binding [GO:0005524]; identical protein binding [GO:0042802]; nucleic acid binding [GO:0003676]; phosphoprotein binding [GO:0051219]; protein phosphatase binding [GO:0019903]; protein serine/threonine kinase activity [GO:0004674]	39161.5	0.277505	1.2121	0.0092205	0.070079
Q8JZQ2	Q8JZQ2	AFG32_MOUSE	AFG3-like protein 2 (EC 3.4.24.-)	Afg3l2	axonogenesis [GO:0007409]; calcium import into the mitochondrion [GO:0036444]; cristae formation [GO:0042407]; membrane protein proteolysis [GO:0033619]; mitochondrial calcium ion homeostasis [GO:0051560]; mitochondrial fusion [GO:0008053]; mitochondrial protein processing [GO:0034982]; mitochondrion organization [GO:0007005]; muscle fiber development [GO:0048747]; myelination [GO:0042552]; nerve…	m-AAA complex [GO:0005745]; mitochondrial inner membrane [GO:0005743]; mitochondrion [GO:0005739]	ATP binding [GO:0005524]; ATP-dependent peptidase activity [GO:0004176]; metalloendopeptidase activity [GO:0004222]; metallopeptidase activity [GO:0008237]; zinc ion binding [GO:0008270]	35555.6	0.277359	1.21197	0.00181254	0.0210909
Q8R574	Q8R574	KPRB_MOUSE	Phosphoribosyl pyrophosphate synthase-associated protein 2 (PRPP synthase-associated protein 2) (41 kDa phosphoribosypyrophosphate synthetase-associated protein) (PAP41)	Prpsap2	5-phosphoribose 1-diphosphate biosynthetic process [GO:0006015]; bone development [GO:0060348]; nucleoside metabolic process [GO:0009116]; nucleotide biosynthetic process [GO:0009165]; purine nucleotide biosynthetic process [GO:0006164]	cytoplasm [GO:0005737]; protein-containing complex [GO:0032991]; ribose phosphate diphosphokinase complex [GO:0002189]	identical protein binding [GO:0042802]; magnesium ion binding [GO:0000287]; ribose phosphate diphosphokinase activity [GO:0004749]	68842.2	0.276167	1.21097	0.0437603	0.199066
Q99JX7	Q99JX7	NXF1_MOUSE	Nuclear RNA export factor 1 (Tip-associated protein) (Tip-associating protein) (mRNA export factor TAP)	Nxf1	mRNA export from nucleus [GO:0006406]; poly(A)+ mRNA export from nucleus [GO:0016973]; RNA export from nucleus [GO:0006405]	cytoplasm [GO:0005737]; cytoplasmic stress granule [GO:0010494]; nuclear inclusion body [GO:0042405]; nuclear pore [GO:0005643]; nuclear speck [GO:0016607]; nucleoplasm [GO:0005654]; nucleus [GO:0005634]; transcription export complex [GO:0000346]	mRNA binding [GO:0003729]; RNA binding [GO:0003723]	25278.3	0.276102	1.21092	0.0561196	0.234984
Q6PFR5	Q6PFR5	TRA2A_MOUSE	Transformer-2 protein homolog alpha (TRA-2 alpha) (TRA2-alpha) (Transformer-2 protein homolog A)	Tra2a	mRNA splicing, via spliceosome [GO:0000398]; positive regulation of mRNA splicing, via spliceosome [GO:0048026]	intracellular membrane-bounded organelle [GO:0043231]; nucleolus [GO:0005730]; nucleoplasm [GO:0005654]; nucleus [GO:0005634]; spliceosomal complex [GO:0005681]	identical protein binding [GO:0042802]; RNA binding [GO:0003723]	78949.6	0.274902	1.20991	0.00684282	0.0570255
Q99LL5	Q99LL5	PWP1_MOUSE	Periodic tryptophan protein 1 homolog	Pwp1	histone H4-K20 trimethylation [GO:0034773]; negative regulation of peptidyl-serine phosphorylation of STAT protein [GO:0033140]; positive regulation of stem cell differentiation [GO:2000738]; positive regulation of transcription of nucleolar large rRNA by RNA polymerase I [GO:1901838]; ribosome biogenesis [GO:0042254]	chromosome [GO:0005694]; Golgi apparatus [GO:0005794]; nucleolus [GO:0005730]; nucleus [GO:0005634]	H4K20me3 modified histone binding [GO:1990889]	66871.4	0.274849	1.20987	0.0883749	0.317666
Q06180	Q06180	PTN2_MOUSE	Tyrosine-protein phosphatase non-receptor type 2 (Protein-tyrosine phosphatase PTP-2) (EC 3.1.3.48) (MPTP)	Ptpn2	B cell differentiation [GO:0030183]; erythrocyte differentiation [GO:0030218]; glucose homeostasis [GO:0042593]; insulin receptor signaling pathway [GO:0008286]; negative regulation of cell population proliferation [GO:0008285]; negative regulation of chemotaxis [GO:0050922]; negative regulation of epidermal growth factor receptor signaling pathway [GO:0042059]; negative regulation of ERK1 and ER…	cytosol [GO:0005829]; endoplasmic reticulum [GO:0005783]; endoplasmic reticulum-Golgi intermediate compartment [GO:0005793]; nucleoplasm [GO:0005654]; nucleus [GO:0005634]; plasma membrane [GO:0005886]	integrin binding [GO:0005178]; non-membrane spanning protein tyrosine phosphatase activity [GO:0004726]; protein kinase binding [GO:0019901]; protein tyrosine phosphatase activity [GO:0004725]; receptor tyrosine kinase binding [GO:0030971]; STAT family protein binding [GO:0097677]; syntaxin binding [GO:0019905]	35561.7	0.274511	1.20958	0.065391	0.261141
Q8BK67	Q8BK67	RCC2_MOUSE	Protein RCC2	Rcc2	activation of GTPase activity [GO:0090630]; cell cycle [GO:0007049]; cell division [GO:0051301]; chromosome passenger complex localization to kinetochore [GO:0072356]; establishment of protein localization [GO:0045184]; focal adhesion assembly [GO:0048041]; integrin-mediated signaling pathway [GO:0007229]; negative regulation of focal adhesion assembly [GO:0051895]; negative regulation of GTPase …	chromosome, centromeric core domain [GO:0034506]; early endosome membrane [GO:0031901]; microtubule [GO:0005874]; midbody [GO:0030496]; mitotic spindle midzone [GO:1990023]; nucleolus [GO:0005730]; nucleus [GO:0005634]; plasma membrane [GO:0005886]	guanyl-nucleotide exchange factor activity [GO:0005085]; microtubule binding [GO:0008017]; protein domain specific binding [GO:0019904]; protein kinase binding [GO:0019901]; Rac GTPase binding [GO:0048365]; small GTPase binding [GO:0031267]	110663	0.274439	1.20952	0.0799176	0.29665
O88520	O88520	SHOC2_MOUSE	Leucine-rich repeat protein SHOC-2 (Protein soc-2 homolog) (Protein sur-8 homolog)	Shoc2	positive regulation of Ras protein signal transduction [GO:0046579]; signal transduction [GO:0007165]	cytoplasm [GO:0005737]; cytosol [GO:0005829]; nucleoplasm [GO:0005654]; nucleus [GO:0005634]; protein phosphatase type 1 complex [GO:0000164]	protein phosphatase 1 binding [GO:0008157]; protein phosphatase binding [GO:0019903]	63309.2	0.274087	1.20923	0.0188631	0.115222
Q9DC50	Q9DC50	OCTC_MOUSE	Peroxisomal carnitine O-octanoyltransferase (COT) (EC 2.3.1.137)	Crot	carnitine metabolic process [GO:0009437]; coenzyme A metabolic process [GO:0015936]; fatty acid beta-oxidation [GO:0006635]; fatty acid metabolic process [GO:0006631]; fatty acid transport [GO:0015908]; generation of precursor metabolites and energy [GO:0006091]; medium-chain fatty acid metabolic process [GO:0051791]; response to drug [GO:0042493]	intracellular membrane-bounded organelle [GO:0043231]; mitochondrion [GO:0005739]; peroxisome [GO:0005777]	carnitine O-octanoyltransferase activity [GO:0008458]	99060.8	0.273476	1.20872	0.0403947	0.191001
Q9QYC0	Q9QYC0	ADDA_MOUSE	Alpha-adducin (Erythrocyte adducin subunit alpha)	Add1	actin filament bundle assembly [GO:0051017]; barbed-end actin filament capping [GO:0051016]; cell morphogenesis [GO:0000902]; cellular response to calcium ion [GO:0071277]; cellular response to retinoic acid [GO:0071300]; cell volume homeostasis [GO:0006884]; erythrocyte differentiation [GO:0030218]; hemoglobin metabolic process [GO:0020027]; homeostasis of number of cells within a tissue [GO:004…	adherens junction [GO:0005912]; cytoplasm [GO:0005737]; cytoskeleton [GO:0005856]; dendrite [GO:0030425]; dendritic spine [GO:0043197]; F-actin capping protein complex [GO:0008290]; membrane [GO:0016020]; nuclear body [GO:0016604]; nucleoplasm [GO:0005654]; nucleus [GO:0005634]; perinuclear region of cytoplasm [GO:0048471]; plasma membrane [GO:0005886]; plasma membrane raft [GO:0044853]; postsyna…	actin filament binding [GO:0051015]; calmodulin binding [GO:0005516]; protein heterodimerization activity [GO:0046982]; protein homodimerization activity [GO:0042803]; spectrin binding [GO:0030507]; structural constituent of cytoskeleton [GO:0005200]; structural molecule activity [GO:0005198]; T cell receptor binding [GO:0042608]; transcription factor binding [GO:0008134]	51626.2	0.27327	1.20854	0.00828832	0.0650558
Q9R0N0	Q9R0N0	GALK1_MOUSE	Galactokinase (EC 2.7.1.6) (Galactose kinase)	Galk1	carbohydrate phosphorylation [GO:0046835]; galactitol metabolic process [GO:0019402]; galactose catabolic process via UDP-galactose [GO:0033499]; galactose metabolic process [GO:0006012]; glycolytic process from galactose [GO:0061623]	cytoplasm [GO:0005737]; cytosol [GO:0005829]	ATP binding [GO:0005524]; galactokinase activity [GO:0004335]; galactose binding [GO:0005534]	150931	0.271777	1.20729	0.000451782	0.00783655
Q04519	Q04519	ASM_MOUSE	Sphingomyelin phosphodiesterase (EC 3.1.4.12) (Acid sphingomyelinase) (ASMase)	Smpd1	ceramide biosynthetic process [GO:0046513]; ceramide metabolic process [GO:0006672]; cholesterol metabolic process [GO:0008203]; negative regulation of MAP kinase activity [GO:0043407]; positive regulation of apoptotic process [GO:0043065]; positive regulation of protein dephosphorylation [GO:0035307]; response to cocaine [GO:0042220]; response to drug [GO:0042493]; sphingomyelin catabolic proces…	endosome [GO:0005768]; extracellular space [GO:0005615]; lamellar body [GO:0042599]; lysosome [GO:0005764]; plasma membrane [GO:0005886]	acid sphingomyelin phosphodiesterase activity [GO:0061750]; hydrolase activity, acting on glycosyl bonds [GO:0016798]; phosphoric diester hydrolase activity [GO:0008081]; sphingomyelin phosphodiesterase activity [GO:0004767]; zinc ion binding [GO:0008270]	61952.9	0.271762	1.20728	0.0494976	0.217156
Q9CQF3	Q9CQF3	CPSF5_MOUSE	Cleavage and polyadenylation specificity factor subunit 5 (Nucleoside diphosphate-linked moiety X motif 21) (Nudix motif 21) (Nudix hydrolase 21)	Nudt21	cell differentiation [GO:0030154]; messenger ribonucleoprotein complex assembly [GO:1990120]; mRNA alternative polyadenylation [GO:0110104]; mRNA cleavage [GO:0006379]; mRNA polyadenylation [GO:0006378]; mRNA processing [GO:0006397]; positive regulation of mRNA cleavage [GO:0031439]; positive regulation of mRNA polyadenylation [GO:1900365]; positive regulation of pro-B cell differentiation [GO:20…	centriolar satellite [GO:0034451]; centrosome [GO:0005813]; cytoplasm [GO:0005737]; mRNA cleavage and polyadenylation specificity factor complex [GO:0005847]; mRNA cleavage factor complex [GO:0005849]; nuclear body [GO:0016604]; nucleus [GO:0005634]; paraspeckles [GO:0042382]	AU-rich element binding [GO:0017091]; chromatin binding [GO:0003682]; histone deacetylase binding [GO:0042826]; hydrolase activity [GO:0016787]; identical protein binding [GO:0042802]; mRNA 3'-UTR AU-rich region binding [GO:0035925]; mRNA binding [GO:0003729]; protein homodimerization activity [GO:0042803]	269970	0.271099	1.20673	0.0322961	0.164471
Q99MZ7	Q99MZ7	PECR_MOUSE	Peroxisomal trans-2-enoyl-CoA reductase (TERP) (EC 1.3.1.38)	Pecr	fatty acid elongation [GO:0030497]; oxidation-reduction process [GO:0055114]; phytol metabolic process [GO:0033306]	intracellular membrane-bounded organelle [GO:0043231]; mitochondrion [GO:0005739]; peroxisomal membrane [GO:0005778]; peroxisome [GO:0005777]	signaling receptor binding [GO:0005102]; trans-2-enoyl-CoA reductase (NADPH) activity [GO:0019166]	34954.4	0.271097	1.20672	0.259346	0.635411
Q61578	Q61578	ADRO_MOUSE	NADPH:adrenodoxin oxidoreductase, mitochondrial (AR) (Adrenodoxin reductase) (EC 1.18.1.6) (Ferredoxin--NADP(+) reductase) (Ferredoxin reductase)	Fdxr	cholesterol metabolic process [GO:0008203]; NADPH oxidation [GO:0070995]; ubiquinone biosynthetic process [GO:0006744]	mitochondrial inner membrane [GO:0005743]; mitochondrion [GO:0005739]	NADPH-adrenodoxin reductase activity [GO:0015039]; NADPH binding [GO:0070402]; oxidoreductase activity [GO:0016491]	69352.4	0.270743	1.20643	0.218317	0.570359
Q9D8S9	Q9D8S9	BOLA1_MOUSE	BolA-like protein 1	Bola1	0	mitochondrion [GO:0005739]	0	94873.7	0.270708	1.2064	0.0109674	0.0791772
Q8C650	Q8C650	SEP10_MOUSE	Septin-10	Septin10	cellular protein localization [GO:0034613]; cytoskeleton-dependent cytokinesis [GO:0061640]	cell division site [GO:0032153]; microtubule cytoskeleton [GO:0015630]; septin complex [GO:0031105]; septin ring [GO:0005940]	GTPase activity [GO:0003924]; GTP binding [GO:0005525]; molecular adaptor activity [GO:0060090]	87128.2	0.270586	1.2063	0.0463177	0.208938
Q9D8T7	Q9D8T7	SLIRP_MOUSE	SRA stem-loop-interacting RNA-binding protein, mitochondrial	Slirp	flagellated sperm motility [GO:0030317]; mitochondrion morphogenesis [GO:0070584]; negative regulation of mitochondrial RNA catabolic process [GO:0000961]; single fertilization [GO:0007338]; spermatid development [GO:0007286]	acrosomal vesicle [GO:0001669]; cytoplasm [GO:0005737]; mitochondrion [GO:0005739]; nucleus [GO:0005634]; perinuclear region of cytoplasm [GO:0048471]; ribonucleoprotein complex [GO:1990904]; sperm flagellum [GO:0036126]	RNA binding [GO:0003723]	78333.5	0.270278	1.20604	0.169888	0.486413
P31324	P31324	KAP3_MOUSE	cAMP-dependent protein kinase type II-beta regulatory subunit	Prkar2b	fatty acid metabolic process [GO:0006631]; learning [GO:0007612]; modulation of chemical synaptic transmission [GO:0050804]; negative regulation of cAMP-dependent protein kinase activity [GO:2000480]; regulation of cAMP-mediated signaling [GO:0043949]; regulation of protein kinase activity [GO:0045859]; regulation of protein kinase A signaling [GO:0010738]; response to antipsychotic drug [GO:0097…	cAMP-dependent protein kinase complex [GO:0005952]; centrosome [GO:0005813]; ciliary base [GO:0097546]; cytoplasm [GO:0005737]; dendrite [GO:0030425]; dendritic shaft [GO:0043198]; dendritic spine [GO:0043197]; glutamatergic synapse [GO:0098978]; membrane raft [GO:0045121]; neuronal cell body [GO:0043025]; perinuclear region of cytoplasm [GO:0048471]; plasma membrane [GO:0005886]; postsynapse [GO…	cAMP binding [GO:0030552]; cAMP-dependent protein kinase inhibitor activity [GO:0004862]; cAMP-dependent protein kinase regulator activity [GO:0008603]; protein domain specific binding [GO:0019904]; protein kinase A catalytic subunit binding [GO:0034236]; protein kinase binding [GO:0019901]; ubiquitin protein ligase binding [GO:0031625]	47580.6	0.269715	1.20557	0.387329	0.783552
O35841	O35841	API5_MOUSE	Apoptosis inhibitor 5 (API-5) (AAC-11)	Api5	apoptotic process [GO:0006915]; negative regulation of apoptotic process [GO:0043066]; negative regulation of fibroblast apoptotic process [GO:2000270]	cytoplasm [GO:0005737]; nuclear speck [GO:0016607]; nucleus [GO:0005634]; spliceosomal complex [GO:0005681]	fibroblast growth factor binding [GO:0017134]; RNA binding [GO:0003723]	158876	0.2688	1.20481	0.0040754	0.0379989
Q64521	Q64521	GPDM_MOUSE	Glycerol-3-phosphate dehydrogenase, mitochondrial (GPD-M) (GPDH-M) (EC 1.1.5.3) (Protein TISP38)	Gpd2	camera-type eye development [GO:0043010]; gluconeogenesis [GO:0006094]; glycerol-3-phosphate metabolic process [GO:0006072]; glycerol catabolic process [GO:0019563]; multicellular organism growth [GO:0035264]; NADH metabolic process [GO:0006734]	glycerol-3-phosphate dehydrogenase complex [GO:0009331]; mitochondrial inner membrane [GO:0005743]; mitochondrion [GO:0005739]	calcium ion binding [GO:0005509]; glycerol-3-phosphate dehydrogenase [NAD+] activity [GO:0004367]; sn-glycerol-3-phosphate:ubiquinone-8 oxidoreductase activity [GO:0052591]	125250	0.268288	1.20438	0.000955788	0.0136176
Q8K2Y7	Q8K2Y7	RM47_MOUSE	39S ribosomal protein L47, mitochondrial (L47mt) (MRP-L47)	Mrpl47	mitochondrial translation [GO:0032543]	mitochondrial large ribosomal subunit [GO:0005762]; mitochondrion [GO:0005739]	structural constituent of ribosome [GO:0003735]	124324	0.268216	1.20432	0.0740834	0.282924
P16332	P16332	MUTA_MOUSE	Methylmalonyl-CoA mutase, mitochondrial (MCM) (EC 5.4.99.2) (Methylmalonyl-CoA isomerase)	Mmut	homocysteine metabolic process [GO:0050667]; positive regulation of GTPase activity [GO:0043547]; post-embryonic development [GO:0009791]	mitochondrial matrix [GO:0005759]; mitochondrion [GO:0005739]	cobalamin binding [GO:0031419]; GTPase activity [GO:0003924]; identical protein binding [GO:0042802]; metal ion binding [GO:0046872]; methylmalonyl-CoA mutase activity [GO:0004494]; modified amino acid binding [GO:0072341]; protein homodimerization activity [GO:0042803]	96969.3	0.267927	1.20408	0.00134784	0.0177939
Q8K1J6	Q8K1J6	TRNT1_MOUSE	CCA tRNA nucleotidyltransferase 1, mitochondrial (EC 2.7.7.72) (mitochondrial tRNA nucleotidyl transferase, CCA-adding) (mt CCA-adding enzyme) (mt tRNA CCA-diphosphorylase) (mt tRNA CCA-pyrophosphorylase) (mt tRNA adenylyltransferase)	Trnt1	mitochondrial tRNA 3'-end processing [GO:1990180]; tRNA 3'-terminal CCA addition [GO:0001680]; tRNA processing [GO:0008033]	mitochondrion [GO:0005739]	ATP:3'-cytidine-cytidine-tRNA adenylyltransferase activity [GO:0052929]; ATP binding [GO:0005524]; CTP:3'-cytidine-tRNA cytidylyltransferase activity [GO:0052928]; CTP:tRNA cytidylyltransferase activity [GO:0052927]; tRNA binding [GO:0000049]; tRNA nucleotidyltransferase activity [GO:0009022]	237335	0.267094	1.20338	0.0134404	0.0906594
Q9CY16	Q9CY16	RT28_MOUSE	28S ribosomal protein S28, mitochondrial (MRP-S28) (S28mt)	Mrps28	0	mitochondrial small ribosomal subunit [GO:0005763]; mitochondrion [GO:0005739]	0	81392.7	0.266952	1.20326	0.0259199	0.140397
Q9CV28	Q9CV28	MINY3_MOUSE	Ubiquitin carboxyl-terminal hydrolase MINDY-3 (EC 3.4.19.12) (Deubiquitinating enzyme MINDY-3) (Protein CARP)	MINDY3	apoptotic process [GO:0006915]	nuclear membrane [GO:0031965]; nucleoplasm [GO:0005654]	cysteine-type peptidase activity [GO:0008234]; Lys48-specific deubiquitinase activity [GO:1990380]; thiol-dependent ubiquitin-specific protease activity [GO:0004843]	87489.7	0.266776	1.20312	0.0696297	0.272522
P83510	P83510	TNIK_MOUSE	Traf2 and NCK-interacting protein kinase (EC 2.7.11.1)	Tnik	actin cytoskeleton reorganization [GO:0031532]; activation of JNKK activity [GO:0007256]; activation of protein kinase activity [GO:0032147]; cytoskeleton organization [GO:0007010]; intracellular signal transduction [GO:0035556]; MAPK cascade [GO:0000165]; microvillus assembly [GO:0030033]; neuron projection morphogenesis [GO:0048812]; positive regulation of protein phosphorylation [GO:0001934]; …	apical plasma membrane [GO:0016324]; cytoplasm [GO:0005737]; cytoskeleton [GO:0005856]; cytosol [GO:0005829]; nucleoplasm [GO:0005654]; nucleus [GO:0005634]; perinuclear region of cytoplasm [GO:0048471]; recycling endosome [GO:0055037]	ATP binding [GO:0005524]; protein kinase activity [GO:0004672]; protein serine/threonine kinase activity [GO:0004674]	14129.3	0.266481	1.20287	0.946753	1
Q3TCN2	Q3TCN2	PLBL2_MOUSE	Putative phospholipase B-like 2 (EC 3.1.1.-) (66.3 kDa protein) (76 kDa protein) (p76) (LAMA-like protein 2) (Lamina ancestor homolog 2) (Phospholipase B domain-containing protein 2) [Cleaved into: Putative phospholipase B-like 2 28 kDa form; Putative phospholipase B-like 2 40 kDa form; Putative phospholipase B-like 2 15 kDa form]	Plbd2	phospholipid catabolic process [GO:0009395]	extracellular region [GO:0005576]; lysosomal lumen [GO:0043202]; lysosome [GO:0005764]	phospholipase activity [GO:0004620]	164259	0.266056	1.20252	0.0317682	0.163072
P35821	P35821	PTN1_MOUSE	Tyrosine-protein phosphatase non-receptor type 1 (EC 3.1.3.48) (Protein-tyrosine phosphatase 1B) (PTP-1B) (Protein-tyrosine phosphatase HA2) (PTP-HA2)	Ptpn1	actin cytoskeleton reorganization [GO:0031532]; activation of JUN kinase activity [GO:0007257]; endoplasmic reticulum unfolded protein response [GO:0030968]; insulin receptor signaling pathway [GO:0008286]; IRE1-mediated unfolded protein response [GO:0036498]; negative regulation of endoplasmic reticulum stress-induced intrinsic apoptotic signaling pathway [GO:1902236]; negative regulation of ERK…	cytoplasm [GO:0005737]; cytoplasmic side of endoplasmic reticulum membrane [GO:0098554]; cytoplasmic vesicle [GO:0031410]; cytosol [GO:0005829]; early endosome [GO:0005769]; endoplasmic reticulum [GO:0005783]; mitochondrial crista [GO:0030061]; mitochondrial matrix [GO:0005759]; plasma membrane [GO:0005886]; protein-containing complex [GO:0032991]; sorting endosome [GO:0097443]	enzyme binding [GO:0019899]; ephrin receptor binding [GO:0046875]; insulin receptor binding [GO:0005158]; protein kinase binding [GO:0019901]; protein phosphatase 2A binding [GO:0051721]; protein tyrosine phosphatase activity [GO:0004725]; receptor tyrosine kinase binding [GO:0030971]; zinc ion binding [GO:0008270]	36224.4	0.265906	1.20239	0.0429488	0.196781
P08249	P08249	MDHM_MOUSE	Malate dehydrogenase, mitochondrial (EC 1.1.1.37)	Mdh2	aerobic respiration [GO:0009060]; carbohydrate metabolic process [GO:0005975]; malate metabolic process [GO:0006108]; NADH metabolic process [GO:0006734]; oxaloacetate metabolic process [GO:0006107]; tricarboxylic acid cycle [GO:0006099]	cytoplasm [GO:0005737]; membrane [GO:0016020]; mitochondrial inner membrane [GO:0005743]; mitochondrial matrix [GO:0005759]; mitochondrion [GO:0005739]; myelin sheath [GO:0043209]	L-malate dehydrogenase activity [GO:0030060]; malate dehydrogenase (NADP+) activity [GO:0046554]; malate dehydrogenase activity [GO:0016615]; protein homodimerization activity [GO:0042803]; protein self-association [GO:0043621]	3.02139e+06	0.265643	1.20217	0.000100962	0.00227007
Q8K274	Q8K274	KT3K_MOUSE	Ketosamine-3-kinase (EC 2.7.1.172) (Fructosamine-3-kinase-related protein) (FN3K-RP) (FN3K-related protein) (Protein-psicosamine 3-kinase FN3KRP) (EC 2.7.1.-)	Fn3krp	0	0	ATP binding [GO:0005524]; kinase activity [GO:0016301]; protein-ribulosamine 3-kinase activity [GO:0102193]	76119.4	0.265556	1.2021	0.162612	0.473682
P29391	P29391	FRIL1_MOUSE	Ferritin light chain 1 (Ferritin L subunit 1)	Ftl1	intracellular sequestering of iron ion [GO:0006880]; iron ion transport [GO:0006826]	autolysosome [GO:0044754]; cytoplasm [GO:0005737]; endocytic vesicle lumen [GO:0071682]; extracellular region [GO:0005576]; intracellular ferritin complex [GO:0008043]	ferric iron binding [GO:0008199]; ferrous iron binding [GO:0008198]; identical protein binding [GO:0042802]; iron ion binding [GO:0005506]	242123	0.26461	1.20131	0.231152	0.589765
Q3U186	Q3U186	SYRM_MOUSE	Probable arginine--tRNA ligase, mitochondrial (EC 6.1.1.19) (Arginyl-tRNA synthetase) (ArgRS)	Rars2	arginyl-tRNA aminoacylation [GO:0006420]; mitochondrial translation [GO:0032543]	mitochondrial matrix [GO:0005759]; mitochondrion [GO:0005739]	arginine-tRNA ligase activity [GO:0004814]; ATP binding [GO:0005524]	63895.9	0.263972	1.20078	0.292693	0.680795
P17918	P17918	PCNA_MOUSE	Proliferating cell nuclear antigen (PCNA) (Cyclin)	Pcna	base-excision repair, gap-filling [GO:0006287]; cellular response to hydrogen peroxide [GO:0070301]; cellular response to UV [GO:0034644]; cellular response to xenobiotic stimulus [GO:0071466]; epithelial cell differentiation [GO:0030855]; estrous cycle [GO:0044849]; heart development [GO:0007507]; leading strand elongation [GO:0006272]; liver regeneration [GO:0097421]; mismatch repair [GO:000629…	centrosome [GO:0005813]; chromatin [GO:0000785]; cyclin-dependent protein kinase holoenzyme complex [GO:0000307]; nuclear body [GO:0016604]; nuclear lamina [GO:0005652]; nuclear replication fork [GO:0043596]; nucleoplasm [GO:0005654]; nucleus [GO:0005634]; PCNA complex [GO:0043626]; PCNA-p21 complex [GO:0070557]; replication fork [GO:0005657]	chromatin binding [GO:0003682]; damaged DNA binding [GO:0003684]; dinucleotide insertion or deletion binding [GO:0032139]; DNA polymerase binding [GO:0070182]; DNA polymerase processivity factor activity [GO:0030337]; enzyme binding [GO:0019899]; estrogen receptor binding [GO:0030331]; histone acetyltransferase binding [GO:0035035]; identical protein binding [GO:0042802]; MutLalpha complex bindin…	429457	0.263453	1.20035	0.0154617	0.0996261
Q9JIK9	Q9JIK9	RT34_MOUSE	28S ribosomal protein S34, mitochondrial (MRP-S34) (S34mt) (T-complex expressed gene 2 protein)	Mrps34	mitochondrial translation [GO:0032543]	mitochondrial small ribosomal subunit [GO:0005763]; mitochondrion [GO:0005739]	structural constituent of ribosome [GO:0003735]	29130.9	0.26284	1.19984	0.0208188	0.122113
Q9WV54	Q9WV54	ASAH1_MOUSE	Acid ceramidase (AC) (ACDase) (Acid CDase) (EC 3.5.1.23) (Acylsphingosine deacylase) (N-acylethanolamine hydrolase ASAH1) (EC 3.5.1.-) (N-acylsphingosine amidohydrolase) [Cleaved into: Acid ceramidase subunit alpha; Acid ceramidase subunit beta]	Asah1	cellular response to tumor necrosis factor [GO:0071356]; ceramide biosynthetic process [GO:0046513]; ceramide catabolic process [GO:0046514]; fatty acid metabolic process [GO:0006631]; keratinocyte differentiation [GO:0030216]; lung development [GO:0030324]; negative regulation of nucleic acid-templated transcription [GO:1903507]; regulation of programmed necrotic cell death [GO:0062098]; regulat…	extracellular space [GO:0005615]; lysosome [GO:0005764]; nucleus [GO:0005634]	ceramidase activity [GO:0102121]; fatty acid amide hydrolase activity [GO:0017064]; hydrolase activity, acting on carbon-nitrogen (but not peptide) bonds [GO:0016810]; hydrolase activity, acting on carbon-nitrogen (but not peptide) bonds, in linear amides [GO:0016811]; N-acylsphingosine amidohydrolase activity [GO:0017040]; nuclear receptor binding [GO:0016922]; transcription corepressor activity…	125220	0.260935	1.19825	0.038707	0.186078
Q61466	Q61466	SMRD1_MOUSE	SWI/SNF-related matrix-associated actin-dependent regulator of chromatin subfamily D member 1 (60 kDa BRG-1/Brm-associated factor subunit A) (BRG1-associated factor 60A) (BAF60A) (Protein D15KZ1) (SWI/SNF complex 60 kDa subunit)	Smarcd1	cellular response to fatty acid [GO:0071398]; chromatin-mediated maintenance of transcription [GO:0048096]; chromatin remodeling [GO:0006338]; nervous system development [GO:0007399]; nucleosome disassembly [GO:0006337]; positive regulation of transcription by RNA polymerase II [GO:0045944]; regulation of transcription by RNA polymerase II [GO:0006357]	intracellular membrane-bounded organelle [GO:0043231]; nBAF complex [GO:0071565]; npBAF complex [GO:0071564]; nucleoplasm [GO:0005654]; nucleus [GO:0005634]; SWI/SNF complex [GO:0016514]	chromatin binding [GO:0003682]; molecular adaptor activity [GO:0060090]; signaling receptor binding [GO:0005102]	36672.2	0.260076	1.19754	0.237781	0.597846
Q8BGZ4	Q8BGZ4	CDC23_MOUSE	Cell division cycle protein 23 homolog (Anaphase-promoting complex subunit 8) (APC8) (Cyclosome subunit 8)	Cdc23	anaphase-promoting complex-dependent catabolic process [GO:0031145]; cell division [GO:0051301]; metaphase/anaphase transition of mitotic cell cycle [GO:0007091]; mitotic cell cycle [GO:0000278]; mitotic metaphase plate congression [GO:0007080]; positive regulation of mitotic metaphase/anaphase transition [GO:0045842]; protein K11-linked ubiquitination [GO:0070979]; protein ubiquitination [GO:001…	anaphase-promoting complex [GO:0005680]; cytoplasm [GO:0005737]	0	65803.1	0.259376	1.19696	0.0471862	0.211937
Q62181	Q62181	SEM3C_MOUSE	Semaphorin-3C (Semaphorin-E) (Sema E)	Sema3c	axon guidance [GO:0007411]; blood vessel remodeling [GO:0001974]; cardiac endothelial to mesenchymal transition [GO:0140074]; cardiac right ventricle morphogenesis [GO:0003215]; dichotomous subdivision of terminal units involved in salivary gland branching [GO:0060666]; heart development [GO:0007507]; limb bud formation [GO:0060174]; negative chemotaxis [GO:0050919]; negative regulation of axon e…	collagen-containing extracellular matrix [GO:0062023]; extracellular space [GO:0005615]; integral component of plasma membrane [GO:0005887]	chemorepellent activity [GO:0045499]; semaphorin receptor binding [GO:0030215]	43598	0.259258	1.19686	0.111431	0.369753
Q91VN4	Q91VN4	MIC25_MOUSE	MICOS complex subunit Mic25 (Coiled-coil-helix-coiled-coil-helix domain-containing protein 6)	Chchd6	cellular response to DNA damage stimulus [GO:0006974]; cristae formation [GO:0042407]	cytosol [GO:0005829]; MICOS complex [GO:0061617]; mitochondrial inner membrane [GO:0005743]; mitochondrion [GO:0005739]	0	151788	0.25922	1.19683	0.181697	0.51008
Q99JW2	Q99JW2	ACY1_MOUSE	Aminoacylase-1 (ACY-1) (EC 3.5.1.14) (N-acyl-L-amino-acid amidohydrolase)	Acy1	cellular amino acid metabolic process [GO:0006520]	cytoplasm [GO:0005737]; extracellular exosome [GO:0070062]	aminoacylase activity [GO:0004046]; identical protein binding [GO:0042802]; metal ion binding [GO:0046872]	42763.2	0.259023	1.19667	0.183067	0.511191
P61458	P61458	PHS_MOUSE	Pterin-4-alpha-carbinolamine dehydratase (PHS) (EC 4.2.1.96) (4-alpha-hydroxy-tetrahydropterin dehydratase) (Dimerization cofactor of hepatocyte nuclear factor 1-alpha) (DCoH) (Dimerization cofactor of HNF1) (Phenylalanine hydroxylase-stimulating protein) (Pterin carbinolamine dehydratase) (PCD)	Pcbd1	L-phenylalanine metabolic process [GO:0006558]; positive regulation of transcription, DNA-templated [GO:0045893]; regulation of protein binding [GO:0043393]; tetrahydrobiopterin biosynthetic process [GO:0006729]	cytosol [GO:0005829]; nucleoplasm [GO:0005654]; nucleus [GO:0005634]	4-alpha-hydroxytetrahydrobiopterin dehydratase activity [GO:0008124]; identical protein binding [GO:0042802]; phenylalanine 4-monooxygenase activity [GO:0004505]; transcription coactivator activity [GO:0003713]	1.87986e+06	0.258882	1.19655	0.0385958	0.18575
Q5SUF2	Q5SUF2	LC7L3_MOUSE	Luc7-like protein 3 (Cisplatin resistance-associated-overexpressed protein)	Luc7l3	mRNA splice site selection [GO:0006376]; RNA splicing [GO:0008380]	nuclear speck [GO:0016607]; nucleoplasm [GO:0005654]; nucleus [GO:0005634]; U1 snRNP [GO:0005685]; U2-type prespliceosome [GO:0071004]	DNA binding [GO:0003677]; mRNA binding [GO:0003729]	78016.5	0.258726	1.19642	0.305887	0.698564
Q9Z103	Q9Z103	ADNP_MOUSE	Activity-dependent neuroprotector homeobox protein (Activity-dependent neuroprotective protein)	Adnp	activation of protein kinase activity [GO:0032147]; cellular response to extracellular stimulus [GO:0031668]; cGMP-mediated signaling [GO:0019934]; estrous cycle [GO:0044849]; negative regulation of gene expression [GO:0010629]; negative regulation of neuron apoptotic process [GO:0043524]; negative regulation of protein binding [GO:0032091]; negative regulation of synaptic transmission [GO:005080…	axon [GO:0030424]; cytoplasm [GO:0005737]; dendrite [GO:0030425]; extracellular space [GO:0005615]; neuronal cell body [GO:0043025]; nucleus [GO:0005634]	beta-tubulin binding [GO:0048487]; chromatin binding [GO:0003682]; copper ion binding [GO:0005507]; DNA binding [GO:0003677]; peptide binding [GO:0042277]	41554.1	0.25819	1.19598	0.00781606	0.0627174
P14069	P14069	S10A6_MOUSE	Protein S100-A6 (5B10) (Calcyclin) (Prolactin receptor-associated protein) (S100 calcium-binding protein A6)	S100a6	0	collagen-containing extracellular matrix [GO:0062023]; cytoplasm [GO:0005737]; cytosol [GO:0005829]; extrinsic component of cytoplasmic side of plasma membrane [GO:0031234]; nuclear envelope [GO:0005635]; nucleus [GO:0005634]; perinuclear region of cytoplasm [GO:0048471]; plasma membrane [GO:0005886]; ruffle [GO:0001726]	calcium-dependent protein binding [GO:0048306]; calcium ion binding [GO:0005509]; ion transmembrane transporter activity [GO:0015075]; protein homodimerization activity [GO:0042803]; S100 protein binding [GO:0044548]; tropomyosin binding [GO:0005523]; zinc ion binding [GO:0008270]	574637	0.257969	1.19579	0.607433	1
Q9JLT4	Q9JLT4	TRXR2_MOUSE	Thioredoxin reductase 2, mitochondrial (EC 1.8.1.9) (Thioredoxin reductase TR3)	Txnrd2	cell redox homeostasis [GO:0045454]; heart development [GO:0007507]; hemopoiesis [GO:0030097]; response to oxygen radical [GO:0000305]	axon [GO:0030424]; cytoplasm [GO:0005737]; cytosol [GO:0005829]; dendrite [GO:0030425]; mitochondrion [GO:0005739]; neuronal cell body [GO:0043025]	flavin adenine dinucleotide binding [GO:0050660]; protein-containing complex binding [GO:0044877]; protein homodimerization activity [GO:0042803]; thioredoxin-disulfide reductase activity [GO:0004791]	55994.6	0.257539	1.19544	0.0476678	0.213408
Q8BH60	Q8BH60	GOPC_MOUSE	Golgi-associated PDZ and coiled-coil motif-containing protein (PDZ protein interacting specifically with TC10) (PIST)	Gopc	autophagy [GO:0006914]; cytoplasmic sequestering of CFTR protein [GO:0043004]; negative regulation of anion channel activity [GO:0010360]; negative regulation of protein localization to cell surface [GO:2000009]; protein transport [GO:0015031]; spermatid nucleus differentiation [GO:0007289]	cytoplasm [GO:0005737]; dendrite [GO:0030425]; Golgi apparatus [GO:0005794]; Golgi membrane [GO:0000139]; membrane [GO:0016020]; plasma membrane [GO:0005886]; postsynaptic density [GO:0014069]; protein-containing complex [GO:0032991]; synapse [GO:0045202]; trans-Golgi network transport vesicle [GO:0030140]	frizzled binding [GO:0005109]; GTPase regulator activity [GO:0030695]; identical protein binding [GO:0042802]; ion channel binding [GO:0044325]; protein C-terminus binding [GO:0008022]; protein homodimerization activity [GO:0042803]; syntaxin binding [GO:0019905]	132015	0.257216	1.19517	0.0130494	0.0887155
Q9D172	Q9D172	GAL3A_MOUSE	Glutamine amidotransferase-like class 1 domain-containing protein 3A, mitochondrial	Gatd3a	0	mitochondrion [GO:0005739]	0	199404	0.256671	1.19472	0.0220187	0.12674
P17225	P17225	PTBP1_MOUSE	Polypyrimidine tract-binding protein 1 (PTB) (Heterogeneous nuclear ribonucleoprotein I) (hnRNP I)	Ptbp1	3'-UTR-mediated mRNA stabilization [GO:0070935]; IRES-dependent viral translational initiation [GO:0075522]; mRNA processing [GO:0006397]; negative regulation of mRNA splicing, via spliceosome [GO:0048025]; negative regulation of muscle cell differentiation [GO:0051148]; negative regulation of neuron differentiation [GO:0045665]; negative regulation of RNA splicing [GO:0033119]; nuclear-transcrib…	cytoplasm [GO:0005737]; neuron projection terminus [GO:0044306]; nucleus [GO:0005634]	mRNA binding [GO:0003729]; pre-mRNA binding [GO:0036002]; regulatory region RNA binding [GO:0001069]; sequence-specific DNA binding [GO:0043565]; single-stranded DNA binding [GO:0003697]; single-stranded DNA endodeoxyribonuclease activity [GO:0000014]	475467	0.256656	1.19471	0.00475784	0.0427908
Q9JI13	Q9JI13	SAS10_MOUSE	Something about silencing protein 10 (Charged amino acid-rich leucine zipper 1) (Crl-1) (Disrupter of silencing SAS10) (UTP3 homolog)	Utp3	brain development [GO:0007420]; chromatin organization [GO:0006325]; maturation of SSU-rRNA from tricistronic rRNA transcript (SSU-rRNA, 5.8S rRNA, LSU-rRNA) [GO:0000462]	nucleolus [GO:0005730]; nucleus [GO:0005634]; small-subunit processome [GO:0032040]	0	11730	0.256619	1.19468	0.422497	0.822326
P47857	P47857	PFKAM_MOUSE	ATP-dependent 6-phosphofructokinase, muscle type (ATP-PFK) (PFK-M) (EC 2.7.1.11) (6-phosphofructokinase type A) (Phosphofructo-1-kinase isozyme A) (PFK-A) (Phosphohexokinase)	Pfkm	canonical glycolysis [GO:0061621]; fructose 1,6-bisphosphate metabolic process [GO:0030388]; fructose 6-phosphate metabolic process [GO:0006002]; glucose catabolic process [GO:0006007]; glucose homeostasis [GO:0042593]; glycogen catabolic process [GO:0005980]; glycolysis from storage polysaccharide through glucose-1-phosphate [GO:0093001]; glycolytic process [GO:0006096]; glycolytic process throu…	6-phosphofructokinase complex [GO:0005945]; apical plasma membrane [GO:0016324]; cytosol [GO:0005829]; membrane [GO:0016020]; nucleus [GO:0005634]; sperm principal piece [GO:0097228]	6-phosphofructokinase activity [GO:0003872]; AMP binding [GO:0016208]; ATP binding [GO:0005524]; carbohydrate binding [GO:0030246]; fructose-6-phosphate binding [GO:0070095]; fructose binding [GO:0070061]; identical protein binding [GO:0042802]; kinase binding [GO:0019900]; metal ion binding [GO:0046872]; monosaccharide binding [GO:0048029]; phosphofructokinase activity [GO:0008443]; protein C-te…	73139.9	0.256509	1.19458	0.0531066	0.227216
P58252	P58252	EF2_MOUSE	Elongation factor 2 (EF-2)	Eef2	aging [GO:0007568]; cellular response to brain-derived neurotrophic factor stimulus [GO:1990416]; glial cell proliferation [GO:0014009]; hematopoietic progenitor cell differentiation [GO:0002244]; positive regulation of cytoplasmic translation [GO:2000767]; positive regulation of translation [GO:0045727]; response to drug [GO:0042493]; response to endoplasmic reticulum stress [GO:0034976]; respon…	aggresome [GO:0016235]; cytoplasm [GO:0005737]; cytosol [GO:0005829]; membrane raft [GO:0045121]; plasma membrane [GO:0005886]; polysomal ribosome [GO:0042788]; polysome [GO:0005844]; ribonucleoprotein complex [GO:1990904]	5S rRNA binding [GO:0008097]; actin filament binding [GO:0051015]; GTPase activity [GO:0003924]; GTP binding [GO:0005525]; p53 binding [GO:0002039]; protein kinase binding [GO:0019901]; ribosome binding [GO:0043022]; RNA binding [GO:0003723]; translation elongation factor activity [GO:0003746]	874986	0.256502	1.19458	5.87097e-08	4.15491e-06
Q9CWK8	Q9CWK8	SNX2_MOUSE	Sorting nexin-2	Snx2	early endosome to Golgi transport [GO:0034498]; endocytosis [GO:0006897]; intracellular protein transport [GO:0006886]; lamellipodium morphogenesis [GO:0072673]; retrograde transport, endosome to Golgi [GO:0042147]	cytoplasm [GO:0005737]; cytosol [GO:0005829]; early endosome membrane [GO:0031901]; endosome [GO:0005768]; endosome membrane [GO:0010008]; lamellipodium [GO:0030027]; lysosome [GO:0005764]; membrane [GO:0016020]; protein-containing complex [GO:0032991]; retromer, tubulation complex [GO:0030905]; retromer complex [GO:0030904]	epidermal growth factor receptor binding [GO:0005154]; identical protein binding [GO:0042802]; insulin receptor binding [GO:0005158]; leptin receptor binding [GO:1990460]; phosphatidylinositol binding [GO:0035091]; protein heterodimerization activity [GO:0046982]; protein homodimerization activity [GO:0042803]; transferrin receptor binding [GO:1990459]	405074	0.256315	1.19442	0.000144949	0.00316032
Q8BX10	Q8BX10	PGAM5_MOUSE	Serine/threonine-protein phosphatase PGAM5, mitochondrial (EC 3.1.3.16) (Phosphoglycerate mutase family member 5)	Pgam5	dephosphorylation [GO:0016311]; necroptotic process [GO:0070266]; negative regulation of cold-induced thermogenesis [GO:0120163]; positive regulation of GTPase activity [GO:0043547]	integral component of membrane [GO:0016021]; mitochondrial outer membrane [GO:0005741]; mitochondrion [GO:0005739]	GTPase activator activity [GO:0005096]; phosphatase activity [GO:0016791]; protein-containing complex binding [GO:0044877]; protein serine/threonine phosphatase activity [GO:0004722]	100303	0.256186	1.19432	0.107644	0.362146
Q7TPV4	Q7TPV4	MBB1A_MOUSE	Myb-binding protein 1A (Myb-binding protein of 160 kDa)	Mybbp1a	cellular response to glucose starvation [GO:0042149]; circadian regulation of gene expression [GO:0032922]; intrinsic apoptotic signaling pathway by p53 class mediator [GO:0072332]; negative regulation of transcription, DNA-templated [GO:0045892]; positive regulation of anoikis [GO:2000210]; positive regulation of cell cycle arrest [GO:0071158]; respiratory electron transport chain [GO:0022904]; …	cytoplasm [GO:0005737]; intracellular membrane-bounded organelle [GO:0043231]; NLS-dependent protein nuclear import complex [GO:0042564]; nucleolus [GO:0005730]; nucleus [GO:0005634]	E-box binding [GO:0070888]; sequence-specific DNA binding [GO:0043565]; transcription corepressor activity [GO:0003714]; transcription factor binding [GO:0008134]; zinc ion binding [GO:0008270]	35184	0.256137	1.19428	0.204851	0.54826
Q8CH18	Q8CH18	CCAR1_MOUSE	Cell division cycle and apoptosis regulator protein 1 (Cell cycle and apoptosis regulatory protein 1) (CARP-1)	Ccar1	apoptotic process [GO:0006915]; cell cycle [GO:0007049]; positive regulation of apoptotic process [GO:0043065]; positive regulation of cell migration [GO:0030335]; positive regulation of cell population proliferation [GO:0008284]; regulation of transcription, DNA-templated [GO:0006355]	nuclear envelope lumen [GO:0005641]; nucleus [GO:0005634]; perinuclear region of cytoplasm [GO:0048471]	nuclear receptor transcription coactivator activity [GO:0030374]; RNA polymerase II cis-regulatory region sequence-specific DNA binding [GO:0000978]; transcription coactivator activity [GO:0003713]; transcription corepressor activity [GO:0003714]	96267.1	0.256107	1.19425	0.0180563	0.111197
Q91WN1	Q91WN1	DNJC9_MOUSE	DnaJ homolog subfamily C member 9	Dnajc9	positive regulation of ATPase activity [GO:0032781]	cytoplasm [GO:0005737]; cytosol [GO:0005829]; extracellular space [GO:0005615]; nucleoplasm [GO:0005654]; nucleus [GO:0005634]; plasma membrane [GO:0005886]	heat shock protein binding [GO:0031072]	49320.6	0.256085	1.19423	0.107445	0.361922
Q8R2T8	Q8R2T8	TF3C5_MOUSE	General transcription factor 3C polypeptide 5 (TF3C-epsilon) (Transcription factor IIIC 63 kDa subunit) (TFIIIC 63 kDa subunit) (TFIIIC63) (Transcription factor IIIC subunit epsilon)	Gtf3c5	skeletal muscle cell differentiation [GO:0035914]; transcription initiation from RNA polymerase III promoter [GO:0006384]	nucleoplasm [GO:0005654]; transcription factor TFIIIC complex [GO:0000127]	DNA binding [GO:0003677]	47014.2	0.255121	1.19344	0.0487497	0.215849
Q9JMH6	Q9JMH6	TRXR1_MOUSE	Thioredoxin reductase 1, cytoplasmic (TR) (EC 1.8.1.9) (Thioredoxin reductase TR1)	Txnrd1	benzene-containing compound metabolic process [GO:0042537]; cell population proliferation [GO:0008283]; cell redox homeostasis [GO:0045454]; gastrulation [GO:0007369]; hydrogen peroxide catabolic process [GO:0042744]; mesoderm formation [GO:0001707]; NADPH oxidation [GO:0070995]; positive regulation of cell death [GO:0010942]; response to oxidative stress [GO:0006979]; selenocysteine metabolic pr…	cytoplasm [GO:0005737]; cytosol [GO:0005829]; fibrillar center [GO:0001650]; mitochondrion [GO:0005739]; neuronal cell body [GO:0043025]; nucleoplasm [GO:0005654]; nucleus [GO:0005634]	flavin adenine dinucleotide binding [GO:0050660]; identical protein binding [GO:0042802]; mercury ion binding [GO:0045340]; NAD(P)H oxidase (H(2)O(2)-forming activity [GO:0016174]; selenate reductase activity [GO:0033797]; thioredoxin-disulfide reductase activity [GO:0004791]	124629	0.255098	1.19342	0.0470665	0.211652
P55271	P55271	CDN2B_MOUSE	Cyclin-dependent kinase 4 inhibitor B (p14-INK4b) (p15-INK4b)	Cdkn2b	cell cycle arrest [GO:0007050]; cellular response to extracellular stimulus [GO:0031668]; cellular response to nutrient [GO:0031670]; cellular senescence [GO:0090398]; G2/M transition of mitotic cell cycle [GO:0000086]; megakaryocyte differentiation [GO:0030219]; mitotic cell cycle checkpoint [GO:0007093]; negative regulation of cell cycle G1/S phase transition [GO:1902807]; negative regulation o…	cytoplasm [GO:0005737]; nucleus [GO:0005634]	cyclin-dependent protein serine/threonine kinase inhibitor activity [GO:0004861]; protein kinase binding [GO:0019901]	11127.8	0.254736	1.19312	0.623804	1
Q99K90	Q99K90	TAB2_MOUSE	TGF-beta-activated kinase 1 and MAP3K7-binding protein 2 (Mitogen-activated protein kinase kinase kinase 7-interacting protein 2) (TAK1-binding protein 2) (TAB-2) (TGF-beta-activated kinase 1-binding protein 2)	Tab2	heart development [GO:0007507]; positive regulation of I-kappaB kinase/NF-kappaB signaling [GO:0043123]; positive regulation of protein kinase activity [GO:0045860]; response to lipopolysaccharide [GO:0032496]	cytosol [GO:0005829]; nucleoplasm [GO:0005654]	K63-linked polyubiquitin modification-dependent protein binding [GO:0070530]; metal ion binding [GO:0046872]	27388.3	0.253398	1.19201	0.0376221	0.182488
Q9DB15	Q9DB15	RM12_MOUSE	39S ribosomal protein L12, mitochondrial (L12mt) (MRP-L12)	Mrpl12	mitochondrial transcription [GO:0006390]; positive regulation of transcription, DNA-templated [GO:0045893]; translation [GO:0006412]	mitochondrial large ribosomal subunit [GO:0005762]; mitochondrial ribosome [GO:0005761]; mitochondrion [GO:0005739]	structural constituent of ribosome [GO:0003735]	532174	0.253354	1.19198	0.010064	0.0749073
Q3UMW7	Q3UMW7	MAPK3_MOUSE	MAP kinase-activated protein kinase 3 (MAPK-activated protein kinase 3) (MAPKAP kinase 3) (MAPKAP-K3) (MAPKAPK-3) (MK-3) (EC 2.7.11.1)	Mapkapk3	intracellular signal transduction [GO:0035556]; macropinocytosis [GO:0044351]; peptidyl-serine phosphorylation [GO:0018105]; protein autophosphorylation [GO:0046777]; response to cytokine [GO:0034097]; response to lipopolysaccharide [GO:0032496]; toll-like receptor signaling pathway [GO:0002224]	cytoplasm [GO:0005737]; nucleoplasm [GO:0005654]; nucleus [GO:0005634]	ATP binding [GO:0005524]; calcium-dependent protein serine/threonine kinase activity [GO:0009931]; calmodulin binding [GO:0005516]; mitogen-activated protein kinase binding [GO:0051019]; protein serine/threonine kinase activity [GO:0004674]	21108.1	0.253323	1.19195	0.666479	1
Q9Z110	Q9Z110	P5CS_MOUSE	Delta-1-pyrroline-5-carboxylate synthase (P5CS) (Aldehyde dehydrogenase family 18 member A1) [Includes: Glutamate 5-kinase (GK) (EC 2.7.2.11) (Gamma-glutamyl kinase); Gamma-glutamyl phosphate reductase (GPR) (EC 1.2.1.41) (Glutamate-5-semialdehyde dehydrogenase) (Glutamyl-gamma-semialdehyde dehydrogenase)]	Aldh18a1	cellular amino acid biosynthetic process [GO:0008652]; citrulline biosynthetic process [GO:0019240]; glutamate metabolic process [GO:0006536]; L-proline biosynthetic process [GO:0055129]; ornithine biosynthetic process [GO:0006592]; proline biosynthetic process [GO:0006561]; response to temperature stimulus [GO:0009266]	mitochondrial inner membrane [GO:0005743]; mitochondrial membrane [GO:0031966]; mitochondrion [GO:0005739]	ATP binding [GO:0005524]; glutamate 5-kinase activity [GO:0004349]; glutamate-5-semialdehyde dehydrogenase activity [GO:0004350]; identical protein binding [GO:0042802]	170623	0.253264	1.1919	0.000325421	0.0061616
O88967	O88967	YMEL1_MOUSE	ATP-dependent zinc metalloprotease YME1L1 (EC 3.4.24.-) (ATP-dependent metalloprotease FtsH1) (YME1-like protein 1)	Yme1l1	cell population proliferation [GO:0008283]; mitochondrial protein catabolic process [GO:0035694]; mitochondrial protein processing [GO:0034982]; mitochondrion organization [GO:0007005]; negative regulation of apoptotic process [GO:0043066]; protein hexamerization [GO:0034214]; protein quality control for misfolded or incompletely synthesized proteins [GO:0006515]; proteolysis [GO:0006508]	integral component of membrane [GO:0016021]; mitochondrial inner membrane [GO:0005743]; mitochondrion [GO:0005739]; nuclear body [GO:0016604]	ATP binding [GO:0005524]; ATP-dependent peptidase activity [GO:0004176]; metal ion binding [GO:0046872]; metalloendopeptidase activity [GO:0004222]	48544.9	0.253003	1.19169	0.0422658	0.195355
P63001	P63001	RAC1_MOUSE	Ras-related C3 botulinum toxin substrate 1 (EC 3.6.5.2) (p21-Rac1)	Rac1	actin cytoskeleton organization [GO:0030036]; actin filament organization [GO:0007015]; actin filament polymerization [GO:0030041]; anatomical structure arrangement [GO:0048532]; auditory receptor cell morphogenesis [GO:0002093]; axon guidance [GO:0007411]; bone resorption [GO:0045453]; cell adhesion [GO:0007155]; cell-cell junction organization [GO:0045216]; cell migration [GO:0016477]; cell mot…	cell cortex [GO:0005938]; cell projection [GO:0042995]; cytoplasm [GO:0005737]; cytoplasmic ribonucleoprotein granule [GO:0036464]; cytoplasmic vesicle [GO:0031410]; cytoskeleton [GO:0005856]; cytosol [GO:0005829]; dendritic spine [GO:0043197]; early endosome membrane [GO:0031901]; extrinsic component of plasma membrane [GO:0019897]; glutamatergic synapse [GO:0098978]; Golgi membrane [GO:0000139]…	ATPase binding [GO:0051117]; enzyme binding [GO:0019899]; GTPase activity [GO:0003924]; GTP binding [GO:0005525]; GTP-dependent protein binding [GO:0030742]; histone deacetylase binding [GO:0042826]; protein-containing complex binding [GO:0044877]; protein kinase binding [GO:0019901]; Rab GTPase binding [GO:0017137]; Rho GDP-dissociation inhibitor binding [GO:0051022]; thioesterase binding [GO:00…	179719	0.252459	1.19124	0.0908343	0.324344
P20444	P20444	KPCA_MOUSE	Protein kinase C alpha type (PKC-A) (PKC-alpha) (EC 2.7.11.13)	Prkca	angiogenesis [GO:0001525]; cell adhesion [GO:0007155]; cellular calcium ion homeostasis [GO:0006874]; cellular response to carbohydrate stimulus [GO:0071322]; central nervous system neuron axonogenesis [GO:0021955]; chondrocyte differentiation [GO:0002062]; desmosome assembly [GO:0002159]; histone H3-T6 phosphorylation [GO:0035408]; inactivation of MAPK activity [GO:0000188]; induction of positiv…	alphav-beta3 integrin-PKCalpha complex [GO:0035866]; apical part of cell [GO:0045177]; axon [GO:0030424]; cytoplasm [GO:0005737]; cytosol [GO:0005829]; dendrite [GO:0030425]; endoplasmic reticulum [GO:0005783]; intercalated disc [GO:0014704]; membrane [GO:0016020]; membrane raft [GO:0045121]; mitochondrial membrane [GO:0031966]; mitochondrion [GO:0005739]; neuronal cell body [GO:0043025]; neuron …	ATP binding [GO:0005524]; calcium-dependent protein kinase C activity [GO:0004698]; enzyme binding [GO:0019899]; histone kinase activity (H3-T6 specific) [GO:0035403]; integrin binding [GO:0005178]; protein kinase activity [GO:0004672]; protein kinase C activity [GO:0004697]; protein serine/threonine kinase activity [GO:0004674]; zinc ion binding [GO:0008270]	51589.2	0.252429	1.19121	0.0413749	0.193098
Q9D0M1	Q9D0M1	KPRA_MOUSE	Phosphoribosyl pyrophosphate synthase-associated protein 1 (PRPP synthase-associated protein 1) (39 kDa phosphoribosypyrophosphate synthase-associated protein) (PAP39)	Prpsap1	5-phosphoribose 1-diphosphate biosynthetic process [GO:0006015]; negative regulation of kinase activity [GO:0033673]; nucleoside metabolic process [GO:0009116]; nucleotide biosynthetic process [GO:0009165]; purine nucleotide biosynthetic process [GO:0006164]	cytoplasm [GO:0005737]; protein-containing complex [GO:0032991]; ribose phosphate diphosphokinase complex [GO:0002189]	enzyme regulator activity [GO:0030234]; identical protein binding [GO:0042802]; kinase binding [GO:0019900]; magnesium ion binding [GO:0000287]; ribose phosphate diphosphokinase activity [GO:0004749]	80582.2	0.251923	1.19079	0.0286558	0.151155
P84089	P84089	ERH_MOUSE	Enhancer of rudimentary homolog (Mer)	Erh	cell cycle [GO:0007049]; osteoblast differentiation [GO:0001649]	membrane [GO:0016020]; methylosome [GO:0034709]; midbody [GO:0030496]; nucleus [GO:0005634]	methyl-CpG binding [GO:0008327]	523939	0.25189	1.19077	0.00599884	0.0516906
Q6PDG5	Q6PDG5	SMRC2_MOUSE	SWI/SNF complex subunit SMARCC2 (BRG1-associated factor 170) (BAF170) (SWI/SNF complex 170 kDa subunit) (SWI/SNF-related matrix-associated actin-dependent regulator of chromatin subfamily C member 2)	Smarcc2	ATP-dependent chromatin remodeling [GO:0043044]; chromatin remodeling [GO:0006338]; negative regulation of transcription, DNA-templated [GO:0045892]; negative regulation of transcription by RNA polymerase II [GO:0000122]; nucleosome disassembly [GO:0006337]; positive regulation of transcription, DNA-templated [GO:0045893]; regulation of transcription from RNA polymerase II promoter involved in fo…	nBAF complex [GO:0071565]; npBAF complex [GO:0071564]; nucleoplasm [GO:0005654]; SWI/SNF complex [GO:0016514]	chromatin binding [GO:0003682]; histone binding [GO:0042393]	118178	0.251849	1.19073	0.00419037	0.0387486
P47713	P47713	PA24A_MOUSE	Cytosolic phospholipase A2 (cPLA2) (Phospholipase A2 group IVA) [Includes: Phospholipase A2 (EC 3.1.1.4) (Phosphatidylcholine 2-acylhydrolase); Lysophospholipase (EC 3.1.1.5)]	Pla2g4a	arachidonic acid metabolic process [GO:0019369]; arachidonic acid secretion [GO:0050482]; cellular response to antibiotic [GO:0071236]; decidualization [GO:0046697]; glycerol metabolic process [GO:0006071]; glycerophospholipid catabolic process [GO:0046475]; icosanoid biosynthetic process [GO:0046456]; leukotriene biosynthetic process [GO:0019370]; monoacylglycerol biosynthetic process [GO:000664…	cytoplasm [GO:0005737]; cytosol [GO:0005829]; endoplasmic reticulum [GO:0005783]; Golgi apparatus [GO:0005794]; Golgi membrane [GO:0000139]; intracellular membrane-bounded organelle [GO:0043231]; lipid droplet [GO:0005811]; nuclear envelope [GO:0005635]; nucleus [GO:0005634]; perinuclear region of cytoplasm [GO:0048471]; zymogen granule [GO:0042588]	calcium-dependent phospholipase A2 activity [GO:0047498]; calcium-dependent phospholipid binding [GO:0005544]; calcium-independent phospholipase A2 activity [GO:0047499]; calcium ion binding [GO:0005509]; ceramide 1-phosphate binding [GO:1902387]; histone acetyltransferase binding [GO:0035035]; lysophospholipase activity [GO:0004622]; O-acyltransferase activity [GO:0008374]; phosphatidylinositol-…	44326.8	0.250887	1.18994	0.309955	0.702106
Q8R409	Q8R409	HEXI1_MOUSE	Protein HEXIM1 (Cardiac lineage protein 1)	Hexim1	activation of innate immune response [GO:0002218]; heart development [GO:0007507]; innate immune response [GO:0045087]; negative regulation of cyclin-dependent protein serine/threonine kinase activity [GO:0045736]; negative regulation of transcription, DNA-templated [GO:0045892]; negative regulation of transcription by RNA polymerase II [GO:0000122]; positive regulation of signal transduction by …	cytoplasm [GO:0005737]; intracellular membrane-bounded organelle [GO:0043231]; nucleoplasm [GO:0005654]; nucleus [GO:0005634]	7SK snRNA binding [GO:0097322]; cyclin-dependent protein serine/threonine kinase inhibitor activity [GO:0004861]; identical protein binding [GO:0042802]; snRNA binding [GO:0017069]	136608	0.249745	1.189	0.0862869	0.312854
Q78IK2	Q78IK2	ATPMD_MOUSE	ATP synthase membrane subunit DAPIT, mitochondrial (Diabetes-associated protein in insulin-sensitive tissues) (Up-regulated during skeletal muscle growth protein 5)	Atp5md	0	integral component of membrane [GO:0016021]; mitochondrial inner membrane [GO:0005743]; mitochondrial proton-transporting ATP synthase complex [GO:0005753]; mitochondrion [GO:0005739]	0	313513	0.249531	1.18882	0.237636	0.597846
P09528	P09528	FRIH_MOUSE	Ferritin heavy chain (Ferritin H subunit) (EC 1.16.3.1) [Cleaved into: Ferritin heavy chain, N-terminally processed]	Fth1	immune response [GO:0006955]; intracellular sequestering of iron ion [GO:0006880]; iron ion transport [GO:0006826]; negative regulation of cell population proliferation [GO:0008285]; negative regulation of fibroblast proliferation [GO:0048147]	autolysosome [GO:0044754]; cytoplasm [GO:0005737]; endocytic vesicle lumen [GO:0071682]; extracellular region [GO:0005576]; mitochondrion [GO:0005739]	ferric iron binding [GO:0008199]; ferrous iron binding [GO:0008198]; ferroxidase activity [GO:0004322]; iron ion binding [GO:0005506]	103051	0.249346	1.18867	0.0853391	0.311381
Q9R257	Q9R257	HEBP1_MOUSE	Heme-binding protein 1 (p22HBP)	Hebp1	heme metabolic process [GO:0042168]	cytoplasm [GO:0005737]; cytosol [GO:0005829]; mitochondrion [GO:0005739]	heme binding [GO:0020037]	130131	0.249268	1.1886	0.16149	0.471369
Q8K212	Q8K212	PACS1_MOUSE	Phosphofurin acidic cluster sorting protein 1 (PACS-1)	Pacs1	cellular protein localization [GO:0034613]; positive regulation of protein binding [GO:0032092]; protein localization to Golgi apparatus [GO:0034067]; protein localization to plasma membrane [GO:0072659]	COPI-coated vesicle [GO:0030137]; Golgi apparatus [GO:0005794]; perinuclear region of cytoplasm [GO:0048471]	ion channel binding [GO:0044325]	47016.3	0.248993	1.18838	0.127581	0.403789
Q91ZX7	Q91ZX7	LRP1_MOUSE	Prolow-density lipoprotein receptor-related protein 1 (LRP-1) (Alpha-2-macroglobulin receptor) (A2MR) (CD antigen CD91) [Cleaved into: Low-density lipoprotein receptor-related protein 1 85 kDa subunit (LRP-85); Low-density lipoprotein receptor-related protein 1 515 kDa subunit (LRP-515); Low-density lipoprotein receptor-related protein 1 intracellular domain (LRPICD)]	Lrp1	amyloid-beta clearance [GO:0097242]; amyloid-beta clearance by cellular catabolic process [GO:0150094]; amyloid-beta clearance by transcytosis [GO:0150093]; aorta morphogenesis [GO:0035909]; apoptotic cell clearance [GO:0043277]; astrocyte activation involved in immune response [GO:0002265]; cardiac septum development [GO:0003279]; cell population proliferation [GO:0008283]; cellular lipid catabo…	apical part of cell [GO:0045177]; axonal growth cone [GO:0044295]; basolateral plasma membrane [GO:0016323]; clathrin-coated pit [GO:0005905]; clathrin-coated vesicle [GO:0030136]; cytoskeleton [GO:0005856]; dendrite [GO:0030425]; early endosome [GO:0005769]; endosome [GO:0005768]; insulin-responsive compartment [GO:0032593]; integral component of plasma membrane [GO:0005887]; membrane [GO:001602…	alpha-2 macroglobulin receptor activity [GO:0016964]; apolipoprotein binding [GO:0034185]; calcium ion binding [GO:0005509]; cargo receptor activity [GO:0038024]; clathrin heavy chain binding [GO:0032050]; coreceptor activity [GO:0015026]; protease binding [GO:0002020]; protein-containing complex binding [GO:0044877]	189631	0.248985	1.18837	1.86603e-05	0.000575404
P10630	P10630	IF4A2_MOUSE	Eukaryotic initiation factor 4A-II (eIF-4A-II) (eIF4A-II) (EC 3.6.4.13) (ATP-dependent RNA helicase eIF4A-2)	Eif4a2	cellular response to leukemia inhibitory factor [GO:1990830]; cytoplasmic translational initiation [GO:0002183]; negative regulation of RNA-directed 5'-3' RNA polymerase activity [GO:1900260]	perinuclear region of cytoplasm [GO:0048471]	ATPase activity [GO:0016887]; ATP binding [GO:0005524]; RNA helicase activity [GO:0003724]; translation initiation factor activity [GO:0003743]	300986	0.24878	1.1882	0.0206898	0.121521
Q9QZ23	Q9QZ23	NFU1_MOUSE	NFU1 iron-sulfur cluster scaffold homolog, mitochondrial (HIRA-interacting protein 5) (mHIRIP5)	Nfu1	iron-sulfur cluster assembly [GO:0016226]; protein maturation by iron-sulfur cluster transfer [GO:0097428]	cytosol [GO:0005829]; mitochondrion [GO:0005739]; nucleoplasm [GO:0005654]; nucleus [GO:0005634]	4 iron, 4 sulfur cluster binding [GO:0051539]; iron ion binding [GO:0005506]	172479	0.248354	1.18785	0.0751051	0.284176
Q9ESZ8	Q9ESZ8	GTF2I_MOUSE	General transcription factor II-I (GTFII-I) (TFII-I) (Bruton tyrosine kinase-associated protein 135) (BAP-135) (BTK-associated protein 135)	Gtf2i	negative regulation of angiogenesis [GO:0016525]; negative regulation of cytosolic calcium ion concentration [GO:0051481]; positive regulation of DNA repair by transcription from RNA polymerase II promoter [GO:0100026]; transition between slow and fast fiber [GO:0014886]	cell projection [GO:0042995]; cytoplasm [GO:0005737]; neuronal cell body [GO:0043025]; nucleoplasm [GO:0005654]; nucleus [GO:0005634]	DNA binding [GO:0003677]; DNA-binding transcription activator activity, RNA polymerase II-specific [GO:0001228]; DNA-binding transcription factor activity [GO:0003700]; mitogen-activated protein kinase binding [GO:0051019]; RNA polymerase II activating transcription factor binding [GO:0001102]	117148	0.24778	1.18738	0.000288863	0.00566827
O08810	O08810	U5S1_MOUSE	116 kDa U5 small nuclear ribonucleoprotein component (Elongation factor Tu GTP-binding domain-containing protein 2) (U5 snRNP-specific protein, 116 kDa) (U5-116 kDa)	Eftud2	mRNA splicing, via spliceosome [GO:0000398]	Cajal body [GO:0015030]; catalytic step 2 spliceosome [GO:0071013]; cytosol [GO:0005829]; intracellular membrane-bounded organelle [GO:0043231]; nuclear speck [GO:0016607]; nucleoplasm [GO:0005654]; nucleus [GO:0005634]; ribonucleoprotein complex [GO:1990904]; U2-type catalytic step 2 spliceosome [GO:0071007]; U2-type precatalytic spliceosome [GO:0071005]; U4/U6 x U5 tri-snRNP complex [GO:0046540]	GTPase activity [GO:0003924]; GTP binding [GO:0005525]; U5 snRNA binding [GO:0030623]	162988	0.247664	1.18728	2.85599e-09	2.62326e-07
Q9Z160	Q9Z160	COG1_MOUSE	Conserved oligomeric Golgi complex subunit 1 (COG complex subunit 1) (Component of oligomeric Golgi complex 1) (Low density lipoprotein receptor defect B-complementing protein)	Cog1	intra-Golgi vesicle-mediated transport [GO:0006891]; protein transport [GO:0015031]	Golgi apparatus [GO:0005794]; Golgi membrane [GO:0000139]; Golgi transport complex [GO:0017119]	0	23387.5	0.246941	1.18669	0.210844	0.560131
A1A535	A1A535	MELT_MOUSE	Ventricular zone-expressed PH domain-containing protein 1 (Protein melted homolog)	Veph1	negative regulation of SMAD protein signal transduction [GO:0060392]; negative regulation of transforming growth factor beta receptor signaling pathway [GO:0030512]; regulation of signal transduction [GO:0009966]	plasma membrane [GO:0005886]	phosphatidylinositol-5-phosphate binding [GO:0010314]	8910.09	0.246799	1.18657	0.379623	0.775353
P28661	P28661	SEPT4_MOUSE	Septin-4 (Brain protein H5) (Peanut-like protein 2)	Septin4	brain development [GO:0007420]; cellular protein localization [GO:0034613]; cytoskeleton-dependent cytokinesis [GO:0061640]; positive regulation of apoptotic process [GO:0043065]; positive regulation of intrinsic apoptotic signaling pathway [GO:2001244]; positive regulation of protein ubiquitination [GO:0031398]; regulation of exocytosis [GO:0017157]; spermatid development [GO:0007286]; sperm cap…	cell division site [GO:0032153]; cell projection [GO:0042995]; microtubule cytoskeleton [GO:0015630]; mitochondrion [GO:0005739]; motile cilium [GO:0031514]; myelin sheath [GO:0043209]; nucleoplasm [GO:0005654]; septin complex [GO:0031105]; septin ring [GO:0005940]; sperm annulus [GO:0097227]; sperm flagellum [GO:0036126]; synaptic vesicle [GO:0008021]	GTPase activity [GO:0003924]; GTP binding [GO:0005525]; identical protein binding [GO:0042802]; magnesium ion binding [GO:0000287]; molecular adaptor activity [GO:0060090]	113490	0.246686	1.18648	0.381689	0.777303
Q8R3Q6	Q8R3Q6	CCD58_MOUSE	Coiled-coil domain-containing protein 58	Ccdc58	0	mitochondrion [GO:0005739]	0	57734.5	0.246572	1.18638	0.0417286	0.193628
O88986	O88986	KBL_MOUSE	2-amino-3-ketobutyrate coenzyme A ligase, mitochondrial (AKB ligase) (EC 2.3.1.29) (Aminoacetone synthase) (Glycine acetyltransferase)	Gcat	biosynthetic process [GO:0009058]; L-threonine catabolic process to glycine [GO:0019518]	mitochondrial inner membrane [GO:0005743]; mitochondrion [GO:0005739]; nuclear speck [GO:0016607]; nucleoplasm [GO:0005654]	glycine C-acetyltransferase activity [GO:0008890]; pyridoxal phosphate binding [GO:0030170]	34382.1	0.245679	1.18565	0.0743749	0.282924
Q8VCA8	Q8VCA8	SCRN2_MOUSE	Secernin-2	Scrn2	0	0	cysteine-type exopeptidase activity [GO:0070004]; dipeptidase activity [GO:0016805]	76295.3	0.245673	1.18565	0.0690098	0.270832
Q8BGZ2	Q8BGZ2	F168A_MOUSE	Protein FAM168A	Fam168a	positive regulation of base-excision repair [GO:1905053]	0	0	96815	0.245638	1.18562	0.159453	0.468204
Q99JX4	Q99JX4	EIF3M_MOUSE	Eukaryotic translation initiation factor 3 subunit M (eIF3m) (PCI domain-containing protein 1)	Eif3m	cytoplasmic translational initiation [GO:0002183]; formation of cytoplasmic translation initiation complex [GO:0001732]; translation [GO:0006412]	eukaryotic 43S preinitiation complex [GO:0016282]; eukaryotic 48S preinitiation complex [GO:0033290]; eukaryotic translation initiation factor 3 complex [GO:0005852]; eukaryotic translation initiation factor 3 complex, eIF3m [GO:0071541]	translation initiation factor activity [GO:0003743]; translation initiation factor binding [GO:0031369]	98464.8	0.245467	1.18548	0.00234808	0.0251952
P28658	P28658	ATX10_MOUSE	Ataxin-10 (Brain protein E46) (Spinocerebellar ataxia type 10 protein homolog)	Atxn10	cilium assembly [GO:0060271]; nervous system development [GO:0007399]; neuron projection development [GO:0031175]	cytoplasm [GO:0005737]; cytosol [GO:0005829]; dendrite [GO:0030425]; neuronal cell body [GO:0043025]; perinuclear region of cytoplasm [GO:0048471]; plasma membrane [GO:0005886]	enzyme binding [GO:0019899]; identical protein binding [GO:0042802]	116153	0.245366	1.18539	0.00351813	0.0339127
Q9D0M5	Q9D0M5	DYL2_MOUSE	Dynein light chain 2, cytoplasmic (8 kDa dynein light chain b) (DLC8) (DLC8b) (Dynein light chain LC8-type 2)	Dynll2	cilium assembly [GO:0060271]; microtubule-based process [GO:0007017]; positive regulation of ATP-dependent microtubule motor activity, plus-end-directed [GO:2000582]	9+0 non-motile cilium [GO:0097731]; centrosome [GO:0005813]; cytoplasm [GO:0005737]; cytoplasmic dynein complex [GO:0005868]; dynein complex [GO:0030286]; glutamatergic synapse [GO:0098978]; microtubule [GO:0005874]; myosin V complex [GO:0031475]; postsynapse [GO:0098794]; postsynaptic density [GO:0014069]	dynein intermediate chain binding [GO:0045505]; dynein light intermediate chain binding [GO:0051959]; identical protein binding [GO:0042802]; motor activity [GO:0003774]; protein-containing complex binding [GO:0044877]; scaffold protein binding [GO:0097110]	72468.3	0.245219	1.18527	0.011755	0.0825145
P97450	P97450	ATP5J_MOUSE	ATP synthase-coupling factor 6, mitochondrial (ATPase subunit F6) (ATP synthase peripheral stalk subunit F6)	Atp5pf	ATP metabolic process [GO:0046034]; mitochondrial ATP synthesis coupled proton transport [GO:0042776]; negative regulation of arachidonic acid secretion [GO:1900139]; negative regulation of prostaglandin secretion [GO:0032307]; positive regulation of blood pressure [GO:0045777]; positive regulation of heart rate [GO:0010460]; response to muscle activity [GO:0014850]	cell surface [GO:0009986]; extracellular space [GO:0005615]; mitochondrial inner membrane [GO:0005743]; mitochondrial proton-transporting ATP synthase complex [GO:0005753]; mitochondrial proton-transporting ATP synthase complex, coupling factor F(o) [GO:0000276]; mitochondrion [GO:0005739]	ATPase activity [GO:0016887]; protein-containing complex binding [GO:0044877]; proton-transporting ATP synthase activity, rotational mechanism [GO:0046933]	719911	0.244405	1.1846	0.0638632	0.25718
Q9JJT9	Q9JJT9	PHAX_MOUSE	Phosphorylated adapter RNA export protein (RNA U small nuclear RNA export adapter protein)	Phax	protein transport [GO:0015031]; snRNA export from nucleus [GO:0006408]	Cajal body [GO:0015030]; centrosome [GO:0005813]; cytoplasm [GO:0005737]; neuronal cell body [GO:0043025]; nucleoplasm [GO:0005654]; nucleus [GO:0005634]	RNA binding [GO:0003723]; toxic substance binding [GO:0015643]	31650.1	0.243	1.18345	0.681697	1
Q6NV83	Q6NV83	SR140_MOUSE	U2 snRNP-associated SURP motif-containing protein (140 kDa Ser/Arg-rich domain protein) (U2-associated protein SR140)	U2surp	RNA processing [GO:0006396]	nucleoplasm [GO:0005654]; nucleus [GO:0005634]	RNA binding [GO:0003723]	33955	0.242822	1.1833	0.00323767	0.0321535
P97465	P97465	DOK1_MOUSE	Docking protein 1 (Downstream of tyrosine kinase 1) (p62(dok))	Dok1	intracellular signal transduction [GO:0035556]; macrophage colony-stimulating factor signaling pathway [GO:0038145]; negative regulation of MAPK cascade [GO:0043409]; Ras protein signal transduction [GO:0007265]; transmembrane receptor protein tyrosine kinase signaling pathway [GO:0007169]	cytosol [GO:0005829]; nucleus [GO:0005634]	0	34862.1	0.24259	1.18312	0.271471	0.650716
Q9R0U0	Q9R0U0	SRS10_MOUSE	Serine/arginine-rich splicing factor 10 (FUS-interacting serine-arginine-rich protein 1) (Neural-salient serine/arginine-rich protein) (Neural-specific SR protein) (Splicing factor, arginine/serine-rich 13A) (TLS-associated protein with Ser-Arg repeats) (TASR) (TLS-associated protein with SR repeats) (TLS-associated serine-arginine protein) (TLS-associated SR protein)	Srsf10	cytosolic transport [GO:0016482]; mRNA cis splicing, via spliceosome [GO:0045292]; mRNA splice site selection [GO:0006376]; mRNA splicing, via spliceosome [GO:0000398]; negative regulation of mRNA splicing, via spliceosome [GO:0048025]; regulation of alternative mRNA splicing, via spliceosome [GO:0000381]; regulation of mRNA splicing, via spliceosome [GO:0048024]; regulation of transcription, DNA…	cytoplasm [GO:0005737]; cytosol [GO:0005829]; nuclear speck [GO:0016607]; nucleoplasm [GO:0005654]; nucleus [GO:0005634]	RNA binding [GO:0003723]; unfolded protein binding [GO:0051082]	126247	0.242399	1.18296	0.0082161	0.0649155
Q5M8N4	Q5M8N4	D39U1_MOUSE	Epimerase family protein SDR39U1 (EC 1.1.1.-) (Short-chain dehydrogenase/reductase family 39U member 1)	Sdr39u1	0	0	oxidoreductase activity [GO:0016491]	78535.6	0.242196	1.18279	0.104405	0.355175
Q9CQL5	Q9CQL5	RM18_MOUSE	39S ribosomal protein L18, mitochondrial (L18mt) (MRP-L18)	Mrpl18	rRNA import into mitochondrion [GO:0035928]; translation [GO:0006412]	mitochondrial large ribosomal subunit [GO:0005762]; mitochondrion [GO:0005739]	5S rRNA binding [GO:0008097]; structural constituent of ribosome [GO:0003735]	84143	0.242035	1.18266	0.0744503	0.282924
Q9QYF9	Q9QYF9	NDRG3_MOUSE	Protein NDRG3 (N-myc downstream-regulated gene 3 protein) (Protein Ndr3)	Ndrg3	signal transduction [GO:0007165]	cytoplasm [GO:0005737]	0	103653	0.24176	1.18243	0.166064	0.479758
Q9D880	Q9D880	TIM50_MOUSE	Mitochondrial import inner membrane translocase subunit TIM50	Timm50	mitochondrial membrane organization [GO:0007006]; protein dephosphorylation [GO:0006470]; protein import into mitochondrial matrix [GO:0030150]; release of cytochrome c from mitochondria [GO:0001836]	integral component of membrane [GO:0016021]; mitochondrial inner membrane [GO:0005743]; mitochondrion [GO:0005739]; nuclear speck [GO:0016607]; nucleoplasm [GO:0005654]; TIM23 mitochondrial import inner membrane translocase complex [GO:0005744]	interleukin-2 receptor binding [GO:0005134]; phosphoprotein phosphatase activity [GO:0004721]; protein serine/threonine phosphatase activity [GO:0004722]; protein tyrosine phosphatase activity [GO:0004725]; ribonucleoprotein complex binding [GO:0043021]	187936	0.241229	1.182	0.0541357	0.229346
Q8K310	Q8K310	MATR3_MOUSE	Matrin-3	Matr3	activation of innate immune response [GO:0002218]; blastocyst formation [GO:0001825]; heart valve development [GO:0003170]; innate immune response [GO:0045087]; posttranscriptional regulation of gene expression [GO:0010608]; regulation of translation [GO:0006417]; ventricular septum development [GO:0003281]	cytoplasm [GO:0005737]; nuclear matrix [GO:0016363]; nucleus [GO:0005634]	identical protein binding [GO:0042802]; miRNA binding [GO:0035198]; mRNA binding [GO:0003729]; zinc ion binding [GO:0008270]	278056	0.241166	1.18195	8.78687e-06	0.000303463
Q91YM4	Q91YM4	FAKD4_MOUSE	FAST kinase domain-containing protein 4 (Protein TBRG4) (Transforming growth factor beta regulator 4)	Tbrg4	mitochondrial mRNA processing [GO:0090615]; mRNA metabolic process [GO:0016071]; regulation of mitochondrial mRNA stability [GO:0044528]	mitochondrial matrix [GO:0005759]; mitochondrion [GO:0005739]	0	9945.22	0.240465	1.18137	0.202647	0.545404
Q91WJ8	Q91WJ8	FUBP1_MOUSE	Far upstream element-binding protein 1 (FBP) (FUSE-binding protein 1)	Fubp1	developmental cell growth [GO:0048588]; hematopoietic stem cell proliferation [GO:0071425]; positive regulation of gene expression [GO:0010628]; positive regulation of Schwann cell migration [GO:1900149]; regulation of gene expression [GO:0010468]; regulation of transcription by RNA polymerase II [GO:0006357]; somatic stem cell division [GO:0048103]	cytoplasm [GO:0005737]; nucleoplasm [GO:0005654]; nucleus [GO:0005634]	mRNA binding [GO:0003729]; RNA polymerase II cis-regulatory region sequence-specific DNA binding [GO:0000978]	390089	0.240303	1.18124	0.00127672	0.0170373
P11440	P11440	CDK1_MOUSE	Cyclin-dependent kinase 1 (CDK1) (EC 2.7.11.22) (EC 2.7.11.23) (Cell division control protein 2 homolog) (Cell division protein kinase 1) (p34 protein kinase)	Cdk1	animal organ regeneration [GO:0031100]; apoptotic process [GO:0006915]; cell aging [GO:0007569]; cell division [GO:0051301]; cell population proliferation [GO:0008283]; cellular response to hydrogen peroxide [GO:0070301]; chromosome condensation [GO:0030261]; epithelial cell differentiation [GO:0030855]; G2/M transition of mitotic cell cycle [GO:0000086]; Golgi disassembly [GO:0090166]; mitotic c…	centrosome [GO:0005813]; cyclin B1-CDK1 complex [GO:0097125]; cyclin-dependent protein kinase holoenzyme complex [GO:0000307]; cytoplasm [GO:0005737]; cytosol [GO:0005829]; midbody [GO:0030496]; mitochondrial matrix [GO:0005759]; mitotic spindle [GO:0072686]; nucleoplasm [GO:0005654]; nucleus [GO:0005634]; spindle microtubule [GO:0005876]	ATP binding [GO:0005524]; chromatin binding [GO:0003682]; cyclin binding [GO:0030332]; cyclin-dependent protein kinase activity [GO:0097472]; cyclin-dependent protein serine/threonine kinase activity [GO:0004693]; histone kinase activity [GO:0035173]; Hsp70 protein binding [GO:0030544]; kinase activity [GO:0016301]; protein kinase activity [GO:0004672]; protein serine/threonine kinase activity [G…	227810	0.240105	1.18108	0.110389	0.368418
Q3UMR5	Q3UMR5	MCU_MOUSE	Calcium uniporter protein, mitochondrial	Mcu	actin filament reorganization [GO:0090527]; calcium import into the mitochondrion [GO:0036444]; calcium-mediated signaling [GO:0019722]; glucose homeostasis [GO:0042593]; mitochondrial calcium ion homeostasis [GO:0051560]; mitochondrial calcium ion transmembrane transport [GO:0006851]; positive regulation of insulin secretion [GO:0032024]; positive regulation of mitochondrial calcium ion concentr…	calcium channel complex [GO:0034704]; integral component of mitochondrial inner membrane [GO:0031305]; mitochondrial inner membrane [GO:0005743]; mitochondrion [GO:0005739]; uniplex complex [GO:1990246]	calcium channel activity [GO:0005262]; identical protein binding [GO:0042802]; uniporter activity [GO:0015292]	39239.8	0.239773	1.18081	0.294055	0.68286
Q8CC35	Q8CC35	SYNPO_MOUSE	Synaptopodin	Synpo	cortical cytoskeleton organization [GO:0030865]; modification of dendritic spine [GO:0098886]; positive regulation of actin filament bundle assembly [GO:0032233]; positive regulation of postsynaptic cytosolic calcium concentration [GO:0099588]; regulation of long-term neuronal synaptic plasticity [GO:0048169]; regulation of stress fiber assembly [GO:0051492]; spine apparatus assembly [GO:1905355]…	actin cytoskeleton [GO:0015629]; bicellular tight junction [GO:0005923]; cytosol [GO:0005829]; dendrite [GO:0030425]; dendritic spine [GO:0043197]; glutamatergic synapse [GO:0098978]; nucleus [GO:0005634]; perikaryon [GO:0043204]; postsynaptic density [GO:0014069]; spine apparatus [GO:0097444]; stress fiber [GO:0001725]; Z disc [GO:0030018]	actin binding [GO:0003779]	235574	0.239208	1.18034	0.0889914	0.319083
O88879	O88879	APAF_MOUSE	Apoptotic protease-activating factor 1 (APAF-1)	Apaf1	activation of cysteine-type endopeptidase activity involved in apoptotic process [GO:0006919]; activation of cysteine-type endopeptidase activity involved in apoptotic process by cytochrome c [GO:0008635]; aging [GO:0007568]; brain development [GO:0007420]; cardiac muscle cell apoptotic process [GO:0010659]; cell differentiation [GO:0030154]; cellular response to transforming growth factor beta s…	apoptosome [GO:0043293]; cytoplasm [GO:0005737]; cytosol [GO:0005829]; nucleus [GO:0005634]; protein-containing complex [GO:0032991]	ADP binding [GO:0043531]; ATP binding [GO:0005524]; cysteine-type endopeptidase activator activity involved in apoptotic process [GO:0008656]; heat shock protein binding [GO:0031072]; identical protein binding [GO:0042802]	71674.1	0.238657	1.17989	0.00272848	0.0285626
Q9JHI5	Q9JHI5	IVD_MOUSE	Isovaleryl-CoA dehydrogenase, mitochondrial (IVD) (EC 1.3.8.4) (Butyryl-CoA dehydrogenase) (EC 1.3.8.1)	Ivd	branched-chain amino acid catabolic process [GO:0009083]; fatty acid beta-oxidation using acyl-CoA dehydrogenase [GO:0033539]; leucine catabolic process [GO:0006552]	mitochondrial matrix [GO:0005759]; mitochondrial membrane [GO:0031966]; mitochondrion [GO:0005739]	butyryl-CoA dehydrogenase activity [GO:0004085]; flavin adenine dinucleotide binding [GO:0050660]; identical protein binding [GO:0042802]; isovaleryl-CoA dehydrogenase activity [GO:0008470]	197711	0.238404	1.17969	0.0527343	0.226859
P10853;P10854;Q64475;Q64478;Q64525;Q6ZWY9;Q8CGP1;Q8CGP2	P10853	H2B1F_MOUSE	Histone H2B type 1-F/J/L (H2B 291A)	H2bc7; H2bc11; H2bc13; H2bc15	antibacterial humoral response [GO:0019731]; antimicrobial humoral immune response mediated by antimicrobial peptide [GO:0061844]; defense response to Gram-positive bacterium [GO:0050830]; innate immune response in mucosa [GO:0002227]; nucleosome assembly [GO:0006334]	cytosol [GO:0005829]; extracellular space [GO:0005615]; nucleoplasm [GO:0005654]; nucleosome [GO:0000786]; nucleus [GO:0005634]	DNA binding [GO:0003677]; identical protein binding [GO:0042802]; protein heterodimerization activity [GO:0046982]	752407	0.238402	1.17969	0.0665949	0.264065
Q9Z2Q5	Q9Z2Q5	RM40_MOUSE	39S ribosomal protein L40, mitochondrial (L40mt) (MRP-L40) (Nuclear localization signal-containing protein deleted in velocardiofacial syndrome homolog)	Mrpl40	0	mitochondrial large ribosomal subunit [GO:0005762]; mitochondrial ribosome [GO:0005761]; mitochondrion [GO:0005739]; nucleolus [GO:0005730]	0	31996.3	0.238273	1.17958	0.13418	0.41763
O08756	O08756	HCD2_MOUSE	3-hydroxyacyl-CoA dehydrogenase type-2 (EC 1.1.1.35) (17-beta-estradiol 17-dehydrogenase) (EC 1.1.1.62) (2-methyl-3-hydroxybutyryl-CoA dehydrogenase) (MHBD) (3-alpha-(17-beta)-hydroxysteroid dehydrogenase (NAD(+))) (EC 1.1.1.239) (3-hydroxy-2-methylbutyryl-CoA dehydrogenase) (EC 1.1.1.178) (3-hydroxyacyl-CoA dehydrogenase type II) (3alpha(or 20beta)-hydroxysteroid dehydrogenase) (EC 1.1.1.53) (7-…	Hsd17b10	androgen metabolic process [GO:0008209]; bile acid biosynthetic process [GO:0006699]; brexanolone metabolic process [GO:0062173]; C21-steroid hormone metabolic process [GO:0008207]; estrogen metabolic process [GO:0008210]; fatty acid beta-oxidation [GO:0006635]; isoleucine catabolic process [GO:0006550]; mitochondrial tRNA 3'-end processing [GO:1990180]; mitochondrial tRNA 5'-end processing [GO:0…	endoplasmic reticulum [GO:0005783]; mitochondrial inner membrane [GO:0005743]; mitochondrial nucleoid [GO:0042645]; mitochondrial ribonuclease P complex [GO:0030678]; mitochondrion [GO:0005739]	17-beta-hydroxysteroid dehydrogenase (NAD+) activity [GO:0044594]; 3-hydroxy-2-methylbutyryl-CoA dehydrogenase activity [GO:0047015]; 3-hydroxyacyl-CoA dehydrogenase activity [GO:0003857]; acetoacetyl-CoA reductase activity [GO:0018454]; amyloid-beta binding [GO:0001540]; cholate 7-alpha-dehydrogenase activity [GO:0008709]; dihydrotestosterone 17-beta-dehydrogenase activity [GO:0035410]; estradio…	358476	0.237954	1.17932	0.0882765	0.317666
Q9CXW2	Q9CXW2	RT22_MOUSE	28S ribosomal protein S22, mitochondrial (MRP-S22) (S22mt)	Mrps22	0	mitochondrial small ribosomal subunit [GO:0005763]; mitochondrion [GO:0005739]	structural constituent of ribosome [GO:0003735]	60840.5	0.237574	1.17901	0.00935577	0.0707335
Q8CFI0	Q8CFI0	NED4L_MOUSE	E3 ubiquitin-protein ligase NEDD4-like (EC 2.3.2.26) (HECT-type E3 ubiquitin transferase NED4L) (NEDD4.2) (Nedd4-2)	Nedd4l	negative regulation of potassium ion transmembrane transport [GO:1901380]; negative regulation of potassium ion transmembrane transporter activity [GO:1901017]; negative regulation of protein localization to cell surface [GO:2000009]; negative regulation of sodium ion transmembrane transport [GO:1902306]; negative regulation of sodium ion transmembrane transporter activity [GO:2000650]; negative …	cytoplasm [GO:0005737]; Golgi apparatus [GO:0005794]; multivesicular body [GO:0005771]	ion channel binding [GO:0044325]; potassium channel inhibitor activity [GO:0019870]; potassium channel regulator activity [GO:0015459]; sodium channel inhibitor activity [GO:0019871]; sodium channel regulator activity [GO:0017080]; ubiquitin protein ligase activity [GO:0061630]; ubiquitin-protein transferase activity [GO:0004842]	88228.4	0.237481	1.17893	0.126703	0.402763
Q8BH04	Q8BH04	PCKGM_MOUSE	Phosphoenolpyruvate carboxykinase [GTP], mitochondrial (PEPCK-M) (EC 4.1.1.32)	Pck2	cellular response to dexamethasone stimulus [GO:0071549]; cellular response to glucose stimulus [GO:0071333]; cellular response to insulin stimulus [GO:0032869]; gluconeogenesis [GO:0006094]; glycerol biosynthetic process from pyruvate [GO:0046327]; hepatocyte differentiation [GO:0070365]; NADH oxidation [GO:0006116]; oxaloacetate metabolic process [GO:0006107]; positive regulation of insulin sec…	cytosol [GO:0005829]; mitochondrion [GO:0005739]	GTP binding [GO:0005525]; manganese ion binding [GO:0030145]; phosphoenolpyruvate carboxykinase (GTP) activity [GO:0004613]; phosphoenolpyruvate carboxykinase activity [GO:0004611]	205294	0.237193	1.1787	0.000315637	0.00600266
Q3UFK8	Q3UFK8	FRMD8_MOUSE	FERM domain-containing protein 8 (iRhom tail-associated protein) (iTAP)	Frmd8	positive regulation of tumor necrosis factor secretion [GO:1904469]	cytoskeleton [GO:0005856]; cytosol [GO:0005829]; plasma membrane [GO:0005886]	0	85171.4	0.236951	1.1785	0.0323296	0.164471
Q9EQI8	Q9EQI8	RM46_MOUSE	39S ribosomal protein L46, mitochondrial (L46mt) (MRP-L46)	Mrpl46	0	cell junction [GO:0030054]; mitochondrial large ribosomal subunit [GO:0005762]; mitochondrion [GO:0005739]; nucleoplasm [GO:0005654]	hydrolase activity [GO:0016787]; structural constituent of ribosome [GO:0003735]	137634	0.236796	1.17837	0.0412585	0.193056
Q9WU84	Q9WU84	CCS_MOUSE	Copper chaperone for superoxide dismutase (Superoxide dismutase copper chaperone)	Ccs	metal ion transport [GO:0030001]; positive regulation of oxidoreductase activity [GO:0051353]; removal of superoxide radicals [GO:0019430]	cytoplasm [GO:0005737]; extracellular region [GO:0005576]; extracellular space [GO:0005615]; mitochondrial intermembrane space [GO:0005758]; nucleus [GO:0005634]	copper ion binding [GO:0005507]; enzyme binding [GO:0019899]; superoxide dismutase activity [GO:0004784]	150184	0.236428	1.17807	0.116777	0.381507
Q8BKT7	Q8BKT7	THOC5_MOUSE	THO complex subunit 5 homolog (Fms-interacting protein) (FMIP)	Thoc5	blastocyst development [GO:0001824]; cell morphogenesis [GO:0000902]; monocyte differentiation [GO:0030224]; mRNA export from nucleus [GO:0006406]; mRNA processing [GO:0006397]; negative regulation of DNA damage checkpoint [GO:2000002]; negative regulation of macrophage differentiation [GO:0045650]; positive regulation of DNA-templated transcription, elongation [GO:0032786]; primitive hemopoiesis…	cytoplasm [GO:0005737]; nucleoplasm [GO:0005654]; nucleus [GO:0005634]; THO complex [GO:0000347]; THO complex part of transcription export complex [GO:0000445]; transcription export complex [GO:0000346]	mRNA binding [GO:0003729]	31141.4	0.235723	1.1775	0.305996	0.698564
Q6PDY2	Q6PDY2	AEDO_MOUSE	2-aminoethanethiol dioxygenase (EC 1.13.11.19) (Cysteamine dioxygenase)	Ado	0	mitochondrion [GO:0005739]	cysteamine dioxygenase activity [GO:0047800]; metal ion binding [GO:0046872]	145341	0.235413	1.17724	0.211957	0.561364
Q9CYW4	Q9CYW4	HDHD3_MOUSE	Haloacid dehalogenase-like hydrolase domain-containing protein 3	Hdhd3	0	intracellular membrane-bounded organelle [GO:0043231]; mitochondrion [GO:0005739]; nucleolus [GO:0005730]	hydrolase activity [GO:0016787]	18761.4	0.235405	1.17724	0.270944	0.650194
Q8BWU5	Q8BWU5	OSGEP_MOUSE	Probable tRNA N6-adenosine threonylcarbamoyltransferase (EC 2.3.1.234) (N6-L-threonylcarbamoyladenine synthase) (t(6)A synthase) (O-sialoglycoprotein endopeptidase) (t(6)A37 threonylcarbamoyladenosine biosynthesis protein Osgep) (tRNA threonylcarbamoyladenosine biosynthesis protein Osgep)	Osgep	tRNA threonylcarbamoyladenosine modification [GO:0002949]	cytoplasm [GO:0005737]; EKC/KEOPS complex [GO:0000408]; nuclear speck [GO:0016607]; nucleoplasm [GO:0005654]; nucleus [GO:0005634]; plasma membrane [GO:0005886]	metal ion binding [GO:0046872]; N(6)-L-threonylcarbamoyladenine synthase activity [GO:0061711]	36862.9	0.235286	1.17714	0.0412611	0.193056
Q8BJU0	Q8BJU0	SGTA_MOUSE	Small glutamine-rich tetratricopeptide repeat-containing protein alpha (Alpha-SGT)	Sgta	chaperone-mediated protein folding [GO:0061077]; negative regulation of ER-associated ubiquitin-dependent protein catabolic process [GO:1903070]; negative regulation of ubiquitin-dependent protein catabolic process [GO:2000059]; positive regulation of chaperone-mediated protein folding [GO:1903646]; positive regulation of ER-associated ubiquitin-dependent protein catabolic process [GO:1903071]; p…	cytoplasm [GO:0005737]; cytosol [GO:0005829]; extrinsic component of synaptic vesicle membrane [GO:0098850]; membrane [GO:0016020]; nucleus [GO:0005634]; presynapse [GO:0098793]; TRC complex [GO:0072380]	BAT3 complex binding [GO:1904288]; identical protein binding [GO:0042802]; molecular adaptor activity [GO:0060090]; protein heterodimerization activity [GO:0046982]; protein homodimerization activity [GO:0042803]; protein self-association [GO:0043621]	122332	0.235033	1.17693	0.109428	0.365948
P47856	P47856	GFPT1_MOUSE	Glutamine--fructose-6-phosphate aminotransferase [isomerizing] 1 (EC 2.6.1.16) (D-fructose-6-phosphate amidotransferase 1) (Glutamine:fructose-6-phosphate amidotransferase 1) (GFAT 1) (GFAT1) (Hexosephosphate aminotransferase 1)	Gfpt1	circadian regulation of gene expression [GO:0032922]; fructose 6-phosphate metabolic process [GO:0006002]; glucosamine biosynthetic process [GO:0006042]; glutamine metabolic process [GO:0006541]; negative regulation of glycogen biosynthetic process [GO:0045719]; protein N-linked glycosylation [GO:0006487]; UDP-N-acetylglucosamine biosynthetic process [GO:0006048]; UDP-N-acetylglucosamine metaboli…	0	amino acid binding [GO:0016597]; carbohydrate binding [GO:0030246]; carbohydrate derivative binding [GO:0097367]; glutamine-fructose-6-phosphate transaminase (isomerizing) activity [GO:0004360]; identical protein binding [GO:0042802]	83856.6	0.234985	1.17689	0.0135346	0.0908395
Q05512	Q05512	MARK2_MOUSE	Serine/threonine-protein kinase MARK2 (EC 2.7.11.1) (EC 2.7.11.26) (ELKL motif kinase 1) (EMK-1) (MAP/microtubule affinity-regulating kinase 2) (PAR1 homolog) (PAR1 homolog b) (Par-1b) (mPar-1b)	Mark2	axon development [GO:0061564]; establishment of cell polarity [GO:0030010]; establishment or maintenance of cell polarity regulating cell shape [GO:0071963]; establishment or maintenance of epithelial cell apical/basal polarity [GO:0045197]; intracellular signal transduction [GO:0035556]; microtubule cytoskeleton organization [GO:0000226]; neuron migration [GO:0001764]; peptidyl-serine phosphoryl…	actin filament [GO:0005884]; basal cortex [GO:0045180]; cytoplasm [GO:0005737]; dendrite [GO:0030425]; lateral plasma membrane [GO:0016328]; membrane [GO:0016020]; microtubule bundle [GO:0097427]; nucleoplasm [GO:0005654]; nucleus [GO:0005634]; plasma membrane [GO:0005886]	ATP binding [GO:0005524]; lipid binding [GO:0008289]; magnesium ion binding [GO:0000287]; protein N-terminus binding [GO:0047485]; protein serine/threonine kinase activity [GO:0004674]; tau protein binding [GO:0048156]; tau-protein kinase activity [GO:0050321]	41561.2	0.234846	1.17678	0.0109096	0.0791772
Q3TYX3	Q3TYX3	SMYD5_MOUSE	SET and MYND domain-containing protein 5 (EC 2.1.1.-) (Protein NN8-4AG) (Retinoic acid-induced protein 15)	Smyd5	methylation [GO:0032259]	0	metal ion binding [GO:0046872]; methyltransferase activity [GO:0008168]	34664.4	0.234402	1.17642	0.0787134	0.294061
Q8K194	Q8K194	SNR27_MOUSE	U4/U6.U5 small nuclear ribonucleoprotein 27 kDa protein (U4/U6.U5 snRNP 27 kDa protein) (U4/U6.U5-27K) (U4/U6.U5 tri-snRNP-associated protein 3)	Snrnp27	mRNA processing [GO:0006397]; RNA splicing [GO:0008380]	nucleus [GO:0005634]	0	80997	0.234343	1.17637	0.0928772	0.329464
Q9WVM3	Q9WVM3	APC7_MOUSE	Anaphase-promoting complex subunit 7 (APC7) (Cyclosome subunit 7) (Prediabetic NOD sera-reactive autoantigen)	Anapc7	anaphase-promoting complex-dependent catabolic process [GO:0031145]; cell division [GO:0051301]; metaphase/anaphase transition of mitotic cell cycle [GO:0007091]; positive regulation of mitotic metaphase/anaphase transition [GO:0045842]; protein K11-linked ubiquitination [GO:0070979]; protein ubiquitination [GO:0016567]	anaphase-promoting complex [GO:0005680]; cytoplasm [GO:0005737]; nucleus [GO:0005634]	protein phosphatase binding [GO:0019903]	12471.3	0.234078	1.17615	0.147377	0.444603
Q3THG9	Q3THG9	AASD1_MOUSE	Alanyl-tRNA editing protein Aarsd1 (Alanyl-tRNA deacylase alaX) (AlaX) (AlaXp-II) (Alanyl-tRNA synthetase domain-containing protein 1)	Aarsd1	alanyl-tRNA aminoacylation [GO:0006419]; regulation of translational fidelity [GO:0006450]	cytoplasm [GO:0005737]	alanine-tRNA ligase activity [GO:0004813]; aminoacyl-tRNA editing activity [GO:0002161]; ATP binding [GO:0005524]; metal ion binding [GO:0046872]; nucleic acid binding [GO:0003676]; Ser-tRNA(Ala) hydrolase activity [GO:0002196]	88383.2	0.234004	1.17609	0.0395203	0.188103
Q9D5V5	Q9D5V5	CUL5_MOUSE	Cullin-5 (CUL-5)	Cul5	cerebral cortex radially oriented cell migration [GO:0021799]; proteasome-mediated ubiquitin-dependent protein catabolic process [GO:0043161]; protein ubiquitination [GO:0016567]; radial glia guided migration of Purkinje cell [GO:0021942]; regulation of cytosolic calcium ion concentration [GO:0051480]; SCF-dependent proteasomal ubiquitin-dependent protein catabolic process [GO:0031146]; ubiquitin…	Cul5-RING ubiquitin ligase complex [GO:0031466]; cullin-RING ubiquitin ligase complex [GO:0031461]; cytoplasm [GO:0005737]; nucleus [GO:0005634]; plasma membrane [GO:0005886]; SCF ubiquitin ligase complex [GO:0019005]; site of DNA damage [GO:0090734]	ubiquitin protein ligase binding [GO:0031625]; ubiquitin-protein transferase activity [GO:0004842]	68770.6	0.233979	1.17607	0.0145438	0.0952742
P14869	P14869	RLA0_MOUSE	60S acidic ribosomal protein P0 (60S ribosomal protein L10E)	Rplp0	cellular response to interleukin-4 [GO:0071353]; cytoplasmic translation [GO:0002181]; ribosomal large subunit assembly [GO:0000027]	cytoplasm [GO:0005737]; cytoplasmic ribonucleoprotein granule [GO:0036464]; cytosol [GO:0005829]; cytosolic large ribosomal subunit [GO:0022625]; dendrite [GO:0030425]; endoplasmic reticulum [GO:0005783]; membrane [GO:0016020]; nucleus [GO:0005634]; postsynapse [GO:0098794]; postsynaptic density [GO:0014069]; ribonucleoprotein complex [GO:1990904]; synapse [GO:0045202]	large ribosomal subunit rRNA binding [GO:0070180]; peptide binding [GO:0042277]; structural constituent of ribosome [GO:0003735]	678570	0.233743	1.17588	0.00673605	0.0563557
Q9EQX4	Q9EQX4	AIF1L_MOUSE	Allograft inflammatory factor 1-like (Ionized calcium-binding adapter molecule 2)	Aif1l	actin filament bundle assembly [GO:0051017]; ruffle assembly [GO:0097178]	actin cytoskeleton [GO:0015629]; actin filament [GO:0005884]; cell projection [GO:0042995]; cytoplasm [GO:0005737]; focal adhesion [GO:0005925]; protein-containing complex [GO:0032991]; ruffle membrane [GO:0032587]	actin filament binding [GO:0051015]; calcium ion binding [GO:0005509]	143241	0.233144	1.17539	0.405709	0.804879
Q8VC88	Q8VC88	GRAN_MOUSE	Grancalcin	Gca	0	cytosol [GO:0005829]; plasma membrane [GO:0005886]	calcium ion binding [GO:0005509]; protein heterodimerization activity [GO:0046982]; protein homodimerization activity [GO:0042803]	18153.6	0.233096	1.17535	0.199214	0.540545
Q6NWV3	Q6NWV3	IF122_MOUSE	Intraflagellar transport protein 122 homolog (WD repeat-containing protein 10)	Ift122	camera-type eye morphogenesis [GO:0048593]; ciliary receptor clustering involved in smoothened signaling pathway [GO:0060830]; cilium assembly [GO:0060271]; dorsal/ventral pattern formation [GO:0009953]; embryonic body morphogenesis [GO:0010172]; embryonic digit morphogenesis [GO:0042733]; embryonic forelimb morphogenesis [GO:0035115]; embryonic heart tube development [GO:0035050]; embryonic hear…	ciliary basal body [GO:0036064]; ciliary base [GO:0097546]; cilium [GO:0005929]; cytoplasm [GO:0005737]; cytosol [GO:0005829]; intraciliary transport particle A [GO:0030991]; non-motile cilium [GO:0097730]; nucleoplasm [GO:0005654]; photoreceptor connecting cilium [GO:0032391]	0	13218.3	0.233056	1.17532	0.610727	1
Q9JLV5	Q9JLV5	CUL3_MOUSE	Cullin-3 (CUL-3)	Cul3	anaphase-promoting complex-dependent catabolic process [GO:0031145]; cell migration [GO:0016477]; cell morphogenesis [GO:0000902]; cell projection organization [GO:0030030]; COPII vesicle coating [GO:0048208]; embryonic cleavage [GO:0040016]; endoplasmic reticulum to Golgi vesicle-mediated transport [GO:0006888]; fibroblast apoptotic process [GO:0044346]; gastrulation [GO:0007369]; integrin-media…	centrosome [GO:0005813]; Cul3-RING ubiquitin ligase complex [GO:0031463]; cullin-RING ubiquitin ligase complex [GO:0031461]; cytoplasm [GO:0005737]; Golgi apparatus [GO:0005794]; Golgi membrane [GO:0000139]; mitotic spindle [GO:0072686]; nucleus [GO:0005634]; plasma membrane [GO:0005886]; polar microtubule [GO:0005827]; sperm flagellum [GO:0036126]; spindle pole [GO:0000922]	cyclin binding [GO:0030332]; Notch binding [GO:0005112]; POZ domain binding [GO:0031208]; ubiquitin protein ligase activity [GO:0061630]; ubiquitin protein ligase binding [GO:0031625]; ubiquitin-protein transferase activity [GO:0004842]	53644.7	0.232679	1.17502	0.00228965	0.0248352
O88630	O88630	GOSR1_MOUSE	Golgi SNAP receptor complex member 1 (28 kDa Golgi SNARE protein) (28 kDa cis-Golgi SNARE p28) (GOS-28)	Gosr1	endoplasmic reticulum to Golgi vesicle-mediated transport [GO:0006888]; protein transport [GO:0015031]; regulation of vesicle targeting, to, from or within Golgi [GO:0048209]; retrograde transport, endosome to Golgi [GO:0042147]; vesicle fusion [GO:0006906]	cis-Golgi network [GO:0005801]; cytosol [GO:0005829]; Golgi apparatus [GO:0005794]; Golgi medial cisterna [GO:0005797]; Golgi membrane [GO:0000139]; integral component of membrane [GO:0016021]; SNARE complex [GO:0031201]	SNAP receptor activity [GO:0005484]	24228.3	0.232602	1.17495	0.213135	0.561952
Q8R404	Q8R404	MIC13_MOUSE	MICOS complex subunit MIC13	Micos13	cristae formation [GO:0042407]	MICOS complex [GO:0061617]; mitochondrial crista junction [GO:0044284]; mitochondrial inner membrane [GO:0005743]; mitochondrion [GO:0005739]; nucleoplasm [GO:0005654]	0	108412	0.232591	1.17494	0.0931897	0.329679
Q9Z0H3	Q9Z0H3	SNF5_MOUSE	SWI/SNF-related matrix-associated actin-dependent regulator of chromatin subfamily B member 1 (BRG1-associated factor 47) (BAF47) (Integrase interactor 1 protein) (SNF5 homolog) (mSNF5)	Smarcb1	blastocyst development [GO:0001824]; blastocyst hatching [GO:0001835]; cell cycle [GO:0007049]; cell differentiation [GO:0030154]; chromatin remodeling [GO:0006338]; negative regulation of cell population proliferation [GO:0008285]; negative regulation of histone H3-K9 dimethylation [GO:1900110]; negative regulation of histone H3-K9 trimethylation [GO:1900113]; nervous system development [GO:0007…	brahma complex [GO:0035060]; fibrillar center [GO:0001650]; intracellular membrane-bounded organelle [GO:0043231]; nBAF complex [GO:0071565]; npBAF complex [GO:0071564]; nucleolus [GO:0005730]; nucleoplasm [GO:0005654]; nucleus [GO:0005634]; SWI/SNF complex [GO:0016514]; XY body [GO:0001741]	DNA binding [GO:0003677]; p53 binding [GO:0002039]; RNA polymerase I core promoter sequence-specific DNA binding [GO:0001164]; Tat protein binding [GO:0030957]; transcription coactivator activity [GO:0003713]; transcription coregulator activity [GO:0003712]	60435.7	0.232416	1.1748	0.022464	0.128558
Q8VEH6	Q8VEH6	CBWD1_MOUSE	COBW domain-containing protein 1 (Cobalamin synthase W domain-containing protein 1)	Cbwd1	0	cytoplasm [GO:0005737]	ATP binding [GO:0005524]	85645.8	0.231802	1.1743	0.0576878	0.238344
Q922F4	Q922F4	TBB6_MOUSE	Tubulin beta-6 chain	Tubb6	microtubule-based process [GO:0007017]; microtubule cytoskeleton organization [GO:0000226]; mitotic cell cycle [GO:0000278]	cytoplasm [GO:0005737]; microtubule [GO:0005874]	GTPase activity [GO:0003924]; GTP binding [GO:0005525]; structural constituent of cytoskeleton [GO:0005200]	419116	0.231659	1.17418	0.034369	0.171924
Q9CXG3	Q9CXG3	PPIL4_MOUSE	Peptidyl-prolyl cis-trans isomerase-like 4 (PPIase) (EC 5.2.1.8) (Cyclophilin-like protein PPIL4) (Rotamase PPIL4)	Ppil4	regulation of phosphorylation of RNA polymerase II C-terminal domain [GO:1901407]	cytosol [GO:0005829]; nucleoplasm [GO:0005654]; nucleus [GO:0005634]	peptidyl-prolyl cis-trans isomerase activity [GO:0003755]; RNA binding [GO:0003723]	51958.9	0.231447	1.17401	0.0227173	0.129552
Q9QYA2	Q9QYA2	TOM40_MOUSE	Mitochondrial import receptor subunit TOM40 homolog (Mitochondrial outer membrane protein of 35 kDa) (MOM35) (Protein Haymaker) (Translocase of outer membrane 40 kDa subunit homolog)	Tomm40	positive regulation of apoptotic process [GO:0043065]; protein import into mitochondrial matrix [GO:0030150]; protein insertion into mitochondrial membrane [GO:0051204]; protein targeting to mitochondrion [GO:0006626]	cytosol [GO:0005829]; integral component of membrane [GO:0016021]; integral component of mitochondrial membrane [GO:0032592]; integral component of mitochondrial outer membrane [GO:0031307]; mitochondrial inner membrane [GO:0005743]; mitochondrial outer membrane [GO:0005741]; mitochondrial outer membrane translocase complex [GO:0005742]; mitochondrion [GO:0005739]; pore complex [GO:0046930]	cation channel activity [GO:0005261]; porin activity [GO:0015288]; preprotein binding [GO:0070678]; protein transmembrane transporter activity [GO:0008320]	205490	0.231397	1.17397	0.0231501	0.131672
P21279	P21279	GNAQ_MOUSE	Guanine nucleotide-binding protein G(q) subunit alpha (Guanine nucleotide-binding protein alpha-q)	Gnaq	action potential [GO:0001508]; activation of phospholipase C activity [GO:0007202]; adenylate cyclase-activating G protein-coupled receptor signaling pathway [GO:0007189]; adenylate cyclase-modulating G protein-coupled receptor signaling pathway [GO:0007188]; developmental pigmentation [GO:0048066]; embryonic digit morphogenesis [GO:0042733]; forebrain neuron development [GO:0021884]; glutamate r…	caveola [GO:0005901]; cell body [GO:0044297]; cytosol [GO:0005829]; dendrite [GO:0030425]; Golgi apparatus [GO:0005794]; heterotrimeric G-protein complex [GO:0005834]; membrane [GO:0016020]; nuclear membrane [GO:0031965]; plasma membrane [GO:0005886]; protein-containing complex [GO:0032991]	alkylglycerophosphoethanolamine phosphodiesterase activity [GO:0047391]; G-protein beta/gamma-subunit complex binding [GO:0031683]; G protein-coupled receptor binding [GO:0001664]; GTPase activator activity [GO:0005096]; GTPase activity [GO:0003924]; GTP binding [GO:0005525]; metal ion binding [GO:0046872]; protein-containing complex binding [GO:0044877]; type 2A serotonin receptor binding [GO:00…	218607	0.231328	1.17392	0.109124	0.365469
Q8CFE4	Q8CFE4	SCYL2_MOUSE	SCY1-like protein 2 (Coated vesicle-associated kinase of 104 kDa)	Scyl2	brain development [GO:0007420]; endosome to lysosome transport [GO:0008333]; negative regulation of canonical Wnt signaling pathway [GO:0090090]; positive regulation of clathrin-dependent endocytosis [GO:2000370]; positive regulation of receptor internalization [GO:0002092]; pyramidal neuron development [GO:0021860]; receptor internalization involved in canonical Wnt signaling pathway [GO:2000286]	clathrin-coated vesicle [GO:0030136]; endosome membrane [GO:0010008]; Golgi apparatus [GO:0005794]; perinuclear region of cytoplasm [GO:0048471]	ATP binding [GO:0005524]; protein kinase activity [GO:0004672]; signaling receptor binding [GO:0005102]	37462.5	0.231	1.17365	0.059113	0.242541
Q9CXA2	Q9CXA2	T3HPD_MOUSE	Trans-L-3-hydroxyproline dehydratase (EC 4.2.1.77) (Trans-3-hydroxy-L-proline dehydratase)	L3hypdh	0	0	hydro-lyase activity [GO:0016836]; trans-L-3-hydroxyproline dehydratase activity [GO:0050346]	30543.4	0.230866	1.17354	0.420655	0.820591
P13020	P13020	GELS_MOUSE	Gelsolin (Actin-depolymerizing factor) (ADF) (Brevin)	Gsn	actin cytoskeleton organization [GO:0030036]; actin filament capping [GO:0051693]; actin filament depolymerization [GO:0030042]; actin filament polymerization [GO:0030041]; actin filament reorganization [GO:0090527]; actin filament severing [GO:0051014]; actin nucleation [GO:0045010]; actin polymerization or depolymerization [GO:0008154]; aging [GO:0007568]; amyloid fibril formation [GO:1990000];…	actin cap [GO:0030478]; actin cytoskeleton [GO:0015629]; cortical actin cytoskeleton [GO:0030864]; cytoplasm [GO:0005737]; cytosol [GO:0005829]; extracellular region [GO:0005576]; extracellular space [GO:0005615]; lamellipodium [GO:0030027]; myelin sheath [GO:0043209]; nucleus [GO:0005634]; perinuclear region of cytoplasm [GO:0048471]; phagocytic vesicle [GO:0045335]; plasma membrane [GO:0005886]…	actin binding [GO:0003779]; actin filament binding [GO:0051015]; calcium ion binding [GO:0005509]; myosin II binding [GO:0045159]; phosphatidylinositol 3-kinase catalytic subunit binding [GO:0036313]; phosphatidylinositol-4,5-bisphosphate binding [GO:0005546]	964377	0.230552	1.17328	0.0480896	0.213993
Q8C129	Q8C129	LCAP_MOUSE	Leucyl-cystinyl aminopeptidase (Cystinyl aminopeptidase) (EC 3.4.11.3) (Oxytocinase) (OTase)	Lnpep	negative regulation of cold-induced thermogenesis [GO:0120163]; peptide catabolic process [GO:0043171]; protein catabolic process [GO:0030163]; proteolysis [GO:0006508]; regulation of blood pressure [GO:0008217]; signal transduction [GO:0007165]; SMAD protein signal transduction [GO:0060395]	cytoplasm [GO:0005737]; cytoplasmic vesicle membrane [GO:0030659]; endomembrane system [GO:0012505]; integral component of plasma membrane [GO:0005887]; membrane [GO:0016020]; perinuclear region of cytoplasm [GO:0048471]; plasma membrane [GO:0005886]	aminopeptidase activity [GO:0004177]; metalloaminopeptidase activity [GO:0070006]; peptide binding [GO:0042277]; zinc ion binding [GO:0008270]	58906	0.229823	1.17269	0.0977893	0.340999
Q9D773	Q9D773	RM02_MOUSE	39S ribosomal protein L2, mitochondrial (L2mt) (MRP-L2)	Mrpl2	mitochondrial translation [GO:0032543]; translation [GO:0006412]	mitochondrial large ribosomal subunit [GO:0005762]; mitochondrion [GO:0005739]	RNA binding [GO:0003723]; structural constituent of ribosome [GO:0003735]	75865.9	0.229787	1.17266	0.0957432	0.335381
Q9CXF4	Q9CXF4	TBC15_MOUSE	TBC1 domain family member 15 (GTPase-activating protein RAB7) (GAP for RAB7) (Rab7-GAP)	Tbc1d15	activation of GTPase activity [GO:0090630]; intracellular protein transport [GO:0006886]; regulation of GTPase activity [GO:0043087]	cytoplasm [GO:0005737]; extracellular region [GO:0005576]; mitochondrion [GO:0005739]	GTPase activator activity [GO:0005096]; Rab GTPase binding [GO:0017137]	77160.1	0.229395	1.17234	0.00391024	0.0365379
[truncated: 2,882 more rows]
