# Supplementary material for: Zyxin is important for the stability and function of podocytes, especially during mechanical stretch
Source: Commun Biol. 2024 Apr 11;7:446. doi: 10.1038/s42003-024-06125-5 (PMC11009394; doi:10.1038/s42003-024-06125-5)
Supplement: Supplementary file 4 — Supplementary Data 2 [file 42003_2024_6125_MOESM4_ESM.xlsx]

## Sheet: Fig. 1
Fig. 1a							Fig. 1b							Fig. 1c							Fig. 1d
Distance_(microns)	Actin	Distance_(microns)	Talin	Distance_(microns)	Zyxin		Distance_(microns)	Actin	Distance_(microns)	Vinculin	Distance_(microns)	Zyxin		Distance_(microns)	Actin	Distance_(microns)	Paxillin	Distance_(microns)	Zyxin		US	STR
0	233.75	0	156	0	98		0	196	0	565	0	245		0	470	0	143	0	231		1	1.07948
0.0592	226.465	0.0592	145.215	0.0592	93.403		0.0691	167.806	0.0691	430.599	0.0691	301.018		0.1184	451.787	0.1184	176.363	0.1184	320.657		1	1.20627
0.1184	205.982	0.1184	182.869	0.1184	139.586		0.1381	143.124	0.1381	353.137	0.1381	194.756		0.2368	452.564	0.2368	362.163	0.2368	225.433		1	1.05942
0.1776	192.282	0.1776	292.471	0.1776	124.98		0.2072	130.504	0.2072	249.854	0.2072	113.723		0.3551	451.098	0.3551	413.897	0.3551	918.273		1	1.33988
0.2368	196.221	0.2368	268.253	0.2368	154.506		0.2762	129.588	0.2762	196.968	0.2762	67.758		0.4735	668.956	0.4735	1329.42	0.4735	2043.34		1	1.02598
0.2959	217.699	0.2959	192.387	0.2959	126.757		0.3453	121.019	0.3453	148.28	0.3453	48.421		0.5919	974.549	0.5919	2423.64	0.5919	2138.35		1	1.38495
0.3551	229.959	0.3551	165.813	0.3551	131.597		0.4143	133.393	0.4143	153.671	0.4143	33.481		0.7103	1262.34	0.7103	2867.49	0.7103	2461.27		1	1.69619
0.4143	197.208	0.4143	103.345	0.4143	145.562		0.4834	108.119	0.4834	139.878	0.4834	36.248		0.8286	1365.79	0.8286	2623.38	0.8286	2530.36		1	1.32699
0.4735	227.69	0.4735	131.926	0.4735	140.027		0.5524	121.342	0.5524	133.51	0.5524	41.443		0.947	1460.91	0.947	2107.9	0.947	2794.66
0.5327	208.465	0.5327	203.003	0.5327	160.554		0.6215	118.918	0.6215	145.91	0.6215	36.33		1.0654	1847.85	1.0654	2060.69	1.0654	2395.95
0.5919	216.92	0.5919	246.321	0.5919	200.983		0.6905	117.81	0.6905	142.469	0.6905	36.506		1.1838	2010.93	1.1838	2195.8	1.1838	2660.22
0.6511	222.711	0.6511	257.733	0.6511	181.723		0.7596	117.12	0.7596	185.87	0.7596	32.316		1.3021	1561.7	1.3021	2467.2	1.3021	2891.38
0.7103	223.48	0.7103	340.304	0.7103	208.781		0.8286	131.239	0.8286	146.576	0.8286	31.675		1.4205	1389.1	1.4205	2488.86	1.4205	3197.95
0.7695	185.828	0.7695	414.668	0.7695	144.277		0.8977	125.427	0.8977	139.301	0.8977	28.283		1.5389	1450.73	1.5389	2086.66	1.5389	3055.55
0.8286	197.131	0.8286	438.915	0.8286	128.589		0.9667	113.808	0.9667	150.399	0.9667	28.13		1.6573	1421.79	1.6573	1986.21	1.6573	2908.66
0.8878	198.044	0.8878	541.975	0.8878	121.183		1.0358	125.146	1.0358	147.619	1.0358	32.174		1.7757	1302.76	1.7757	2050.68	1.7757	2973.07
0.947	176.955	0.947	710.215	0.947	130.906		1.1049	145.928	1.1049	166.163	1.1049	40.378		1.894	937.045	1.894	2277.36	1.894	2893.53
1.0062	168.584	1.0062	854.424	1.0062	120.911		1.1739	148.961	1.1739	176.184	1.1739	49.188		2.0124	556.644	2.0124	2324.55	2.0124	1980.87
1.0654	158.5	1.0654	921.164	1.0654	116.235		1.243	149.686	1.243	180.377	1.243	43.681		2.1308	305.849	2.1308	1350.11	2.1308	959.836
1.1246	181.472	1.1246	863.989	1.1246	98.613		1.312	199.872	1.312	238.02	1.312	46.846		2.2492	239.438	2.2492	448.814	2.2492	320.294
1.1838	163.248	1.1838	808.821	1.1838	121.979		1.3811	169.194	1.3811	289.647	1.3811	103.008		2.3675	249.396	2.3675	172.407	2.3675	112.777
1.243	182.434	1.243	830.27	1.243	88.475		1.4501	162.917	1.4501	321.645	1.4501	352.7		2.4859	248.489	2.4859	144.717	2.4859	89.119
1.3021	182.303	1.3021	768.457	1.3021	103.409		1.5192	175.751	1.5192	455.414	1.5192	915.929		2.6043	384.452	2.6043	135.97	2.6043	117.898
1.3613	195.917	1.3613	610.747	1.3613	131.959		1.5882	191.818	1.5882	702.044	1.5882	1654.12		2.7227	644.404	2.7227	136.844	2.7227	220.327
1.4205	165.472	1.4205	470.492	1.4205	195.633		1.6573	206.61	1.6573	886.611	1.6573	1901.84		2.8411	987.183	2.8411	146.98	2.8411	402.201
1.4797	168.619	1.4797	460.421	1.4797	233.901		1.7263	273.435	1.7263	957.494	1.7263	1990.1		2.9594	1309.88	2.9594	198.87	2.9594	374.517
1.5389	183.89	1.5389	478.828	1.5389	325.235		1.7954	292.631	1.7954	1013.96	1.7954	1821.14		3.0778	1763.26	3.0778	370.352	3.0778	225.722
1.5981	207.163	1.5981	535.75	1.5981	401.102		1.8644	369.246	1.8644	1223.51	1.8644	1640.75		3.1962	2188.12	3.1962	741.629	3.1962	330.529
1.6573	224.435	1.6573	700.934	1.6573	649.796		1.9335	473.495	1.9335	1477.61	1.9335	1544.61		3.3146	2227.66	3.3146	1207.66	3.3146	801.574
1.7165	243.74	1.7165	724.693	1.7165	976.696		2.0025	641.487	2.0025	1523.12	2.0025	1487.33		3.4329	1994.45	3.4329	1673.96	3.4329	1559.83
1.7757	218.106	1.7757	921.743	1.7757	1354.87		2.0716	786.89	2.0716	1445.07	2.0716	1567.17		3.5513	1733.75	3.5513	2111.56	3.5513	1998.86
1.8348	344.039	1.8348	1178.89	1.8348	1774.78		2.1407	803.555	2.1407	1210.85	2.1407	1577.41		3.6697	1205.69	3.6697	1858.03	3.6697	1750.59
1.894	360.758	1.894	1448.1	1.894	2005.1		2.2097	759.234	2.2097	1088.51	2.2097	1517.35		3.7881	690.483	3.7881	1311.14	3.7881	934.036
1.9532	380.66	1.9532	1538.73	1.9532	2163.94		2.2788	698.06	2.2788	998.159	2.2788	1387.11		3.9064	273.344	3.9064	390.311	3.9064	201.475
2.0124	460.724	2.0124	1421.74	2.0124	2544.13		2.3478	700.314	2.3478	970.442	2.3478	1215.48		4.0248	198.421	4.0248	150.224	4.0248	103.497
2.0716	478.148	2.0716	1387.84	2.0716	2680.7		2.4169	738.201	2.4169	948.846	2.4169	1039.65		4.1432	185.349	4.1432	126.164	4.1432	116.039
2.1308	465.96	2.1308	1324.82	2.1308	2757.45		2.4859	669.37	2.4859	921.521	2.4859	930.192		4.2616	202.743	4.2616	123.677	4.2616	110.189
2.19	335.904	2.19	1279.38	2.19	2722.63		2.555	589.63	2.555	1079.29	2.555	1203.42		4.38	288.339	4.38	128.861	4.38	100.659
2.2492	429.004	2.2492	1121.31	2.2492	2568.31		2.624	549.19	2.624	1095.76	2.624	1541.95		4.4983	470.874	4.4983	122.941	4.4983	95.442
2.3084	426.001	2.3084	1121.49	2.3084	2656.58		2.6931	515.076	2.6931	1051.51	2.6931	1724.78		4.6167	650.297	4.6167	127.135	4.6167	75.573
2.3675	451.286	2.3675	1254.29	2.3675	2735.42		2.7621	468.227	2.7621	1127.68	2.7621	1855.83		4.7351	863.707	4.7351	122.242	4.7351	95.031
2.4267	524.037	2.4267	1529.16	2.4267	2776.4		2.8312	457.657	2.8312	1193.46	2.8312	1589.82		4.8535	674.763	4.8535	147.513	4.8535	125.772
2.4859	560.955	2.4859	1902.82	2.4859	2878.35		2.9002	442.941	2.9002	1051.5	2.9002	1171.76		4.9718	508.775	4.9718	186.681	4.9718	123.025
2.5451	600.687	2.5451	2074.4	2.5451	2744.69		2.9693	437.087	2.9693	899.384	2.9693	832.428		5.0902	365.836	5.0902	568.284	5.0902	235.547
2.6043	584.277	2.6043	2227.04	2.6043	2524.06		3.0383	458.32	3.0383	764.239	3.0383	491.686		5.2086	256.634	5.2086	775.993	5.2086	148.534
2.6635	548.065	2.6635	2340.45	2.6635	2466.75		3.1074	430.003	3.1074	616.881	3.1074	295.236		5.327	182.625	5.327	246.733	5.327	83.219
2.7227	560.389	2.7227	2481.75	2.7227	2103.67		3.1765	462.477	3.1765	485.172	3.1765	217.514		5.4454	136.51	5.4454	129.875	5.4454	101.067
2.7819	564.789	2.7819	2526.43	2.7819	2043.87		3.2455	372.542	3.2455	452.444	3.2455	152.264		5.5637	158.324	5.5637	129.489	5.5637	72.002
2.8411	471.159	2.8411	2278.09	2.8411	1490.84		3.3146	268.65	3.3146	384.507	3.3146	80.56		5.6821	158.092	5.6821	142.801	5.6821	78.048
2.9002	493.405	2.9002	2017.61	2.9002	968.978		3.3836	250.765	3.3836	309.974	3.3836	44.922		5.8005	193.442	5.8005	134.814	5.8005	86.388
2.9594	453.134	2.9594	1498.06	2.9594	640.647		3.4527	250.759	3.4527	216.529	3.4527	45.825		5.9189	424.131	5.9189	166.101	5.9189	104.993
3.0186	364.086	3.0186	993.796	3.0186	426.509		3.5217	233.654	3.5217	185.739	3.5217	55.014		6.0372	845.268	6.0372	345.272	6.0372	198.433
3.0778	319.684	3.0778	619.432	3.0778	263.741		3.5908	238.803	3.5908	183.322	3.5908	88.816		6.1556	1526.96	6.1556	1033.56	6.1556	423.572
3.137	312.891	3.137	363.766	3.137	234.739		3.6598	200.698	3.6598	159.149	3.6598	126.833		6.274	1896.67	6.274	1726.56	6.274	944.741
3.1962	345.663	3.1962	270.877	3.1962	186.781		3.7289	198.405	3.7289	163.378	3.7289	117.33		6.3924	1948.32	6.3924	2246.4	6.3924	1724.95
3.2554	267.486	3.2554	288.029	3.2554	186.496		3.7979	175.833	3.7979	168.404	3.7979	92.946		6.5107	2378.65	6.5107	2217.09	6.5107	1926.08
3.3146	291.188	3.3146	314.426	3.3146	227.725		3.867	209.561	3.867	152.868	3.867	79.51		6.6291	2701.93	6.6291	2257.74	6.6291	1876.22
3.3738	292.525	3.3738	364.255	3.3738	280.884		3.936	195.665	3.936	160.738	3.936	58.021		6.7475	2643.28	6.7475	1961.78	6.7475	1973.71
3.4329	282.055	3.4329	409.572	3.4329	286.087		4.0051	181.265	4.0051	157.534	4.0051	32.417		6.8659	2740.44	6.8659	1961.51	6.8659	2463.31
3.4921	279.778	3.4921	350.667	3.4921	297.333		4.0742	202.364	4.0742	138.268	4.0742	40.254		6.9843	2543.97	6.9843	1995.27	6.9843	2650.08
3.5513	257.924	3.5513	341.67	3.5513	395.83		4.1432	153.856	4.1432	140.294	4.1432	37.76		7.1026	2420.69	7.1026	1869.16	7.1026	2275.59
3.6105	238.901	3.6105	279.232	3.6105	503.435		4.2123	153.851	4.2123	129.372	4.2123	39.04		7.221	2225.72	7.221	1643.86	7.221	2083.63
3.6697	232.226	3.6697	195.883	3.6697	646.869		4.2813	143.29	4.2813	122.01	4.2813	34.922		7.3394	2024.95	7.3394	1556	7.3394	2447.26
3.7289	209.366	3.7289	209.161	3.7289	809.717		4.3504	151.452	4.3504	122.514	4.3504	28.679		7.4578	1385.74	7.4578	1736.32	7.4578	2083.6
3.7881	171.96	3.7881	148.954	3.7881	1100.53		4.4194	206.217	4.4194	119.632	4.4194	29.18		7.5761	760.498	7.5761	1442.75	7.5761	1177.28
3.8473	178.105	3.8473	155.263	3.8473	1053.57		4.4885	154.971	4.4885	122.628	4.4885	34.729		7.6945	384.456	7.6945	659.66	7.6945	512.615
3.9064	168.058	3.9064	140.467	3.9064	1077.91		4.5575	160.2	4.5575	120.061	4.5575	38.61		7.8129	200.714	7.8129	213.101	7.8129	199.969
3.9656	175.833	3.9656	167.931	3.9656	888.154		4.6266	139.55	4.6266	119.513	4.6266	40.764		7.9313	236.694	7.9313	188.513	7.9313	117.829
4.0248	213.124	4.0248	199.467	4.0248	574.216		4.6956	128.568	4.6956	124.922	4.6956	60.65		8.0497	475.138	8.0497	240.19	8.0497	237.477
4.084	225.547	4.084	265.795	4.084	309.009		4.7647	138.087	4.7647	123.705	4.7647	46.533		8.168	979.406	8.168	537.775	8.168	789.82
4.1432	185.413	4.1432	252.58	4.1432	175.375		4.8337	125.401	4.8337	125.916	4.8337	41.802		8.2864	1698.51	8.2864	1455.33	8.2864	1626.84
4.2024	173.823	4.2024	318.739	4.2024	140.32		4.9028	117.867	4.9028	123.719	4.9028	42.09		8.4048	2529.06	8.4048	2314.61	8.4048	2133.34
4.2616	181.986	4.2616	258.968	4.2616	107.499		4.9718	143.019	4.9718	117.032	4.9718	31.041		8.5232	3058.14	8.5232	2389.78	8.5232	2161.77
4.3208	165.087	4.3208	198.011	4.3208	89.065		5.0409	127.888	5.0409	119.352	5.0409	48.982		8.6415	2832.62	8.6415	2236.18	8.6415	2410.59
4.38	175.382	4.38	151.118	4.38	85.204		5.11	147.755	5.11	120.821	5.11	34.576		8.7599	2623.14	8.7599	2393.15	8.7599	2632.89
4.4391	163.634	4.4391	125.03	4.4391	102.452		5.179	148.723	5.179	115.941	5.179	70.544		8.8783	2811.11	8.8783	2585.37	8.8783	2528.04
4.4983	145.206	4.4983	103.135	4.4983	153.119		5.2481	163.277	5.2481	122.089	5.2481	46.041		8.9967	2917.69	8.9967	2657.9	8.9967	2544.74
4.5575	141.324	4.5575	101.476	4.5575	141.247		5.3171	202.837	5.3171	124.1	5.3171	36.81		9.115	2500.63	9.115	2479.38	9.115	1993.26
4.6167	154.775	4.6167	84.456	4.6167	172.06		5.3862	193.752	5.3862	121.767	5.3862	43.225		9.2334	1870.09	9.2334	1820.71	9.2334	1061.15
4.6759	128.471	4.6759	83.506	4.6759	140.915		5.4552	223.808	5.4552	121.731	5.4552	36.339		9.3518	1309.32	9.3518	723.842	9.3518	491.261
4.7351	125.655	4.7351	120.947	4.7351	168.629		5.5243	179.449	5.5243	124.655	5.5243	29.534		9.4702	803.266	9.4702	159.117	9.4702	179.239
4.7943	132.659	4.7943	113.151	4.7943	227.215		5.5933	181.666	5.5933	117.609	5.5933	42.866		9.5886	580.967	9.5886	141.46	9.5886	122.14
4.8535	150.99	4.8535	92.545	4.8535	224.981		5.6624	153.948	5.6624	127.241	5.6624	41.867		9.7069	750.147	9.7069	123.864	9.7069	120.228
4.9127	141.148	4.9127	75.006	4.9127	202.871		5.7314	167.446	5.7314	124.634	5.7314	37.697		9.8253	1027.11	9.8253	130.085	9.8253	179.443
4.9718	136.261	4.9718	84.796	4.9718	163.334		5.8005	204.262	5.8005	133.697	5.8005	56.862		9.9437	1073.01	9.9437	130.328	9.9437	319.079
5.031	136.493	5.031	55.2	5.031	102.941		5.8695	217.263	5.8695	123.43	5.8695	54.539		10.0621	772.083	10.0621	123.653	10.0621	265.872
5.0902	158.076	5.0902	77.225	5.0902	82.019		5.9386	161.829	5.9386	128.429	5.9386	69.606		10.1804	396.823	10.1804	120.366	10.1804	202.272
5.1494	179.371	5.1494	100.586	5.1494	89.823		6.0076	158.5	6.0076	128.38	6.0076	44.571		10.2988	264.101	10.2988	119.395	10.2988	92.195
5.2086	161.385	5.2086	121.867	5.2086	86.928		6.0767	210.106	6.0767	135.739	6.0767	38.248		10.4172	188.362	10.4172	126.691	10.4172	97.876
5.2678	156.265	5.2678	138.598	5.2678	87.992		6.1458	182.528	6.1458	147.809	6.1458	48.302		10.5356	207.005	10.5356	118.865	10.5356	77.123
5.327	173.945	5.327	150.798	5.327	89.688		6.2148	166.838	6.2148	174.311	6.2148	45.167		10.654	204.598	10.654	122.967	10.654	75.439
5.3862	177.489	5.3862	176.962	5.3862	108.896		6.2839	173.386	6.2839	236.182	6.2839	40.718		10.7723	318.821	10.7723	129.085	10.7723	92.631
5.4454	150.313	5.4454	194.06	5.4454	114.847		6.3529	159.261	6.3529	224.476	6.3529	52.216		10.8907	481.447	10.8907	204.834	10.8907	89.818
5.5045	151.026	5.5045	199.102	5.5045	111.208		6.422	174.87	6.422	226.018	6.422	87.54		11.0091	417.027	11.0091	249.035	11.0091	112.863
5.5637	143.53	5.5637	352.649	5.5637	120.998		6.491	178.116	6.491	275.536	6.491	98.287		11.1275	352.367	11.1275	226.58	11.1275	118.995
5.6229	158.296	5.6229	285.946	5.6229	105.042		6.5601	189.949	6.5601	308.765	6.5601	104.379		11.2458	384.047	11.2458	135.206	11.2458	85.254
5.6821	163.158	5.6821	292.634	5.6821	85.13		6.6291	221.478	6.6291	327.528	6.6291	107.985		11.3642	429.68	11.3642	133.449	11.3642	97.478
5.7413	171.723	5.7413	172.742	5.7413	86.002		6.6982	229.795	6.6982	395.849	6.6982	94.897		11.4826	666.207	11.4826	153.539	11.4826	145.01
5.8005	183.991	5.8005	163.567	5.8005	74.998		6.7672	273.912	6.7672	485.374	6.7672	181.273		11.601	667.025	11.601	194.632	11.601	340.483
5.8597	165.915	5.8597	181.945	5.8597	74.268		6.8363	329.087	6.8363	624.712	6.8363	343.795		11.7193	915.582	11.7193	727.083	11.7193	1206.14
5.9189	148.715	5.9189	217.334	5.9189	80.022		6.9053	517.839	6.9053	902.231	6.9053	708.655		11.8377	990.956	11.8377	1734.34	11.8377	2005.83
5.9781	157.113	5.9781	230.265	5.9781	83.503		6.9744	717.325	6.9744	1236.06	6.9744	1255.84		11.9561	1086.36	11.9561	2231.6	11.9561	2259.11
6.0372	162.849	6.0372	231.93	6.0372	80.865		7.0434	918.088	7.0434	1543.51	7.0434	1665.33		12.0745	1242.96	12.0745	2199.49	12.0745	1823.11
6.0964	161.753	6.0964	268.539	6.0964	84.135		7.1125	1041.56	7.1125	1766.93	7.1125	2051.92		12.1929	1529.84	12.1929	2047.45	12.1929	1686.53
6.1556	147.898	6.1556	276.608	6.1556	74.206		7.1816	1149.78	7.1816	1971.9	7.1816	2274.07		12.3112	1604.32	12.3112	1751.28	12.3112	1887.56
6.2148	160.979	6.2148	296.469	6.2148	82.067		7.2506	1129.2	7.2506	2093.95	7.2506	2067.59		12.4296	1686.12	12.4296	1584.37	12.4296	2090.74
6.274	157.872	6.274	285.002	6.274	78.61		7.3197	1048.02	7.3197	2039.77	7.3197	1806.27		12.548	1829.21	12.548	1631.34	12.548	1909.12
6.3332	152.577	6.3332	252.628	6.3332	87.046		7.3887	956.449	7.3887	1848.61	7.3887	1568.76		12.6664	1960.97	12.6664	1821.97	12.6664	2308.18
6.3924	155.716	6.3924	244.857	6.3924	77.72		7.4578	787.255	7.4578	1598.46	7.4578	1297.35		12.7847	2098.74	12.7847	1933.78	12.7847	2914.83
6.4516	141.922	6.4516	309.952	6.4516	94.922		7.5268	609.295	7.5268	1433.81	7.5268	1148.84		12.9031	1951.03	12.9031	1935.76	12.9031	2761.27
6.5107	122.728	6.5107	351.686	6.5107	115.213		7.5959	472.646	7.5959	1422.44	7.5959	1075.86		13.0215	1885.2	13.0215	1903.08	13.0215	2049.62
6.5699	123.201	6.5699	375.513	6.5699	98.203		7.6649	398.719	7.6649	1271.47	7.6649	943.135		13.1399	1923.14	13.1399	1890.25	13.1399	1571.37
6.6291	173.638	6.6291	269.031	6.6291	96.03		7.734	363.541	7.734	1167.18	7.734	708.69		13.2583	2073.17	13.2583	1919.02	13.2583	1582.49
6.6883	149.524	6.6883	315.074	6.6883	141.07		7.803	327.754	7.803	1013.49	7.803	601.37		13.3766	2182.41	13.3766	1702.57	13.3766	1674.84
6.7475	137.642	6.7475	367.012	6.7475	156.594		7.8721	359.899	7.8721	782.688	7.8721	676.425		13.495	2218.01	13.495	1629.2	13.495	2010.83
6.8067	152.259	6.8067	444.174	6.8067	152.915		7.9411	353.597	7.9411	699.902	7.9411	680.972		13.6134	2113.41	13.6134	1743.94	13.6134	2183.09
6.8659	165.821	6.8659	438.188	6.8659	166.377		8.0102	327.351	8.0102	628.778	8.0102	619.39		13.7318	1900.76	13.7318	1643.67	13.7318	1723.21
6.9251	165.168	6.9251	325.584	6.9251	162.096		8.0792	274.247	8.0792	618.822	8.0792	458.548		13.8501	1829.05	13.8501	1629.02	13.8501	1393.89
6.9843	168	6.9843	399.611	6.9843	126.167		8.1483	238.783	8.1483	536.988	8.1483	290.658		13.9685	1829.9	13.9685	1666.25	13.9685	1243.5
7.0434	171.277	7.0434	248.448	7.0434	132.817		8.2174	186.581	8.2174	335.773	8.2174	259.961		14.0869	2055.46	14.0869	1846.95	14.0869	1412.54
7.1026	189.519	7.1026	100.696	7.1026	108.732		8.2864	183.502	8.2864	223.83	8.2864	150.207		14.2053	2275.34	14.2053	1812.39	14.2053	1654.95
7.1618	161.871	7.1618	125.923	7.1618	131.382		8.3555	167.519	8.3555	194.315	8.3555	101.802		14.3236	2096.26	14.3236	1497.64	14.3236	1599.48
7.221	177.881	7.221	131.419	7.221	167.393		8.4245	213.104	8.4245	131.737	8.4245	53.148		14.442	1863.41	14.442	1635.75	14.442	1690.56
7.2802	175.539	7.2802	106.458	7.2802	186.052		8.4936	175.068	8.4936	143.296	8.4936	37.729		14.5604	1869.2	14.5604	2029.96	14.5604	1620.93
7.3394	176.716	7.3394	193.134	7.3394	187.919		8.5626	171.896	8.5626	136.419	8.5626	35.836		14.6788	2025.44	14.6788	2034.36	14.6788	1515.85
7.3986	195.983	7.3986	258.707	7.3986	162.281		8.6317	179.021	8.6317	129.795	8.6317	35.416		14.7972	1982.76	14.7972	2055.52	14.7972	1425.33
7.4578	215.09	7.4578	260.186	7.4578	205.1		8.7007	159.673	8.7007	132.561	8.7007	50.1		14.9155	1485.46	14.9155	2100.98	14.9155	1235.08
7.517	258.776	7.517	370.941	7.517	151.141		8.7698	152.875	8.7698	129.875	8.7698	49.821		15.0339	877.298	15.0339	1611.55	15.0339	852.98
7.5761	213.564	7.5761	377.59	7.5761	209.464		8.8388	141.615	8.8388	134.625	8.8388	37.02		15.1523	386.192	15.1523	800.79	15.1523	354.204
7.6353	222.296	7.6353	398.957	7.6353	181.958		8.9079	141.152	8.9079	142.992	8.9079	49.732		15.2707	249.908	15.2707	306.808	15.2707	159.243
7.6945	291.52	7.6945	486.301	7.6945	194.628		8.9769	141.762	8.9769	140.957	8.9769	41.7		15.389	194.533	15.389	226.136	15.389	108.384
7.7537	287.201	7.7537	381.382	7.7537	250.734		9.046	179.991	9.046	137.266	9.046	52.739		15.5074	159.505	15.5074	137.209	15.5074	144.825
7.8129	346.913	7.8129	380.481	7.8129	273.398		9.115	148.778	9.115	157.717	9.115	43.398		15.6258	175.272	15.6258	123.082	15.6258	191.518
7.8721	424.915	7.8721	426.264	7.8721	302.964		9.1841	160.378	9.1841	162.706	9.1841	32.786		15.7442	156.523	15.7442	123.94	15.7442	138.51
7.9313	433.946	7.9313	433.658	7.9313	374.757		9.2532	157.036	9.2532	177.997	9.2532	40.861		15.8626	189.275	15.8626	140.695	15.8626	121.199
7.9905	483.229	7.9905	554.736	7.9905	483.087		9.3222	142.25	9.3222	228.705	9.3222	55.718		15.9809	212.725	15.9809	213.903	15.9809	88.002
8.0497	703.6	8.0497	527.566	8.0497	523.153		9.3913	162.763	9.3913	206.512	9.3913	60.629		16.0993	208.62	16.0993	268.624	16.0993	165.259
8.1088	746.569	8.1088	656.504	8.1088	780.158		9.4603	176.785	9.4603	287.242	9.4603	64.873		16.2177	276.869	16.2177	210.454	16.2177	205.057
8.168	932.827	8.168	775.936	8.168	1032.13		9.5294	227.702	9.5294	321.725	9.5294	146.605		16.3361	369.012	16.3361	232.876	16.3361	454.041
8.2272	1105.82	8.2272	1047.25	8.2272	1154.08		9.5984	293.334	9.5984	449.552	9.5984	291.674		16.4544	442.173	16.4544	387.566	16.4544	470.887
8.2864	1187.73	8.2864	1294.44	8.2864	1236.04		9.6675	330.414	9.6675	586.362	9.6675	611.632		16.5728	471.894	16.5728	501.015	16.5728	407.035
8.3456	1220.47	8.3456	1527.25	8.3456	1464.68		9.7365	374.108	9.7365	860.473	9.7365	799.057		16.6912	521.896	16.6912	459.298	16.6912	466.096
8.4048	1274.91	8.4048	1993.81	8.4048	1574.07		9.8056	393.873	9.8056	1000.5	9.8056	894.245		16.8096	677.039	16.8096	445.026	16.8096	437.009
8.464	1290.66	8.464	2527.98	8.464	1571.11		9.8746	402.351	9.8746	1218.71	9.8746	844.673		16.9279	1172.26	16.9279	1481.87	16.9279	1182.24
8.5232	1290.88	8.5232	2934.51	8.5232	1924.14		9.9437	336.395	9.9437	948.968	9.9437	641.744		17.0463	2273.8	17.0463	2647.9	17.0463	2650.66
8.5824	1214.46	8.5824	3084.45	8.5824	1847.97		10.0127	328.488	10.0127	858.021	10.0127	493.188		17.1647	3024.58	17.1647	2514.86	17.1647	2816.82
8.6415	998.77	8.6415	2850.05	8.6415	1891.94		10.0818	391.358	10.0818	697.158	10.0818	374.368		17.2831	3082.25	17.2831	1822.1	17.2831	1602.11
8.7007	1022.14	8.7007	2401.21	8.7007	1861.78		10.1508	382.716	10.1508	646.138	10.1508	489.589		17.4015	2291.4	17.4015	855.358	17.4015	713.57
8.7599	1021.71	8.7599	2077.95	8.7599	1818.88		10.2199	357.224	10.2199	664.195	10.2199	417.156		17.5198	1312.12	17.5198	344.3	17.5198	353.421
8.8191	969.682	8.8191	1798.13	8.8191	1710.84		10.289	456.607	10.289	653.14	10.289	423.225		17.6382	714.139	17.6382	183.796	17.6382	249.582
8.8783	928.972	8.8783	1592.96	8.8783	1691.84		10.358	573.056	10.358	845.965	10.358	627.455		17.7566	513.732	17.7566	134.074	17.7566	233.051
8.9375	1044.96	8.9375	1321.33	8.9375	1560.02		10.4271	683.078	10.4271	1005.64	10.4271	782.774		17.875	388.715	17.875	119.645	17.875	224.392
8.9967	1065.88	8.9967	1242.41	8.9967	1577.73		10.4961	821.502	10.4961	1074.7	10.4961	1189.8		17.9933	292.436	17.9933	122.612	17.9933	135.07
9.0559	881.201	9.0559	1211.43	9.0559	1607.34		10.5652	930.299	10.5652	1463.64	10.5652	1734.7		18.1117	276.397	18.1117	124.695	18.1117	114.618
9.115	806.735	9.115	1107.15	9.115	1354.77		10.6342	796.293	10.6342	1335.23	10.6342	1844.83		18.2301	332.658	18.2301	143.474	18.2301	119.686
9.1742	736.859	9.1742	964.126	9.1742	1361.81		10.7033	711.925	10.7033	1517.7	10.7033	1891.57		18.3485	428.834	18.3485	248.269	18.3485	101.516
9.2334	625.137	9.2334	906.796	9.2334	1265.03		10.7723	681.166	10.7723	1394.22	10.7723	1761.91		18.4669	476.713	18.4669	279.714	18.4669	92.806
9.2926	497.891	9.2926	716.481	9.2926	1190.16		10.8414	526.109	10.8414	1363.96	10.8414	1503.51		18.5852	472.692	18.5852	167.327	18.5852	143.796
9.3518	381.93	9.3518	619.057	9.3518	1146.55		10.9104	476.802	10.9104	1206.45	10.9104	1174.38		18.7036	428.581	18.7036	122.838	18.7036	198.579
9.411	316.766	9.411	648.503	9.411	1132.44		10.9795	396.353	10.9795	1057.43	10.9795	766.672		18.822	365.898	18.822	122.998	18.822	196.055
9.4702	271.851	9.4702	718.548	9.4702	984.324		11.0485	276.638	11.0485	836.501	11.0485	406.904		18.9404	306.592	18.9404	122.876	18.9404	172.797
9.5294	224.97	9.5294	653.713	9.5294	1229.33		11.1176	227.5	11.1176	495.332	11.1176	200.376		19.0587	270.231	19.0587	123.119	19.0587	137.685
9.5886	211.589	9.5886	765.253	9.5886	1286.68		11.1867	211.901	11.1867	280.972	11.1867	82.176		19.1771	308.27	19.1771	125.548	19.1771	169.174
9.6477	228.371	9.6477	715.839	9.6477	1370.8		11.2557	178.692	11.2557	217.747	11.2557	46.295		19.2955	347.747	19.2955	133.815	19.2955	267.267
9.7069	243.295	9.7069	609.513	9.7069	1383.12		11.3248	167.97	11.3248	171.741	11.3248	38.002		19.4139	502.201	19.4139	130.72	19.4139	401.974
9.7661	238.744	9.7661	511.544	9.7661	1321.34		11.3938	167.288	11.3938	139.29	11.3938	46.742		19.5322	679.322	19.5322	122.48	19.5322	459.568
9.8253	221.27	9.8253	350.369	9.8253	1209.84		11.4629	154.377	11.4629	130.666	11.4629	51.491		19.6506	610.395	19.6506	127.281	19.6506	277.104
9.8845	260.18	9.8845	286.519	9.8845	1114.33		11.5319	172.154	11.5319	131.4	11.5319	91.597		19.769	520.299	19.769	163.372	19.769	203.493
9.9437	257.34	9.9437	247.791	9.9437	840.135		11.601	166.631	11.601	137.909	11.601	114.975		19.8874	403.52	19.8874	218.472	19.8874	144.84
10.0029	200.618	10.0029	222.003	10.0029	609.767		11.67	185.579	11.67	143.181	11.67	119.093		20.0058	350.56	20.0058	209.5	20.0058	133.65
10.0621	185.863	10.0621	191.063	10.0621	446.69		11.7391	209.868	11.7391	155.931	11.7391	137.52		20.1241	351.229	20.1241	165.029	20.1241	157.797
10.1213	196.037	10.1213	185.18	10.1213	359.475		11.8081	235.662	11.8081	151.449	11.8081	154.576		20.2425	265.4	20.2425	132.09	20.2425	116.703
10.1804	173.918	10.1804	146.091	10.1804	264.633		11.8772	213.25	11.8772	149.974	11.8772	131.792		20.3609	248.66	20.3609	128.101	20.3609	102.969
10.2396	175.16	10.2396	144.047	10.2396	238.641		11.9462	204.412	11.9462	154.816	11.9462	83.26		20.4793	301.982	20.4793	141.258	20.4793	105.815
10.2988	176.294	10.2988	187.34	10.2988	275.587		12.0153	190.537	12.0153	156.318	12.0153	48.237		20.5976	298.812	20.5976	199.141	20.5976	139.091
10.358	153.979	10.358	235.366	10.358	245.777		12.0843	183.967	12.0843	174.489	12.0843	37.899		20.716	399.673	20.716	187.925	20.716	207.975
10.4172	185.816	10.4172	319.635	10.4172	230.277		12.1534	178.703	12.1534	195.895	12.1534	41.098		20.8344	365.986	20.8344	155.227	20.8344	160.781
10.4764	171	10.4764	320	10.4764	183		12.2225	179.477	12.2225	259.47	12.2225	40.74		20.9528	243.612	20.9528	194.793	20.9528	109.721
10.5356	196.818	10.5356	427.437	10.5356	239.868		12.2915	184.246	12.2915	278.05	12.2915	56.582		21.0711	280.902	21.0711	198.301	21.0711	105.274
10.5948	216.593	10.5948	454.362	10.5948	169.775		12.3606	187.548	12.3606	288.959	12.3606	58.821		21.1895	302.466	21.1895	134.506	21.1895	80.314
10.654	201.05	10.654	361.948	10.654	174.648		12.4296	196.609	12.4296	351.762	12.4296	61.296		21.3079	192.667	21.3079	124.788	21.3079	189.566
10.7131	178.321	10.7131	278.323	10.7131	178.405		12.4987	205.555	12.4987	379.251	12.4987	71.053		21.4263	192.944	21.4263	151.768	21.4263	272.463
10.7723	184.877	10.7723	162.534	10.7723	112.435		12.5677	212.181	12.5677	389.941	12.5677	89.035		21.5447	249.981	21.5447	211.521	21.5447	118.814
10.8315	230.436	10.8315	85.28	10.8315	91.377		12.6368	244.245	12.6368	416.126	12.6368	134.981		21.663	172.961	21.663	287.466	21.663	102.974
10.8907	248.081	10.8907	89.984	10.8907	119.955		12.7058	304.911	12.7058	469.935	12.7058	270.19		21.7814	173.918	21.7814	219.892	21.7814	86.987
10.9499	294.553	10.9499	72.707	10.9499	155.652		12.7749	397.806	12.7749	619.625	12.7749	652.147		21.8998	206.291	21.8998	180.722	21.8998	129.817
11.0091	321.173	11.0091	60.382	11.0091	113.385		12.8439	537.609	12.8439	843.339	12.8439	1209.84		22.0182	207.892	22.0182	211.642	22.0182	197.586
11.0683	386.271	11.0683	68.631	11.0683	104.066		12.913	736.441	12.913	1062.73	12.913	1683.2		22.1365	269.373	22.1365	304.231	22.1365	174.35
11.1275	340.491	11.1275	54.318	11.1275	108.32		12.982	932.188	12.982	1302.16	12.982	1974.08		22.2549	277.849	22.2549	340.374	22.2549	179.835
11.1867	332.198	11.1867	47.301	11.1867	126.096		13.0511	1070.07	13.0511	1419.82	13.0511	2100.49		22.3733	365.177	22.3733	489.172	22.3733	510.871
11.2458	350.452	11.2458	52.398	11.2458	139.37		13.1201	1002.09	13.1201	1408.19	13.1201	2267.63		22.4917	489.284	22.4917	531.002	22.4917	885.536
11.305	349.768	11.305	64.064	11.305	162.085		13.1892	924.474	13.1892	1444.95	13.1892	2121.03		22.6101	659.912	22.6101	343.255	22.6101	637.272
11.3642	400.147	11.3642	50.008	11.3642	181.521		13.2583	888.847	13.2583	1375.72	13.2583	1734.7		22.7284	960.551	22.7284	352.396	22.7284	629.789
11.4234	440.139	11.4234	40.017	11.4234	224.772		13.3273	672.331	13.3273	1150.28	13.3273	1050.29		22.8468	2078.32	22.8468	1366.66	22.8468	1066.76
11.4826	428.431	11.4826	58.496	11.4826	174.351		13.3964	547.496	13.3964	866.762	13.3964	483.856		22.9652	3076.05	22.9652	2185.79	22.9652	1831.61
11.5418	488.199	11.5418	40.933	11.5418	213.049		13.4654	395.244	13.4654	510.824	13.4654	246.119		23.0836	3557.1	23.0836	2099.26	23.0836	2346.15
11.601	523.183	11.601	40.426	11.601	228.85		13.5345	326.824	13.5345	309.78	13.5345	90.798		23.2019	3492.8	23.2019	2167.35	23.2019	2525.07
11.6602	633.773	11.6602	43.244	11.6602	253.699		13.6035	254.988	13.6035	227.031	13.6035	66.381		23.3203	3553.53	23.3203	2400.53	23.3203	2609.96
11.7193	684.971	11.7193	53.906	11.7193	252.317		13.6726	230.94	13.6726	179.056	13.6726	115.657		23.4387	3498.52	23.4387	2484.93	23.4387	2423.32
11.7785	665.832	11.7785	65.422	11.7785	285.292		13.7416	213.578	13.7416	152.825	13.7416	172.755		23.5571	2870.11	23.5571	2296.02	23.5571	2044.97
11.8377	726.102	11.8377	59.065	11.8377	334.317		13.8107	185.282	13.8107	148.558	13.8107	212.933		23.6754	1966.87	23.6754	1933.36	23.6754	1406.57
11.8969	874.253	11.8969	45.222	11.8969	266.909		13.8797	161.156	13.8797	152.251	13.8797	124.698		23.7938	1106.4	23.7938	1313.21	23.7938	809.406
11.9561	1186.92	11.9561	58.606	11.9561	281.92		13.9488	172.454	13.9488	177.02	13.9488	59.731		23.9122	474.012	23.9122	611.659	23.9122	434.252
12.0153	1093.93	12.0153	51.601	12.0153	260.009		14.0178	156.098	14.0178	181.87	14.0178	44.891		24.0306	258.006	24.0306	289.483	24.0306	191.425
12.0745	921.377	12.0745	52.865	12.0745	253.961		14.0869	169.037	14.0869	166.362	14.0869	33.082		24.149	207.33	24.149	228.714	24.149	115.271
12.1337	892.372	12.1337	63.843	12.1337	253.338		14.1559	155.44	14.1559	227.063	14.1559	48.077		24.2673	234.368	24.2673	156.792	24.2673	83.121
12.1929	758.992	12.1929	71.915	12.1929	228.421		14.225	140.025	14.225	257.827	14.225	41.352		24.3857	265.5	24.3857	134.181	24.3857	89.04
12.252	553.887	12.252	67.729	12.252	232.094		14.2941	141.2	14.2941	268.138	14.2941	61.019		24.5041	246.979	24.5041	127.189	24.5041	84.631
12.3112	433.598	12.3112	69.515	12.3112	251.391		14.3631	171.498	14.3631	301.465	14.3631	96.593		24.6225	231.496	24.6225	122.675	24.6225	86.892
12.3704	330.191	12.3704	94.6	12.3704	216.153		14.4322	161.09	14.4322	349.185	14.4322	140.351		24.7408	261.691	24.7408	126.428	24.7408	99.106
12.4296	280.965	12.4296	140.908	12.4296	179.73		14.5012	230.353	14.5012	451.199	14.5012	383.81		24.8592	302.8	24.8592	142.551	24.8592	97.746
12.4888	223.863	12.4888	84.304	12.4888	129.753		14.5703	293.689	14.5703	607.033	14.5703	862.652		24.9776	251.265	24.9776	156.088	24.9776	127.074
12.548	200.889	12.548	64.184	12.548	117.433		14.6393	448.756	14.6393	971.39	14.6393	1610.98		25.096	237.494	25.096	156.58	25.096	150.238
12.6072	186.813	12.6072	77.903	12.6072	110.455		14.7084	585.95	14.7084	1122.59	14.7084	2213.92		25.2144	306.108	25.2144	135.591	25.2144	106.427
12.6664	205.132	12.6664	70.633	12.6664	105.354		14.7774	766.04	14.7774	1436.55	14.7774	2779.67		25.3327	348.172	25.3327	138.493	25.3327	85.929
12.7256	240.83	12.7256	83.15	12.7256	103.846		14.8465	748.661	14.8465	1459.43	14.8465	2031.29		25.4511	418.559	25.4511	146.71	25.4511	87.764
12.7847	234.17	12.7847	95.928	12.7847	97.629		14.9155	715.271	14.9155	1514.96	14.9155	1704.73		25.5695	630.642	25.5695	161.459	25.5695	102.111
12.8439	177.248	12.8439	74.063	12.8439	84.836		14.9846	560.523	14.9846	1309.52	14.9846	1082.69		25.6879	1035.57	25.6879	205.66	25.6879	211.254
12.9031	191.361	12.9031	83.227	12.9031	91.33		15.0536	463.036	15.0536	1047.84	15.0536	530.354		25.8062	1792.66	25.8062	497.888	25.8062	493.805
12.9623	211.497	12.9623	95.091	12.9623	81.953		15.1227	318.632	15.1227	753.962	15.1227	200.514		25.9246	2402.1	25.9246	1302.61	25.9246	1283.82
13.0215	241.294	13.0215	129.975	13.0215	79.401		15.1917	294.877	15.1917	542.087	15.1917	226.793		26.043	2461.45	26.043	1897.54	26.043	1595.35
13.0807	262.282	13.0807	168.443	13.0807	88.353		15.2608	290.58	15.2608	602.685	15.2608	298.512		26.1614	2496.55	26.1614	2533.03	26.1614	1835.74
13.1399	306.286	13.1399	164.425	13.1399	85.632		15.3299	346.343	15.3299	752.854	15.3299	573.313		26.2797	2342.41	26.2797	2095.34	26.2797	2364.39
13.1991	298.909	13.1991	169.344	13.1991	83.642		15.3989	387.618	15.3989	882.278	15.3989	999.972		26.3981	1888.79	26.3981	2112.96	26.3981	3105.1
13.2583	311.266	13.2583	177.666	13.2583	88.004		15.468	387.302	15.468	943.475	15.468	1114.19		26.5165	1273.06	26.5165	1428.88	26.5165	1802.05
13.3174	287.746	13.3174	168.028	13.3174	71.949		15.537	421.69	15.537	839.012	15.537	785.337		26.6349	513.75	26.6349	308.629	26.6349	614.597
13.3766	229.015	13.3766	164.503	13.3766	79.894		15.6061	370.725	15.6061	598.994	15.6061	581.661		26.7533	237.963	26.7533	199.754	26.7533	224.609
13.4358	167.439	13.4358	314.233	13.4358	72.692		15.6751	432.705	15.6751	426.494	15.6751	276.754		26.8716	242.914	26.8716	141.056	26.8716	120.798
13.495	163.316	13.495	316.871	13.495	70.711		15.7442	326.549	15.7442	286.847	15.7442	140.994		26.99	254.755	26.99	127.929	26.99	82.567
13.5542	156.87	13.5542	217.554	13.5542	71.193		15.8132	268.727	15.8132	233.633	15.8132	85.189		27.1084	239.216	27.1084	130.263	27.1084	80.847
13.6134	153.649	13.6134	219.439	13.6134	77.185		15.8823	197.837	15.8823	177.971	15.8823	72.606		27.2268	268.803	27.2268	129.82	27.2268	71.998
13.6726	148.771	13.6726	175.623	13.6726	76.379		15.9513	188.722	15.9513	138.72	15.9513	52.724		27.3451	304.199	27.3451	128.515	27.3451	75.724
13.7318	160.732	13.7318	132.283	13.7318	76.16		16.0204	142.468	16.0204	149.247	16.0204	36.79		27.4635	323.413	27.4635	165.322	27.4635	91.441
13.7909	144.918	13.7909	84.69	13.7909	79.151		16.0894	123.042	16.0894	135.448	16.0894	30.681		27.5819	332.357	27.5819	183.75	27.5819	104.14
13.8501	151.283	13.8501	108.034	13.8501	75.954		16.1585	155.148	16.1585	131.888	16.1585	28.942		27.7003	339.034	27.7003	172.6	27.7003	128.83
13.9093	134.125	13.9093	77.119	13.9093	73.327		16.2275	147.854	16.2275	158.77	16.2275	30.923		27.8187	308.862	27.8187	171.611	27.8187	115.882
13.9685	138.361	13.9685	69.167	13.9685	85.667		16.2966	134.976	16.2966	150.638	16.2966	38.833		27.937	277.942	27.937	141.597	27.937	116.285
14.0277	148.693	14.0277	100.874	14.0277	81.304		16.3657	143.806	16.3657	136.252	16.3657	32.43		28.0554	278.433	28.0554	131.59	28.0554	114.352
14.0869	155.23	14.0869	141.742	14.0869	84.387		16.4347	142.773	16.4347	134.969	16.4347	37.438		28.1738	286.502	28.1738	144.314	28.1738	116.33
14.1461	151.121	14.1461	175.562	14.1461	99.02		16.5038	143.456	16.5038	128.385	16.5038	47.739		28.2922	389.983	28.2922	174.904	28.2922	116.149
14.2053	160.608	14.2053	178.152	14.2053	120.572		16.5728	134.822	16.5728	121.609	16.5728	56.609		28.4105	419.958	28.4105	239.83	28.4105	135.974
14.2645	163.709	14.2645	231.631	14.2645	174.446		16.6419	142.533	16.6419	120.757	16.6419	61.077		28.5289	511.946	28.5289	266.263	28.5289	238.849
14.3236	147.772	14.3236	311.238	14.3236	196.411		16.7109	167.331	16.7109	127.878	16.7109	61.244		28.6473	647.086	28.6473	213.132	28.6473	246.462
14.3828	162.537	14.3828	301.98	14.3828	257.731		16.78	164.881	16.78	133.547	16.78	51.323		28.7657	665.141	28.7657	164.593	28.7657	151.063
14.442	183.11	14.442	403.582	14.442	335.342		16.849	155.472	16.849	143.856	16.849	52.532		28.884	616.421	28.884	156.207	28.884	121.859
14.5012	205.368	14.5012	450.96	14.5012	279.945		16.9181	160.434	16.9181	143.424	16.9181	50.237		29.0024	690.336	29.0024	171.642	29.0024	138.478
14.5604	194.753	14.5604	382.529	14.5604	284.636		16.9871	155.896	16.9871	154.811	16.9871	48.96		29.1208	1079.91	29.1208	238.738	29.1208	240.382
14.6196	221.759	14.6196	381.23	14.6196	337.118		17.0562	148.896	17.0562	145.419	17.0562	49.225		29.2392	1648.38	29.2392	686.833	29.2392	408.662
14.6788	234.388	14.6788	307.595	14.6788	343.056		17.1252	142.146	17.1252	129.691	17.1252	44.823		29.3576	2089.74	29.3576	1286.89	29.3576	490.818
14.738	248.654	14.738	222.758	14.738	362.039		17.1943	138.947	17.1943	129.332	17.1943	37.067		29.4759	2193.82	29.4759	1450.72	29.4759	684.322
14.7972	297.949	14.7972	234.44	14.7972	375.246		17.2633	144.36	17.2633	125.312	17.2633	32.223		29.5943	1912.99	29.5943	1815.15	29.5943	1083.91
14.8563	361.946	14.8563	185.221	14.8563	366.472		17.3324	140.965	17.3324	126.384	17.3324	30.616		29.7127	1772.47	29.7127	2405.73	29.7127	1423.7
14.9155	457.186	14.9155	180.352	14.9155	417.769		17.4015	148.631	17.4015	151.482	17.4015	36.546		29.8311	1732.82	29.8311	2529.05	29.8311	1383.02
14.9747	518.902	14.9747	166.385	14.9747	371.201		17.4705	153.145	17.4705	160.307	17.4705	45.832		29.9494	1630.59	29.9494	2301.37	29.9494	1304.62
15.0339	597.739	15.0339	169.229	15.0339	313.905		17.5396	151.966	17.5396	144.652	17.5396	39.903		30.0678	1697.07	30.0678	2057.55	30.0678	1309.13
15.0931	618.711	15.0931	161.984	15.0931	297.426		17.6086	157.072	17.6086	151.328	17.6086	43.682		30.1862	1713.29	30.1862	2710.78	30.1862	1638.55
15.1523	579.935	15.1523	146.727	15.1523	287.801		17.6777	183.071	17.6777	162.476	17.6777	58.419		30.3046	1691.76	30.3046	3095.55	30.3046	2053.36
15.2115	503.903	15.2115	121.578	15.2115	275.782		17.7467	206.722	17.7467	168.527	17.7467	93.012		30.423	1413.58	30.423	3138.82	30.423	1909.33
15.2707	541.492	15.2707	102.018	15.2707	255.633		17.8158	199.021	17.8158	184.379	17.8158	138.565		30.5413	1197.51	30.5413	2734.54	30.5413	1700.89
15.3299	521.261	15.3299	121.392	15.3299	304.272		17.8848	194.802	17.8848	178.379	17.8848	151.289		30.6597	1294.66	30.6597	2634.2	30.6597	1889.56
15.389	613.59	15.389	175.991	15.389	293.133		17.9539	187.025	17.9539	200.848	17.9539	172.509		30.7781	1344.76	30.7781	2627.63	30.7781	2032.92
15.4482	629.29	15.4482	139.994	15.4482	307.205		18.0229	186.264	18.0229	291.14	18.0229	162.799		30.8965	908.079	30.8965	1889.37	30.8965	1801.36
15.5074	709.408	15.5074	137.404	15.5074	368.362		18.092	195.084	18.092	368.633	18.092	139.276		31.0148	382.397	31.0148	766.837	31.0148	783.406
15.5666	816.611	15.5666	243.334	15.5666	362.025		18.161	207.996	18.161	405.01	18.161	133.073		31.1332	212.923	31.1332	188.613	31.1332	277.999
15.6258	777.226	15.6258	396.914	15.6258	383.059		18.2301	243.785	18.2301	515.804	18.2301	184.546		31.2516	154.034	31.2516	141.413	31.2516	101.453
15.685	664.851	15.685	529.508	15.685	395.403		18.2992	307.341	18.2992	655.283	18.2992	410.57		31.37	303.498	31.37	130.279	31.37	91.121
15.7442	603.996	15.7442	512.401	15.7442	391.908		18.3682	390.981	18.3682	872.31	18.3682	897.718		31.4883	231.583	31.4883	144.718	31.4883	84.199
15.8034	478.49	15.8034	424.185	15.8034	325.768		18.4373	480.165	18.4373	1188.11	18.4373	1444.51		31.6067	243.322	31.6067	130.781	31.6067	71.653
15.8626	400.913	15.8626	474.713	15.8626	285.276		18.5063	555.6	18.5063	1527.11	18.5063	1711.35		31.7251	190.259	31.7251	123.42	31.7251	86.132
15.9217	294.343	15.9217	503.373	15.9217	270.425		18.5754	635.93	18.5754	1565.47	18.5754	1866.86		31.8435	227	31.8435	134	31.8435	122
15.9809	288.823	15.9809	488.902	15.9809	243.045		18.6444	593.761	18.6444	1413.72	18.6444	1594.95
16.0401	250.716	16.0401	564.517	16.0401	248.287		18.7135	534.2	18.7135	1256.61	18.7135	793.17
16.0993	255.723	16.0993	638.226	16.0993	327.971		18.7825	470.597	18.7825	948.624	18.7825	544.844
16.1585	297.063	16.1585	824.579	16.1585	420.818		18.8516	473.843	18.8516	816.919	18.8516	523.452
16.2177	315.46	16.2177	1148.7	16.2177	488.37		18.9206	492.419	18.9206	673.687	18.9206	897.742
16.2769	436.114	16.2769	1459.96	16.2769	653.125		18.9897	495.24	18.9897	647.352	18.9897	1207.75
16.3361	521.267	16.3361	1919.68	16.3361	815.578		19.0587	569.367	19.0587	603.82	19.0587	1070.55
16.3952	608.978	16.3952	2029.88	16.3952	974.091		19.1278	409.616	19.1278	634.333	19.1278	682.756
16.4544	790.803	16.4544	2154.77	16.4544	1131.79		19.1968	294.277	19.1968	441.226	19.1968	395.227
16.5136	873.704	16.5136	2058.62	16.5136	1262.68		19.2659	217.776	19.2659	397.863	19.2659	158.096
16.5728	883.034	16.5728	2016.76	16.5728	1422.92		19.335	227.997	19.335	285.372	19.335	94.391
16.632	944.326	16.632	1900.6	16.632	1511.71		19.404	220.647	19.404	329.687	19.404	125.3
16.6912	1124.57	16.6912	1706.39	16.6912	1582.69		19.4731	281.416	19.4731	283.223	19.4731	180.249
16.7504	1068.58	16.7504	1649.17	16.7504	1602.2		19.5421	339.671	19.5421	365.076	19.5421	324.536
16.8096	1111.94	16.8096	1835.56	16.8096	1849.91		19.6112	414.036	19.6112	508.033	19.6112	659.973
16.8688	1180.93	16.8688	1547.46	16.8688	1675.05		19.6802	505.907	19.6802	748.874	19.6802	1330.51
16.9279	1138.13	16.9279	1681.52	16.9279	1776.54		19.7493	543.455	19.7493	1019.96	19.7493	1828.46
16.9871	1104.94	16.9871	1658.66	16.9871	1634.9		19.8183	500.602	19.8183	1068.45	19.8183	1692.03
17.0463	1018.02	17.0463	1489.85	17.0463	1353.64		19.8874	457.052	19.8874	1160.91	19.8874	1127.24
17.1055	1060.19	17.1055	1284.82	17.1055	1092.71		19.9564	392.897	19.9564	895.985	19.9564	710.634
17.1647	1051.03	17.1647	1008.26	17.1647	926.287		20.0255	317.501	20.0255	575.467	20.0255	357.898
17.2239	1083.03	17.2239	799.106	17.2239	779.643		20.0945	236.686	20.0945	456.539	20.0945	159.498
17.2831	990.246	17.2831	703.066	17.2831	656.043		20.1636	212.461	20.1636	370.9	20.1636	133.086
17.3423	951.485	17.3423	611.237	17.3423	491.814		20.2326	168.149	20.2326	298.421	20.2326	161.069
17.4015	932.562	17.4015	713.817	17.4015	402.238		20.3017	241.376	20.3017	407.249	20.3017	329.307
17.4606	892.667	17.4606	724.333	17.4606	341.444		20.3708	250.805	20.3708	616.927	20.3708	503.209
17.5198	698.436	17.5198	757.457	17.5198	324.222		20.4398	369.358	20.4398	699.043	20.4398	603.084
17.579	615.156	17.579	755.69	17.579	277.362		20.5089	427.118	20.5089	844.189	20.5089	632.124
17.6382	498.782	17.6382	741.116	17.6382	236.443		20.5779	576.233	20.5779	964.045	20.5779	947.483
17.6974	456.72	17.6974	652.636	17.6974	245.168		20.647	680.426	20.647	1012.57	20.647	1465.61
17.7566	375.846	17.7566	695.938	17.7566	267.141		20.716	746.366	20.716	1183.24	20.716	1908.24
17.8158	368.488	17.8158	663.878	17.8158	268.162		20.7851	755.163	20.7851	1328.91	20.7851	2260.2
17.875	400.942	17.875	547.634	17.875	273.872		20.8541	641.206	20.8541	1454.03	20.8541	1808.81
17.9342	433.38	17.9342	604.965	17.9342	264.443		20.9232	472.118	20.9232	1230.05	20.9232	1109.3
17.9933	474.695	17.9933	685.281	17.9933	358.68		20.9922	369.228	20.9922	930.403	20.9922	696.06
18.0525	483.351	18.0525	569.88	18.0525	369.808		21.0613	273.587	21.0613	638.047	21.0613	369.556
18.1117	477.417	18.1117	530.265	18.1117	285.506		21.1303	263.385	21.1303	417.203	21.1303	174.873
18.1709	479.235	18.1709	457.311	18.1709	263.126		21.1994	240.541	21.1994	251.904	21.1994	146.573
18.2301	440.799	18.2301	461.694	18.2301	269.036		21.2684	199.935	21.2684	189.991	21.2684	83.443
18.2893	491.963	18.2893	386.702	18.2893	176.834		21.3375	171.388	21.3375	156.985	21.3375	70.042
18.3485	486.03	18.3485	258.14	18.3485	178.479		21.4066	183.898	21.4066	140.15	21.4066	76.957
18.4077	467.957	18.4077	206.144	18.4077	161.891		21.4756	191.897	21.4756	135.877	21.4756	97.867
18.4669	390.872	18.4669	178.461	18.4669	128.94		21.5447	153.824	21.5447	127.48	21.5447	57.329
18.526	322.354	18.526	173.913	18.526	101.331		21.6137	132.169	21.6137	121.468	21.6137	45.735
18.5852	307.64	18.5852	141.515	18.5852	121.927		21.6828	130.037	21.6828	119.619	21.6828	45.806
18.6444	334.122	18.6444	146.366	18.6444	131.722		21.7518	121.755	21.7518	120.863	21.7518	42.346
18.7036	409.983	18.7036	188.571	18.7036	146.417		21.8209	131.529	21.8209	122.149	21.8209	48.996
18.7628	431.865	18.7628	208.117	18.7628	131.96		21.8899	133.338	21.8899	123.802	21.8899	42.47
18.822	464.602	18.822	222.224	18.822	136.887		21.959	128.201	21.959	122.404	21.959	35.907
18.8812	375.057	18.8812	257.542	18.8812	127.349		22.028	138.269	22.028	123.063	22.028	44.73
18.9404	321.668	18.9404	237.923	18.9404	99.814		22.0971	148.918	22.0971	120.553	22.0971	59.047
18.9995	323.519	18.9995	295.713	18.9995	105.849		22.1661	151.643	22.1661	119.992	22.1661	62.45
19.0587	314.769	19.0587	311.644	19.0587	133.662		22.2352	141.301	22.2352	124.08	22.2352	62.444
19.1179	246.967	19.1179	281.808	19.1179	138.466		22.3042	144.765	22.3042	132.947	22.3042	67.401
19.1771	221.39	19.1771	339.794	19.1771	127.616		22.3733	145.14	22.3733	137.675	22.3733	68.516
19.2363	235.951	19.2363	352.081	19.2363	176.55		22.4424	135.453	22.4424	138.234	22.4424	81.083
19.2955	214.476	19.2955	321.645	19.2955	252.73		22.5114	147.937	22.5114	146.129	22.5114	91.547
19.3547	199.466	19.3547	260.96	19.3547	200.072		22.5805	157.966	22.5805	153.46	22.5805	94.889
19.4139	162.227	19.4139	239.551	19.4139	261.659		22.6495	176.633	22.6495	169.021	22.6495	136.604
19.4731	182.927	19.4731	212.44	19.4731	338.478		22.7186	176.36	22.7186	225.284	22.7186	210.173
19.5322	200.032	19.5322	202.752	19.5322	361.676		22.7876	168.293	22.7876	268.605	22.7876	215.12
19.5914	203.577	19.5914	228.701	19.5914	338.741		22.8567	184.101	22.8567	265.322	22.8567	221.862
19.6506	236.243	19.6506	187.551	19.6506	423.504		22.9257	219.528	22.9257	329.651	22.9257	297.332
19.7098	227.987	19.7098	155.943	19.7098	365.028		22.9948	308.837	22.9948	439.226	22.9948	435.207
19.769	277.012	19.769	106.768	19.769	346.84		23.0638	369.528	23.0638	620.323	23.0638	667.461
19.8282	319.557	19.8282	134.639	19.8282	357.523		23.1329	401.935	23.1329	783.02	23.1329	991.623
19.8874	316.086	19.8874	126.372	19.8874	374.814		23.2019	386.297	23.2019	1004.24	23.2019	1128.1
19.9466	248.928	19.9466	152.113	19.9466	300.228		23.271	433.341	23.271	1033.74	23.271	874.194
20.0058	207.618	20.0058	199.4	20.0058	232.752		23.34	519.43	23.34	967.414	23.34	843.338
20.0649	205.473	20.0649	215.107	20.0649	185.636		23.4091	571.781	23.4091	900.538	23.4091	998.749
20.1241	207.246	20.1241	191.761	20.1241	168.164		23.4782	579.426	23.4782	932.207	23.4782	1399.74
20.1833	190.275	20.1833	232.203	20.1833	189.749		23.5472	713.533	23.5472	1149.79	23.5472	1622.91
20.2425	166.52	20.2425	263.35	20.2425	162.289		23.6163	802.792	23.6163	1234.04	23.6163	1589.69
20.3017	186.153	20.3017	221.965	20.3017	138.087		23.6853	859.013	23.6853	1299.12	23.6853	1449.89
20.3609	199.476	20.3609	277.882	20.3609	109.617		23.7544	877.357	23.7544	1258.15	23.7544	1605.93
20.4201	213.276	20.4201	396.166	20.4201	103.16		23.8234	842.171	23.8234	1163.09	23.8234	1738.96
20.4793	252.764	20.4793	406.272	20.4793	120.915		23.8925	737.802	23.8925	1116.62	23.8925	1442.62
20.5385	308.266	20.5385	447.243	20.5385	135.538		23.9615	560.126	23.9615	971.119	23.9615	1061.13
20.5976	401.742	20.5976	549.444	20.5976	138.87		24.0306	510.996	24.0306	746.942	24.0306	570.433
20.6568	607.72	20.6568	537.449	20.6568	140.05		24.0996	323.378	24.0996	459.034	24.0996	348.504
20.716	711.4	20.716	464.409	20.716	113.581		24.1687	284.996	24.1687	302.637	24.1687	201.036
20.7752	742.984	20.7752	354.522	20.7752	150.195		24.2377	210.695	24.2377	233.503	24.2377	123.046
20.8344	818.567	20.8344	283.936	20.8344	118.982		24.3068	198.711	24.3068	196.286	24.3068	85.838
20.8936	705.814	20.8936	180.574	20.8936	132.967		24.3758	159.29	24.3758	168.017	24.3758	84.361
20.9528	596.25	20.9528	166.25	20.9528	130.5		24.4449	207.411	24.4449	217.733	24.4449	55.904
21.012	536.017	21.012	180.277	21.012	132.315		24.514	284.614	24.514	187.991	24.514	64.507
21.0711	428.333	21.0711	195.035	21.0711	136.384		24.583	384.917	24.583	234.092	24.583	76.905
21.1303	417.629	21.1303	219.346	21.1303	120.805		24.6521	531.599	24.6521	235.174	24.6521	97.407
21.1895	382.299	21.1895	199.876	21.1895	168.269		24.7211	613.129	24.7211	309.702	24.7211	198.475
21.2487	309.916	21.2487	200.817	21.2487	143.03		24.7902	744.33	24.7902	455.206	24.7902	394.624
21.3079	236.338	21.3079	286.553	21.3079	120.786		24.8592	938.539	24.8592	578.432	24.8592	903.515
21.3671	244.849	21.3671	287.413	21.3671	109.913		24.9283	987.786	24.9283	896.637	24.9283	1754.09
21.4263	207.095	21.4263	322.509	21.4263	99.552		24.9973	1070.53	24.9973	1043.19	24.9973	2100.38
21.4855	188.883	21.4855	374.283	21.4855	89.585		25.0664	1104.74	25.0664	871.953	25.0664	1731.23
21.5447	174.577	21.5447	422.431	21.5447	84.288		25.1354	990.331	25.1354	827.449	25.1354	1452.97
21.6038	187.46	21.6038	335.021	21.6038	89.935		25.2045	978.558	25.2045	458.24	25.2045	804.435
21.663	167.738	21.663	381.391	21.663	96.49		25.2735	884.427	25.2735	343.423	25.2735	421.787
21.7222	172.194	21.7222	205.004	21.7222	131.038		25.3426	739.177	25.3426	224.725	25.3426	160.132
21.7814	182.009	21.7814	231.418	21.7814	140.97		25.4116	589.477	25.4116	232.212	25.4116	114.984
21.8406	197.429	21.8406	186.647	21.8406	160.985		25.4807	422.728	25.4807	219.062	25.4807	204.278
21.8998	216.929	21.8998	167.127	21.8998	157.061		25.5498	384.066	25.5498	235.233	25.5498	185.129
21.959	224.067	21.959	175.263	21.959	181.318		25.6188	337.112	25.6188	226.243	25.6188	112.525
22.0182	233.042	22.0182	215.24	22.0182	257.361		25.6879	304.912	25.6879	225.768	25.6879	93.966
22.0774	269.937	22.0774	306.779	22.0774	330.767		25.7569	322.535	25.7569	229.995	25.7569	131.991
22.1365	372.442	22.1365	435.848	22.1365	452.627		25.826	347.603	25.826	204.78	25.826	104.913
22.1957	430.671	22.1957	509.656	22.1957	499.806		25.895	315.247	25.895	283.771	25.895	94.681
22.2549	458.548	22.2549	728.068	22.2549	595.28		25.9641	278.214	25.9641	287.469	25.9641	201.911
22.3141	696.831	22.3141	988.855	22.3141	738.71		26.0331	283.107	26.0331	423.236	26.0331	366.579
22.3733	895.023	22.3733	1246.64	22.3733	857.585		26.1022	266.375	26.1022	467.745	26.1022	567.368
22.4325	1050.2	22.4325	1637.58	22.4325	985.896		26.1712	261.264	26.1712	628.632	26.1712	675.567
22.4917	1205.39	22.4917	1966.6	22.4917	1115.1		26.2403	220.477	26.2403	588.149	26.2403	588.881
22.5509	1343.38	22.5509	1990.1	22.5509	1205.49		26.3093	211.878	26.3093	570.392	26.3093	437.377
22.6101	1438.55	22.6101	1908.61	22.6101	1162.61		26.3784	208.849	26.3784	469.157	26.3784	259.346
22.6692	1418.49	22.6692	1546.13	22.6692	1155.24		26.4475	177.978	26.4475	353.869	26.4475	131.741
22.7284	1399.14	22.7284	1501.36	22.7284	1208.15		26.5165	171.982	26.5165	254.436	26.5165	54.627
22.7876	1460.63	22.7876	1445.61	22.7876	1226.38		26.5856	171.059	26.5856	180.135	26.5856	45.275
22.8468	1345.62	22.8468	1623.45	22.8468	1048.42		26.6546	136.074	26.6546	139.072	26.6546	42.922
22.906	1379.84	22.906	1661.97	22.906	972.418		26.7237	122.611	26.7237	133.486	26.7237	40.193
22.9652	1346.8	22.9652	1575.73	22.9652	974.66		26.7927	129.591	26.7927	143.058	26.7927	38.321
23.0244	1330.15	23.0244	1555.73	23.0244	820.024		26.8618	124.929	26.8618	129.854	26.8618	44.749
23.0836	1134.94	23.0836	1344.96	23.0836	787.289		26.9308	121.309	26.9308	121.433	26.9308	44.14
23.1428	882.64	23.1428	1006.24	23.1428	695.596		26.9999	136.601	26.9999	127.223	26.9999	41.971
23.2019	813.094	23.2019	691.931	23.2019	458.2		27.0689	144.149	27.0689	125.238	27.0689	60.75
23.2611	754.966	23.2611	406.203	23.2611	330.46		27.138	138.789	27.138	121.869	27.138	85.322
23.3203	545.18	23.3203	318.668	23.3203	281.704		27.207	130.257	27.207	122.587	27.207	100.748
23.3795	424.488	23.3795	251.955	23.3795	234.017		27.2761	142.414	27.2761	123.77	27.2761	93.733
23.4387	372.905	23.4387	148.334	23.4387	172.103		27.3451	155.062	27.3451	121.593	27.3451	85.986
23.4979	305.706	23.4979	109.544	23.4979	173.528		27.4142	165.748	27.4142	121.323	27.4142	76.004
23.5571	246.258	23.5571	170.175	23.5571	174.264		27.4833	167.711	27.4833	123.171	27.4833	56.244
23.6163	249.683	23.6163	173.416	23.6163	135.294		27.5523	161.841	27.5523	125.779	27.5523	47.749
23.6754	245.385	23.6754	180.856	23.6754	179.942		27.6214	177.823	27.6214	130.344	27.6214	41.091
23.7346	200.083	23.7346	196.358	23.7346	165.192		27.6904	187.628	27.6904	126.732	27.6904	32.45
23.7938	272.351	23.7938	211.094	23.7938	163.176		27.7595	205.375	27.7595	122.641	27.7595	41.571
23.853	326.05	23.853	184.955	23.853	165.756		27.8285	217.477	27.8285	126.617	27.8285	50.017
23.9122	391.037	23.9122	190.767	23.9122	175.523		27.8976	217.536	27.8976	129.049	27.8976	48.811
23.9714	427.35	23.9714	149.543	23.9714	174.191		27.9666	232.506	27.9666	132.198	27.9666	53.689
24.0306	383.951	24.0306	142.225	24.0306	180.721		28.0357	230.703	28.0357	141.788	28.0357	48.08
24.0898	309.773	24.0898	117.814	24.0898	158.326		28.1047	228.369	28.1047	145.456	28.1047	43.731
24.149	280.325	24.149	99.184	24.149	156.062		28.1738	226.144	28.1738	166.853	28.1738	53.22
24.2081	295.014	24.2081	104.467	24.2081	132.641		28.2428	202.268	28.2428	192.393	28.2428	73.472
24.2673	291.488	24.2673	83.57	24.2673	145.569		28.3119	174.819	28.3119	232.16	28.3119	75.475
24.3265	302.631	24.3265	84.165	24.3265	157.165		28.3809	215.245	28.3809	271.49	28.3809	85.726
24.3857	298.446	24.3857	136.435	24.3857	147.393		28.45	248.64	28.45	317.801	28.45	118.584
24.4449	252.556	24.4449	159.889	24.4449	160.667		28.5191	368.778	28.5191	421.395	28.5191	284.343
24.5041	219.016	24.5041	130.162	24.5041	168.62		28.5881	580.35	28.5881	690.166	28.5881	604.821
24.5633	217.463	24.5633	152.187	24.5633	103.277		28.6572	766.43	28.6572	860.703	28.6572	756.644
24.6225	239.537	24.6225	167.014	24.6225	106.016		28.7262	875.803	28.7262	910.716	28.7262	833.918
24.6817	239.069	24.6817	159.45	24.6817	90.754		28.7953	1059.89	28.7953	1102.38	28.7953	1017.67
24.7408	210.322	24.7408	105.301	24.7408	81.875		28.8643	1204.08	28.8643	1242.08	28.8643	1002.48
24.8	189.986	24.8	134.731	24.8	98.25		28.9334	1017.73	28.9334	1210.31	28.9334	1042.59
24.8592	169.31	24.8592	123.389	24.8592	98.086		29.0024	1011.47	29.0024	1384.72	29.0024	1152.46
24.9184	165.613	24.9184	125.855	24.9184	80.958		29.0715	807.675	29.0715	1360.14	29.0715	1254.81
24.9776	175.721	24.9776	206.659	24.9776	91.661		29.1405	862.603	29.1405	1303.76	29.1405	1189.62
25.0368	191.635	25.0368	185.07	25.0368	90.102		29.2096	723.533	29.2096	1377.66	29.2096	1174.96
25.096	136.072	25.096	119.911	25.096	110.212		29.2786	754.856	29.2786	1465.41	29.2786	1262.37
25.1552	148.116	25.1552	155.595	25.1552	110.865		29.3477	889.237	29.3477	1382.18	29.3477	1382.24
25.2144	163.228	25.2144	129.068	25.2144	112.798		29.4167	765.816	29.4167	1326.77	29.4167	1411.44
25.2735	174.37	25.2735	171.287	25.2735	120.427		29.4858	771.572	29.4858	1290.63	29.4858	1505.08
25.3327	179.953	25.3327	334.621	25.3327	139.782		29.5549	672.219	29.5549	1364.98	29.5549	1246.43
25.3919	193.381	25.3919	366.903	25.3919	168.555		29.6239	571.543	29.6239	1239.65	29.6239	1023.53
25.4511	174.016	25.4511	322.802	25.4511	206.596		29.693	397.084	29.693	874.572	29.693	591.439
25.5103	203.707	25.5103	270.046	25.5103	186.884		29.762	279.541	29.762	615.262	29.762	402.472
25.5695	232.167	25.5695	282.627	25.5695	275.901		29.8311	192.614	29.8311	420.099	29.8311	216.154
25.6287	272.427	25.6287	317.427	25.6287	262.598		29.9001	216.69	29.9001	233.945	29.9001	191.775
25.6879	267.081	25.6879	334.397	25.6879	255.266		29.9692	146.48	29.9692	179.1	29.9692	147.426
25.7471	253.259	25.7471	357.661	25.7471	332.106		30.0382	118.241	30.0382	155.134	30.0382	77.834
25.8062	286.132	25.8062	312.54	25.8062	375.56		30.1073	131.687	30.1073	137.485	30.1073	91.364
25.8654	304.06	25.8654	181.721	25.8654	340.176		30.1763	140.13	30.1763	128.378	30.1763	61.251
25.9246	400.454	25.9246	168.614	25.9246	343.562		30.2454	149.464	30.2454	124.846	30.2454	86.777
25.9838	535.732	25.9838	126.394	25.9838	393.768		30.3144	131.391	30.3144	169.718	30.3144	80.73
26.043	650.607	26.043	65.157	26.043	344.967		30.3835	161.419	30.3835	143.735	30.3835	76.119
26.1022	845.128	26.1022	64.888	26.1022	303.184		30.4525	166.525	30.4525	141.518	30.4525	56.025
26.1614	990.394	26.1614	53.318	26.1614	255.401		30.5216	175.915	30.5216	131.064	30.5216	53.733
26.2206	1154.43	26.2206	68.153	26.2206	276.618		30.5907	159.59	30.5907	154.748	30.5907	56.194
26.2797	1064.07	26.2797	62.413	26.2797	202.188		30.6597	168.449	30.6597	169.799	30.6597	39.489
26.3389	883.192	26.3389	67.188	26.3389	179.361		30.7288	183.233	30.7288	205.398	30.7288	37.365
26.3981	734.696	26.3981	95.285	26.3981	187.41		30.7978	149.119	30.7978	218.331	30.7978	56.844
26.4573	612.549	26.4573	122.627	26.4573	200.652		30.8669	160.054	30.8669	265.47	30.8669	122.355
26.5165	525.119	26.5165	131.083	26.5165	164.293		30.9359	150.012	30.9359	373.316	30.9359	146.322
26.5757	441.488	26.5757	191.113	26.5757	134.589		31.005	172.106	31.005	433.379	31.005	265.785
26.6349	390.541	26.6349	145.103	26.6349	135.74		31.074	198.357	31.074	454.673	31.074	402.023
26.6941	382.658	26.6941	178.949	26.6941	112.824		31.1431	267.066	31.1431	581.218	31.1431	598.722
26.7533	346.745	26.7533	186.602	26.7533	109.829		31.2121	284.469	31.2121	776.007	31.2121	731.097
26.8124	282.7	26.8124	186.255	26.8124	97.467		31.2812	288.298	31.2812	744.328	31.2812	637.176
26.8716	291.996	26.8716	195.587	26.8716	79.453		31.3502	368.602	31.3502	703.389	31.3502	406.488
26.9308	323.367	26.9308	118.074	26.9308	83.878		31.4193	434.083	31.4193	680.989	31.4193	261.847
26.99	279.275	26.99	114.233	26.99	103.434		31.4883	493.771	31.4883	593.454	31.4883	268.304
27.0492	312.32	27.0492	120.932	27.0492	91.21		31.5574	605.855	31.5574	563.263	31.5574	265.312
27.1084	381.973	27.1084	186.359	27.1084	107.765		31.6265	713.053	31.6265	671.432	31.6265	332.445
27.1676	323.733	27.1676	235.061	27.1676	124.673		31.6955	834.395	31.6955	635.944	31.6955	599.184
27.2268	343.672	27.2268	311.396	27.2268	154.682		31.7646	1011.01	31.7646	713.395	31.7646	1194.76
27.286	345.224	27.286	531.654	27.286	209.714		31.8336	1172.1	31.8336	806.793	31.8336	1994.84
27.3451	392.985	27.3451	775.495	27.3451	257.003		31.9027	1132.65	31.9027	896.118	31.9027	2400.51
27.4043	458.775	27.4043	932.607	27.4043	267.19		31.9717	1037.22	31.9717	954.066	31.9717	2235.06
27.4635	438.392	27.4635	972.65	27.4635	210.543		32.0408	908.765	32.0408	834.846	32.0408	1639.12
27.5227	583.143	27.5227	974.793	27.5227	314.566		32.1098	783.545	32.1098	766.11	32.1098	1251.88
27.5819	747.267	27.5819	884.004	27.5819	289.887		32.1789	668.583	32.1789	838.938	32.1789	1354.21
27.6411	922.697	27.6411	778.807	27.6411	301.452		32.2479	625.918	32.2479	813.09	32.2479	1273.45
27.7003	1156.06	27.7003	607.369	27.7003	412.6		32.317	718.158	32.317	740.677	32.317	875.19
27.7595	1339.05	27.7595	517.795	27.7595	371.767		32.386	689.97	32.386	623.659	32.386	480.821
27.8187	1414.06	27.8187	513.431	27.8187	303.217		32.4551	598.908	32.4551	434.178	32.4551	213.263
27.8778	1375.83	27.8778	545.741	27.8778	323.384		32.5242	493.563	32.5242	316.232	32.5242	90.527
27.937	1404.5	27.937	720.194	27.937	469.111		32.5932	366.31	32.5932	231.802	32.5932	56.356
27.9962	1333.19	27.9962	769.821	27.9962	546.445		32.6623	289.071	32.6623	195.919	32.6623	48.246
28.0554	1239.18	28.0554	922.205	28.0554	549.785		32.7313	221.977	32.7313	155.904	32.7313	40.254
28.1146	1082.22	28.1146	810.818	28.1146	703.606		32.8004	171.585	32.8004	128.518	32.8004	35.133
28.1738	873.632	28.1738	718.855	28.1738	767.739		32.8694	140.353	32.8694	124.452	32.8694	33.985
28.233	652.433	28.233	716.07	28.233	810.999		32.9385	150.241	32.9385	140.942	32.9385	35.081
28.2922	563.052	28.2922	689.63	28.2922	766.431		33.0075	158.302	33.0075	145.069	33.0075	57.528
28.3514	426.192	28.3514	669.421	28.3514	816.781		33.0766	138.43	33.0766	128.661	33.0766	80.312
28.4105	370.983	28.4105	728.331	28.4105	879.152		33.1456	146.279	33.1456	129.079	33.1456	70.953
28.4697	341.637	28.4697	888.843	28.4697	913.893		33.2147	132.877	33.2147	133.245	33.2147	52.265
28.5289	307.041	28.5289	1231.15	28.5289	994.524		33.2837	139.394	33.2837	127.886	33.2837	45.745
28.5881	305.855	28.5881	1563.03	28.5881	1038.43		33.3528	153.471	33.3528	132.988	33.3528	42.465
28.6473	382.456	28.6473	1485.37	28.6473	1000.95		33.4218	162.808	33.4218	130.741	33.4218	39.216
28.7065	422.64	28.7065	1441.51	28.7065	1015		33.4909	172.911	33.4909	127.04	33.4909	47.538
28.7657	455.041	28.7657	1385.24	28.7657	1134.74		33.56	190.86	33.56	132.716	33.56	68.027
28.8249	473.172	28.8249	1050.67	28.8249	1252.86		33.629	262.778	33.629	144.58	33.629	90.104
28.884	537.754	28.884	833.155	28.884	987.942		33.6981	359.036	33.6981	141.546	33.6981	80.426
28.9432	617.521	28.9432	650.133	28.9432	919.183		33.7671	409.725	33.7671	145.468	33.7671	86.82
29.0024	631.843	29.0024	841.671	29.0024	939.274		33.8362	458.689	33.8362	188.085	33.8362	106.362
29.0616	710.252	29.0616	853.664	29.0616	1070.58		33.9052	610.516	33.9052	190.896	33.9052	176.278
29.1208	745.709	29.1208	1169.88	29.1208	1231.69		33.9743	744.849	33.9743	173.935	33.9743	229.296
29.18	794.581	29.18	1347.72	29.18	1462.23		34.0433	830.011	34.0433	175.365	34.0433	192.506
29.2392	907.917	29.2392	1710.06	29.2392	1860.06		34.1124	660.406	34.1124	185.771	34.1124	193.079
29.2984	957.319	29.2984	2154.41	29.2984	2292.02		34.1814	560.055	34.1814	189.008	34.1814	154.467
29.3576	1020.52	29.3576	2588.55	29.3576	2594.6		34.2505	420.175	34.2505	226.453	34.2505	75.826
29.4167	1136.11	29.4167	2765.01	29.4167	2791.62		34.3195	315.141	34.3195	198.498	34.3195	63.841
29.4759	1055.75	29.4759	2730.27	29.4759	2985.87		34.3886	234.658	34.3886	205.546	34.3886	41.877
29.5351	1060.56	29.5351	2168.22	29.5351	3352.48		34.4576	159.265	34.4576	141.1	34.4576	37.401
29.5943	934.368	29.5943	2123.62	29.5943	3355.45		34.5267	160.503	34.5267	158.534	34.5267	29.57
29.6535	1088.47	29.6535	1765.39	29.6535	3283.97		34.5958	135.008	34.5958	122.994	34.5958	31.901
29.7127	1107.56	29.7127	1845.65	29.7127	2916.93		34.6648	135.285	34.6648	122.374	34.6648	36.41
29.7719	1060.3	29.7719	1876.01	29.7719	2690.58		34.7339	137.83	34.7339	132.012	34.7339	45.384
29.8311	1049.82	29.8311	1840.99	29.8311	2606.96		34.8029	155.374	34.8029	123.249	34.8029	48.524
29.8903	1131.41	29.8903	2054.77	29.8903	2265		34.872	144.806	34.872	150.737	34.872	65.697
29.9494	1020.92	29.9494	1850.65	29.9494	2161.18		34.941	135.558	34.941	132.627	34.941	77.085
30.0086	1142.58	30.0086	1804.12	30.0086	1872.41		35.0101	146.988	35.0101	138.19	35.0101	85.135
30.0678	987.535	30.0678	1759.57	30.0678	1472.24		35.0791	155.238	35.0791	127.255	35.0791	148.627
30.127	1054.78	30.127	1800.84	30.127	1154.81		35.1482	201.779	35.1482	137.775	35.1482	188.215
30.1862	967.569	30.1862	1562.57	30.1862	929.709		35.2172	172.374	35.2172	177.155	35.2172	195.614
30.2454	904.449	30.2454	1584.65	30.2454	891.881		35.2863	215.718	35.2863	216.479	35.2863	156.172
30.3046	765.363	30.3046	1628.49	30.3046	794.576		35.3553	259.462	35.3553	292.517	35.3553	158.502
30.3638	580.4	30.3638	1736.12	30.3638	622.393		35.4244	295.822	35.4244	216.261	35.4244	196.108
30.423	567.701	30.423	1677.36	30.423	487.459		35.4934	309.778	35.4934	315.295	35.4934	152.955
30.4821	518.179	30.4821	1534	30.4821	393.446		35.5625	293.844	35.5625	343.235	35.5625	202.797
30.5413	596.232	30.5413	1289.93	30.5413	297.382		35.6316	340.021	35.6316	511.85	35.6316	319.306
30.6005	598.318	30.6005	1101.14	30.6005	305.703		35.7006	360.368	35.7006	737.632	35.7006	474.536
30.6597	530.19	30.6597	892.148	30.6597	278.306		35.7697	409.006	35.7697	941.771	35.7697	882.093
30.7189	404.902	30.7189	699.232	30.7189	231.784		35.8387	467.406	35.8387	1163.61	35.8387	1218.8
30.7781	417.423	30.7781	535.981	30.7781	198.693		35.9078	512.959	35.9078	1461.37	35.9078	1580.22
30.8373	448.486	30.8373	479.446	30.8373	181.707		35.9768	598.27	35.9768	1737.52	35.9768	1930.13
30.8965	351.744	30.8965	432.969	30.8965	138.69		36.0459	750.364	36.0459	1877.56	36.0459	2387.31
30.9557	331.786	30.9557	490.487	30.9557	185.864		36.1149	891.22	36.1149	1918.87	36.1149	2575.72
31.0148	351.837	31.0148	528.864	31.0148	150.722		36.184	1047.61	36.184	2140.31	36.184	2821.3
31.074	319.995	31.074	504.608	31.074	179.083		36.253	1093.18	36.253	2164.71	36.253	2751.78
31.1332	345.575	31.1332	423.587	31.1332	178.292		36.3221	1148.18	36.3221	1895.42	36.3221	2423.12
31.1924	339.061	31.1924	370.897	31.1924	175.74		36.3911	1352.48	36.3911	1781.6	36.3911	2030.73
31.2516	272.091	31.2516	252.831	31.2516	127.645		36.4602	1414.32	36.4602	1804.68	36.4602	1983.85
31.3108	234.225	31.3108	194.363	31.3108	124.576		36.5292	1425.26	36.5292	1747.49	36.5292	1889.48
31.37	208.782	31.37	200.246	31.37	102.725		36.5983	1500.67	36.5983	1804.03	36.5983	1839.76
31.4292	154	31.4292	149	31.4292	85		36.6674	1627.05	36.6674	1805.37	36.6674	1637.08
31.4883	150.859	31.4883	154.344	31.4883	83.011		36.7364	1541.65	36.7364	1779.99	36.7364	1837.24
31.5475	141.769	31.5475	166.35	31.5475	76.909		36.8055	1569.53	36.8055	1929.04	36.8055	2120.24
31.6067	145.727	31.6067	180.049	31.6067	77.247		36.8745	1491.46	36.8745	1952.83	36.8745	2082.75
31.6659	149.592	31.6659	163.798	31.6659	76.669		36.9436	1394.07	36.9436	2046.92	36.9436	1957.97
31.7251	164.516	31.7251	188.862	31.7251	89.678		37.0126	1343.2	37.0126	2095.47	37.0126	1841.72
31.7843	172.018	31.7843	262.227	31.7843	82.409		37.0817	1037.71	37.0817	1994.09	37.0817	1794.82
31.8435	185.119	31.8435	387.225	31.8435	86.768		37.1507	716.443	37.1507	1697.42	37.1507	1456.25
31.9027	201.896	31.9027	470.399	31.9027	117.02		37.2198	558.281	37.2198	1256.04	37.2198	849.908
31.9619	187.933	31.9619	459.581	31.9619	92.32		37.2888	411.375	37.2888	774.748	37.2888	435.665
32.021	192.648	32.021	466.393	32.021	112.248		37.3579	277.379	37.3579	445.291	37.3579	198.088
32.0802	205.199	32.0802	460.604	32.0802	111.387		37.4269	219.62	37.4269	275.016	37.4269	102.674
32.1394	223.363	32.1394	344.769	32.1394	112.872		37.496	204.358	37.496	208.674	37.496	96.798
32.1986	210.616	32.1986	264.735	32.1986	134.524		37.565	155.307	37.565	150.711	37.565	113.105
32.2578	216.964	32.2578	209.244	32.2578	136.741		37.6341	159.371	37.6341	127.934	37.6341	104.036
32.317	237.791	32.317	276.054	32.317	146.846		37.7032	180.015	37.7032	130.839	37.7032	92.188
32.3762	204.758	32.3762	264.472	32.3762	135.388		37.7722	166.529	37.7722	133.226	37.7722	66.251
32.4354	160.122	32.4354	239.141	32.4354	121.49		37.8413	143.756	37.8413	129.46	37.8413	44.524
32.4946	167.08	32.4946	192.036	32.4946	151.407		37.9103	139.097	37.9103	123.563	37.9103	38.896
32.5537	207.889	32.5537	152.695	32.5537	174.941		37.9794	145.648	37.9794	120.018	37.9794	40.039
32.6129	212.801	32.6129	146.537	32.6129	185.011		38.0484	132.453	38.0484	126.209	38.0484	31.775
32.6721	205.522	32.6721	116.204	32.6721	175.539		38.1175	149.239	38.1175	136.484	38.1175	36.522
32.7313	217.553	32.7313	76.586	32.7313	169.894		38.1865	155.078	38.1865	139.21	38.1865	45.541
32.7905	187.232	32.7905	46.308	32.7905	243.122		38.2556	151.446	38.2556	153.369	38.2556	57.276
32.8497	182.638	32.8497	43.669	32.8497	221.364		38.3246	184.323	38.3246	165.341	38.3246	86.126
32.9089	180.405	32.9089	71.543	32.9089	236.262		38.3937	195.606	38.3937	132.405	38.3937	88.584
32.9681	154.566	32.9681	57.579	32.9681	195.361		38.4627	228.474	38.4627	141.313	38.4627	104.498
33.0273	142.88	33.0273	60.419	33.0273	196.772		38.5318	273.476	38.5318	154.359	38.5318	119.741
33.0864	160.308	33.0864	71.271	33.0864	201.346		38.6008	250.403	38.6008	137.134	38.6008	125.002
33.1456	163.952	33.1456	94.248	33.1456	210.799		38.6699	216.567	38.6699	130.866	38.6699	167.398
33.2048	174.091	33.2048	129.481	33.2048	215.949		38.739	205.197	38.739	142.004	38.739	146.861
33.264	168.821	33.264	130.276	33.264	220.221		38.808	201.579	38.808	118.169	38.808	190.521
33.3232	181.527	33.3232	181.731	33.3232	217.947		38.8771	183.254	38.8771	125.816	38.8771	144.326
33.3824	183.529	33.3824	224.679	33.3824	188.539		38.9461	149.371	38.9461	133.256	38.9461	101.661
33.4416	205.533	33.4416	312.263	33.4416	149.147		39.0152	187.114	39.0152	127.746	39.0152	74.469
33.5008	187.223	33.5008	261.825	33.5008	140.229		39.0842	201.781	39.0842	123.398	39.0842	74.518
33.56	213.909	33.56	152.382	33.56	135.359		39.1533	205.855	39.1533	139.852	39.1533	165.623
33.6191	206.193	33.6191	167.609	33.6191	147.246		39.2223	258.051	39.2223	150.198	39.2223	153.102
33.6783	198.385	33.6783	200.205	33.6783	124.416		39.2914	229.105	39.2914	179.403	39.2914	223.176
33.7375	241.054	33.7375	227.739	33.7375	133.538		39.3604	281.992	39.3604	171.766	39.3604	132.243
33.7967	254.711	33.7967	265.736	33.7967	155.645		39.4295	242.843	39.4295	123.766	39.4295	95.28
33.8559	312.985	33.8559	446.546	33.8559	172.186		39.4985	252.87	39.4985	137.804	39.4985	57.253
33.9151	321.37	33.9151	419.16	33.9151	249.259		39.5676	272.723	39.5676	128.614	39.5676	92.515
33.9743	450.056	33.9743	655.406	33.9743	368.012		39.6367	239.437	39.6367	128.651	39.6367	209.199
34.0335	551.708	34.0335	1211.72	34.0335	500.791		39.7057	235.884	39.7057	125.076	39.7057	384.274
34.0926	629.255	34.0926	1274.53	34.0926	567.96		39.7748	321.008	39.7748	122.907	39.7748	320.709
34.1518	703.3	34.1518	1309.03	34.1518	667.757		39.8438	364.362	39.8438	122.253	39.8438	276.698
34.211	785.78	34.211	1334.58	34.211	844.678		39.9129	417.634	39.9129	129.126	39.9129	186.358
34.2702	823.608	34.2702	1148.01	34.2702	971.913		39.9819	381.866	39.9819	123.114	39.9819	117.572
34.3294	1008.6	34.3294	1060.8	34.3294	1226.53		40.051	408.828	40.051	125.719	40.051	66.62
34.3886	951.629	34.3886	1042.5	34.3886	1297.29		40.12	350.323	40.12	125.306	40.12	38.038
34.4478	1029.17	34.4478	1139.78	34.4478	1535.3		40.1891	297.305	40.1891	121.278	40.1891	33.065
34.507	1131.89	34.507	1146.78	34.507	1725.54		40.2581	307.04	40.2581	129.898	40.2581	33.532
34.5662	1110.34	34.5662	1131.81	34.5662	1866.21		40.3272	236.4	40.3272	132.559	40.3272	57.344
34.6253	1029.36	34.6253	1316.35	34.6253	1970.59		40.3962	204.592	40.3962	127.306	40.3962	60.968
34.6845	1136.31	34.6845	1417.36	34.6845	1969.66		40.4653	199.9	40.4653	123.825	40.4653	51.945
34.7437	1214.78	34.7437	1230.22	34.7437	2051.16		40.5343	196.495	40.5343	118.346	40.5343	46.338
34.8029	1270.72	34.8029	1059.14	34.8029	1941.34		40.6034	186.177	40.6034	125.665	40.6034	39.218
34.8621	1190.12	34.8621	1215.31	34.8621	2110.93		40.6725	179.417	40.6725	122.961	40.6725	42.535
34.9213	1242.22	34.9213	1202.17	34.9213	2047.86		40.7415	159.716	40.7415	120.534	40.7415	56.093
34.9805	1328.38	34.9805	1230.04	34.9805	1741.51		40.8106	152.278	40.8106	126.612	40.8106	47.003
35.0397	1232.65	35.0397	1173.33	35.0397	1621.72		40.8796	129.846	40.8796	117.109	40.8796	48.214
35.0989	1233.63	35.0989	1170.81	35.0989	1576.1		40.9487	120.334	40.9487	117.802	40.9487	41.703
35.158	1217.03	35.158	1001.49	35.158	1453.07		41.0177	138.817	41.0177	121.836	41.0177	38.671
35.2172	1157.86	35.2172	1052.9	35.2172	1401.49		41.0868	139.602	41.0868	125.986	41.0868	33.22
35.2764	1054.85	35.2764	1062.08	35.2764	1285.07		41.1558	143.74	41.1558	146.506	41.1558	38.625
35.3356	935.536	35.3356	1207.79	35.3356	1218.57		41.2249	136.445	41.2249	141.933	41.2249	52.187
35.3948	819.172	35.3948	1509.69	35.3948	1020.65		41.2939	137.327	41.2939	170.205	41.2939	48.074
35.454	783.219	35.454	1684.06	35.454	858.991		41.363	138.342	41.363	201.687	41.363	40.74
35.5132	697.081	35.5132	1716.69	35.5132	821.738		41.432	136.253	41.432	229.75	41.432	40.5
35.5724	611.189	35.5724	1780.17	35.5724	889.899		41.5011	126.648	41.5011	262.231	41.5011	74.586
35.6316	536.267	35.6316	1778.66	35.6316	786.151		41.5701	118.709	41.5701	298.458	41.5701	149.21
35.6907	391.353	35.6907	1581.52	35.6907	854.546		41.6392	147.295	41.6392	380.821	41.6392	292.905
35.7499	314.895	35.7499	1121.89	35.7499	875.29		41.7083	198.996	41.7083	486.322	41.7083	493.837
35.8091	299.234	35.8091	1168.13	35.8091	761.877		41.7773	210.143	41.7773	653.625	41.7773	993.782
35.8683	272.808	35.8683	941.514	35.8683	622.893		41.8464	278.394	41.8464	885.446	41.8464	1442.01
35.9275	258.512	35.9275	785.515	35.9275	637.36		41.9154	382.463	41.9154	1098.43	41.9154	1574.86
35.9867	262.605	35.9867	685.015	35.9867	578.332		41.9845	506.005	41.9845	1209.78	41.9845	1464.95
36.0459	263.28	36.0459	636.274	36.0459	546.11		42.0535	609.891	42.0535	1212.9	42.0535	1339.43
36.1051	240.732	36.1051	506.307	36.1051	471.574		42.1226	722.52	42.1226	1230.48	42.1226	1233.77
36.1642	208.392	36.1642	434.7	36.1642	401.95		42.1916	881.67	42.1916	1204.04	42.1916	1130.07
36.2234	185.809	36.2234	524.624	36.2234	439.622		42.2607	1029.06	42.2607	1192.3	42.2607	929.166
36.2826	169.428	36.2826	677.613	36.2826	484.099		42.3297	1134.1	42.3297	1014.44	42.3297	668.476
36.3418	182.535	36.3418	998.616	36.3418	514.048		42.3988	1142.45	42.3988	869.296	42.3988	462.742
36.401	212.537	36.401	1190.11	36.401	560.322		42.4678	1101.02	42.4678	923.658	42.4678	414.134
36.4602	222.548	36.4602	1251.19	36.4602	794.058		42.5369	1083.02	42.5369	952.304	42.5369	554.841
36.5194	241.722	36.5194	1274.56	36.5194	956.29		42.6059	1074.15	42.6059	1085.19	42.6059	716.584
36.5786	300.485	36.5786	1302.13	36.5786	998.433		42.675	945.979	42.675	1267.42	42.675	931.433
36.6378	372.049	36.6378	1366.09	36.6378	1017.18		42.7441	906.814	42.7441	1296.42	42.7441	1133.35
36.6969	431.017	36.6969	1147.92	36.6969	1035.86		42.8131	908.94	42.8131	1068.09	42.8131	1068.52
36.7561	475.764	36.7561	956.417	36.7561	1082.57		42.8822	836.603	42.8822	739.246	42.8822	823.675
36.8153	492.81	36.8153	872.25	36.8153	1025.09		42.9512	780.172	42.9512	532.878	42.9512	618.075
36.8745	509.698	36.8745	716.623	36.8745	892.959		43.0203	699.89	43.0203	358.953	43.0203	423.07
36.9337	553.597	36.9337	808.966	36.9337	823.778		43.0893	645.148	43.0893	256.63	43.0893	195.245
36.9929	544.676	36.9929	984.994	36.9929	699.666		43.1584	500.854	43.1584	229.482	43.1584	97.432
37.0521	422.106	37.0521	1103.24	37.0521	674.862		43.2274	396.953	43.2274	238.155	43.2274	82.086
37.1113	377.206	37.1113	1212.15	37.1113	661.084		43.2965	376.794	43.2965	241.766	43.2965	91.907
37.1705	406.193	37.1705	1495.96	37.1705	619.454		43.3655	358.518	43.3655	257.014	43.3655	119.384
37.2296	380.498	37.2296	1973.02	37.2296	587.71		43.4346	256.621	43.4346	230.47	43.4346	206.199
37.2888	449.629	37.2888	2013.76	37.2888	479.062		43.5036	273.994	43.5036	231.853	43.5036	277.753
37.348	494.763	37.348	1889.51	37.348	435.706		43.5727	259.912	43.5727	296.884	43.5727	306.599
37.4072	577.797	37.4072	1919.27	37.4072	372.325		43.6417	239.536	43.6417	357.605	43.6417	365.304
37.4664	587.064	37.4664	1821.43	37.4664	361.255		43.7108	228.988	43.7108	433.902	43.7108	505.178
37.5256	551.899	37.5256	1392.5	37.5256	296.14		43.7799	239.79	43.7799	646.727	43.7799	725.555
37.5848	449.225	37.5848	814.105	37.5848	213.922		43.8489	195.451	43.8489	627.01	43.8489	651.959
37.644	360.555	37.644	559.421	37.644	133.611		43.918	206.646	43.918	551.618	43.918	461.481
37.7032	225.966	37.7032	350.84	37.7032	125.336		43.987	217.886	43.987	465.341	43.987	234.499
37.7623	191.474	37.7623	198.78	37.7623	85.621		44.0561	221.606	44.0561	423.885	44.0561	196.765
37.8215	150.048	37.8215	211.912	37.8215	83.878		44.1251	218.134	44.1251	243.548	44.1251	169.12
37.8807	145.029	37.8807	226.8	37.8807	104.419		44.1942	176.092	44.1942	163.346	44.1942	104.559
37.9399	123.752	37.9399	298.06	37.9399	103.305		44.2632	173.692	44.2632	138.614	44.2632	157.269
37.9991	133.511	37.9991	361.837	37.9991	125.354		44.3323	198.016	44.3323	140.244	44.3323	105.001
38.0583	141.486	38.0583	351.191	38.0583	149.188		44.4013	210.436	44.4013	137.356	44.4013	107.949
38.1175	126.831	38.1175	324.57	38.1175	195.353		44.4704	183.423	44.4704	146.31	44.4704	153.954
38.1767	136.141	38.1767	371.174	38.1767	210.084		44.5394	220.262	44.5394	175.839	44.5394	149.463
38.2359	142.173	38.2359	393.746	38.2359	222.324		44.6085	203.246	44.6085	148.47	44.6085	129.999
38.295	162.165	38.295	381.014	38.295	252.377		44.6775	257	44.6775	173	44.6775	119
38.3542	150.302	38.3542	244.938	38.3542	377.677
38.4134	155.667	38.4134	332.222	38.4134	464.111
38.4726	164.194	38.4726	416.104	38.4726	551.824
38.5318	166.191	38.5318	537.066	38.5318	694.34
38.591	173.946	38.591	692.695	38.591	753.714
38.6502	175.097	38.6502	714.349	38.6502	822.984
38.7094	208.895	38.7094	764.749	38.7094	990.601
38.7686	209.141	38.7686	673.601	38.7686	986.302
38.8277	217.063	38.8277	576.876	38.8277	951.7
38.8869	233.354	38.8869	504.156	38.8869	915.56
38.9461	226.292	38.9461	526.8	38.9461	936.747
39.0053	214.988	39.0053	502.358	39.0053	906.93
39.0645	214.08	39.0645	581.543	39.0645	866.928
39.1237	204.888	39.1237	808.89	39.1237	1045.88
39.1829	262.732	39.1829	772.348	39.1829	1195.77
39.2421	282.793	39.2421	819.622	39.2421	1309.53
39.3012	381.131	39.3012	1087.3	39.3012	1614.45
39.3604	418.356	39.3604	1347.68	39.3604	1598.64
39.4196	425.883	39.4196	1478.67	39.4196	1694.44
39.4788	512.988	39.4788	1421.04	39.4788	1796.58
39.538	607.33	39.538	1590.91	39.538	1723.44
39.5972	614.064	39.5972	1886.82	39.5972	1603.57
39.6564	605.066	39.6564	2061.13	39.6564	1538.82
39.7156	615.989	39.7156	2531.73	39.7156	1305.33
39.7748	645.01	39.7748	2602.44	39.7748	1153.45
39.8339	682.439	39.8339	2049.81	39.8339	961.79
39.8931	686.041	39.8931	1607.39	39.8931	941.041
39.9523	685.546	39.9523	1390.85	39.9523	952.45
40.0115	600.766	40.0115	1271.71	40.0115	813.502
40.0707	556.867	40.0707	1323.88	40.0707	731.459
40.1299	537.8	40.1299	1506.67	40.1299	573.49
40.1891	675.207	40.1891	1628.51	40.1891	516.045
40.2483	641.09	40.2483	1901.3	40.2483	482.993
40.3075	689.129	40.3075	2091.13	40.3075	397.078
40.3666	739.275	40.3666	1834.4	40.3666	302.064
40.4258	678.225	40.4258	1568.98	40.4258	371.715
40.485	584.196	40.485	1135.24	40.485	368.698
40.5442	508.465	40.5442	657.626	40.5442	288.485
40.6034	539.689	40.6034	430.905	40.6034	222.225
40.6626	306.879	40.6626	283.799	40.6626	153.994
40.7218	265.05	40.7218	163.335	40.7218	139.326
40.781	250.576	40.781	143.765	40.781	103.108
40.8402	201.631	40.8402	143.246	40.8402	123.114
40.8993	200.027	40.8993	142.558	40.8993	113.284
40.9585	185.886	40.9585	179.76	40.9585	85.027
41.0177	179.445	41.0177	302.328	41.0177	87.635
41.0769	196.772	41.0769	424.528	41.0769	86.79
41.1361	232.743	41.1361	513.633	41.1361	96.517
41.1953	203.785	41.1953	570.622	41.1953	89.202
41.2545	178.454	41.2545	586.863	41.2545	127.144
41.3137	177.642	41.3137	500.211	41.3137	138.101
41.3728	172.023	41.3728	390.058	41.3728	171.004
41.432	181.925	41.432	322.234	41.432	197.992
41.4912	196.629	41.4912	288.369	41.4912	152.082
41.5504	174.492	41.5504	151.835	41.5504	155.938
41.6096	166.881	41.6096	172.75	41.6096	181.187
41.6688	153.118	41.6688	232.808	41.6688	204.482
41.728	164.154	41.728	295.702	41.728	180.977
41.7872	151.269	41.7872	338.133	41.7872	152.443
41.8464	185.642	41.8464	418.479	41.8464	141.712
41.9055	173.5	41.9055	503.5	41.9055	156

## Sheet: Fig. 2
Fig. 2d								Fig. 2g
US	STR	US	STR					TLN1		VCL		PXN
100	53.8915	100	22.6562					Ctrl	Zyx-KO	Ctrl	Zyx-KO	Ctrl	Zyx-KO
100	57.6478	100	37.3077					1.57311	2.37845	1.32337	1.18963	2.30857	0.87421
100	68.6341	100	50.3898					1.41442	2.53323	1.76371	1.00342	0.972161	1.13385
100	50.6255	100	31.6105					1.88126	2.34164	0.756584	1.13772	1.00954	1.51523
100	51.9406	100	29.2837					1.56528	2.4228	1.49784	1.3125	1.16767	0.984177
								1.87978	2.83823	1.45605	1.20792	1.16996	1.35885
Fig. 2e								1.84649	1.57692	1.12264	1.20932	0.957119	0.8644
								1.92681	1.87518	1.28574	1.03982	0.93279	1.08133
TLN1		VCL		PXN				1.60591	1.97281	1.30212	1.0228	1.02855	1.23716
Ctrl	Zyx-KO	Ctrl	Zyx-KO	Ctrl	Zyx-KO			1.73813	2.07915	1.13434	1.06786	0.757668	1.54256
0.957621	0.96968	0.940265	0.760966	1.04019	0.979512			1.80215	1.44633	1.36887	1.66491	0.921786	0.992091
0.999392	1.05626	1.15927	0.745525	0.789731	1.10036			1.57881	1.80357	0.980699	1.44	0.763055	1.52087
1.04299	1.012	0.900465	0.773246	1.17008	1.01183			1.85069	1.99229	2.26738	1.03719	1.21398	1.6106
								2.98476	2.71377	1.41539	1.25128	1.05215	1.71553
Fig. 2f								1.87909	1.94595	1.29275	1.06795	1.11594	1.51994
								2.21404	1.93313	0.826592	0.871639	1.03117	1.49189
TLN1		VCL		PXN				2.36118	1.40982	1.57517	1.21096	0.860302	1.20065
Ctrl	Zyx-KO	Ctrl	Zyx-KO	Ctrl	Zyx-KO			1.60823	1.52656	1.15006	1.25878	1.11114	1.14417
0.763084	0.908235	0.827978	0.824467	0.749782	1.28678			1.505	1.78712	1.28105	1.20885	1.36193	1.36619
0.739808	0.96055	1.03379	0.629585	0.831254	1.10936			1.20971	1.70901	2.08716	1.05215	0.903797	1.19708
1.14261		1.04314	0.631734	1.09015	1.67229			2.62406	1.55412	1.51515	1.64508	0.874258	1.51931
1.35449	1.41714	1.09509	0.402732	1.32881	1.26794			1.62266	1.79665	1.31988	1.51347	0.773855	1.22507
								1.34376	1.44224	1.15946	0.950126	0.968249	1.44232
0.772226	0.953516	0.894566	1.14981	0.899018				1.35024	2.09058	0.993302	0.904837	0.961115	0.845043
1.06915	1.23534	0.837511	0.725588	0.554669	0.6908			1.42576	1.61235	1.28675	1.30225	0.739709	1.15612
1.15862		1.26792	0.89511	1.54631	1.0233			1.65355	1.97601	1.01883	1.01735	1.42007	1.12372
								2.00491	1.93779	0.893528	1.13407	1.34489	1.12237
0.839682	0.951973	1.22219	0.624582	1.02676	0.686617			2.44818	2.16909	0.738528	1.03186	1.40871	1.27129
1.57387	0.915902	1.08229	0.845416	1.21359	1.15041			1.60074	2.73041	1.71031	0.891837	0.878037	1.4339
0.586445	0.697407	0.695519	0.769287	0.759646	1.12527			2.69083	1.77121	2.24052	0.809621	0.833382	1.21225
								1.98121	1.43981	1.04209	0.896694	1.2157	1.07435
0.748844		0.988274	0.928873	0.903671	1.63378			1.31801	2.3567	1.49043	1.04631	1.10956	1.54418
1.38086	1.38605	1.04209	0.733206	0.989769	1.41623			1.37117	1.40282	1.76567	1.10962	0.805067	1.3071
0.870299	0.79448	0.969633	0.519837	1.10656	0.804093			1.84367	1.73232	2.46496	1.13544	1.85311	2.17705
								1.40612	1.44451	0.981017	1.33876	1.23876	1.68757
0.767921	1.38283	0.792225	0.896778	0.67481	1.23513			2.07571	1.55775	0.996643	0.931411	1.07554	1.12803
1.38675		1.18827		1.15823				1.38599	2.27369	1.49317	1.03129	0.860928	0.851254
0.845328	0.81298	1.01951	0.639894	1.16696	0.750513			1.358	1.64453	1.3505	1.06165	1.27818	1.13516
								1.27605	1.58316	1.38865	1.45467	0.837802	1.19596
0.691767	0.934354	0.798454	0.830648	0.782887				1.47886	2.42536	1.77763	0.879274	0.885225	1.10913
1.29506	1.04377	1.16559	0.879157	0.890261	0.636744			1.44337	1.38099	1.1122	0.798673	0.791431	1.41608
1.01317		1.03596		1.32685	0.814686			1.61345	1.34509	0.889459	1.05961	0.867353	1.24724
								1.67373	1.59355	0.823107	1.06401	0.807603	1.51784
Fig. 2h								1.40563	1.57171	1.45011	0.998667	0.83258	1.84354
								1.93181	1.72977	1.71731	1.02141	0.868166	1.74279
Ctrl	Zyx-KO							2.39411	1.86489	1.44296	1.3145	0.851584	1.53094
0.689515	0.511352							3.18629	2.80991	1.19729	1.45671	0.901901	1.39779
0.597075	0.479453							1.58152	1.64561	0.942044	1.30672	1.27618	1.15294
0.535481	0.446762							0.964192	1.57379	1.16956	1.64433	0.885686	1.17715
0.79904	0.682237							1.95811	1.1221	1.14674	1.20397	1.02602	0.935614
1.1599	0.519203							1.48636	1.62363	1.20789	1.57057	1.44611	1.0208
0.724373	0.625847							2.38299	1.46254	1.07198	0.79564	1.14107	1.61839
0.723672	0.544089							1.21011	1.31761	0.758346	1.24813	0.94758	1.48727
0.569006	0.593021							1.26303	1.15794	0.909256	1.12576	0.911417	1.38738
0.714508	0.469325							1.43526	1.20173	0.863101	0.999338	1.70986	1.24132
0.475606	0.746073							1.3949	1.98631	1.23485	1.24966	1.10615	1.45403
0.878211	0.642693							0.977586	1.98651	1.24839	1.40091	0.979752	1.3629
0.665293	0.58821							1.02187	1.2202	0.890932	1.01785	1.05453	1.62996
1.03801								1.07745	1.93426	1.14353	1.36998	0.951334	1.47249
0.817063	0.470502							1.75448	1.69831	1.08944	1.42564	0.997149	1.67497
0.541163								1.87834	2.1311	0.735826	0.839876	1.02288	1.19089
0.582614	0.499532							1.46752	1.61605	0.890894	1.13848	1.38525	1.48378
0.736331	0.531645							1.77309	1.78252	0.986045	0.812332	1.02151	1.25513
0.72955	0.515642							1.60052	1.24137	1.0689	1.11142	0.978369	1.14749
0.490702	0.543738							1.39252	1.33678	0.645943	1.70524	1.17806	1.31358
0.860226	0.573131							1.55005	1.18914	0.772977	0.821421	0.963754	1.9122
0.541181	0.665084							1.38722	1.78015	1.01458	0.772136	1.35247	1.52217
0.570811	0.472432							2.5503	1.7593	1.24671	1.44782	0.996093	2.07731
0.478668	0.549631							1.27433	1.67922	1.33894	1.20826	1.18252	2.00932
0.466129								1.58144	1.23078	1.23818	1.86155	1.23402	1.19933
0.751985	0.59935							1.9636	1.79164	1.25372	0.886459	1.0736	1.29102
0.725862	0.738162							1.71521	1.33473	1.08505	0.78122	1.84592	1.79309
0.632659	0.420446							2.21815	1.51014	0.846608	0.928897	1.53434	0.988883
0.835662	0.522226							3.49709	1.82202	1.28194	0.874879	1.08703	1.26645
0.633264	0.478799							1.49013	1.59974	1.51006	1.34571	1.06822	1.36849
0.448584	0.498149							1.26833	1.7969	1.02115	0.924378	0.805599	1.05943
0.592051	0.60618							1.38332	1.7621	1.10276	1.07977	1.3367	1.17529
0.739228	0.644546							1.58838	2.06211	0.823896	0.965735	1.37291	1.24388
0.57686	0.620281							1.87624	1.5749	1.08211	0.929528	1.62429	1.44222
0.431964	0.558102							1.56172	1.82797	0.906971	1.56441	1.63872	1.57467
0.660786	0.502754							1.66443	1.95373	0.971542	1.14385	1.73276	1.62488
0.472861	0.617774							1.57583	1.73217	1.31534	1.2676		1.35774
0.535092	0.451011							1.73929	1.95756	1.65645	0.945819	0.983543	1.54804
0.62003	0.484712							1.40923	1.62168	1.97286	0.964424	1.07994	1.50609
0.71528	0.485352							1.70406	2.26274	1.67727	0.970301	1.41093	1.79576
0.615934	0.505492							1.67927	2.18919	1.00155	1.2937	1.07252	2.20706
0.963681	0.620272							2.33609	1.5358	0.957561	1.33413	1.17359	1.65656
0.685418	0.531919							1.97888	2.01835	0.867146	1.30689	1.5015	1.4869
0.519593	0.522549							1.85567	1.44405	0.904888	0.982105	1.10492	1.61692
0.579421	0.495013							1.44155	2.1853	1.01504	0.854139	1.47157	1.81878
	0.586156							1.81142	1.56281	1.21695	1.54079	1.51347	1.56767
	0.632933							2.19482	1.86393	1.07303	1.0687	1.20395	1.60365
	0.64976							1.51297	1.94921	1.1519	0.921542	1.22445	1.22294
	0.487594							1.45492	1.72173	1.14186	0.795104	1.42162	1.33289
	0.727702							1.46151	1.63578	1.27771	1.04702	1.62171	1.61623
	0.569845							2.17782	1.97608	1.06106	1.5897	0.879946	1.61408
	0.572468							1.6468	1.18862	0.951886	1.08763	1.22614	1.57709
	0.498788							2.35784	1.82016	1.06499	1.1138	1.62463	1.1134
	0.616129							3.37481	1.36981	1.60294	1.18956	2.09434	1.41954
	0.555257							1.77276	2.12547	1.47577	1.13428	1.62998	1.46625
	0.617065							2.10297	1.62874	1.25205	1.31595	1.09183	1.45428
	0.594489							2.32262	2.07114	0.993753	1.17321	1.04038	1.27282
	0.514602							2.7708	1.86463	1.39125	1.2626	1.48876	1.21218
	0.523768							2.39891	1.6209	1.81531	1.2903	1.43323	1.06615
	0.683063							2.07512	1.76999	1.92073	1.08551	1.29404	1.25567
	0.503387							2.21722	1.89464	1.08956	1.81978	1.81744	1.66032
								2.24658	1.87469	0.84691	1.45664	1.75236	1.62761
								2.84678	1.65366	0.964835	1.12632	2.79067	1.32869
								2.59693	1.85742	0.923509	1.05901	1.36605	1.15988
								1.40929	1.83928	0.983494	1.30389	1.52087	1.7513
								1.45465	2.09221	1.35802	1.16712	1.78738	1.3316
								1.78028	2.19808	0.830898	0.979037	1.81205	1.40419
								1.85376	1.70044	1.16629	0.994448	1.78942	1.75252
								1.1903	2.35298	1.13415	1.14486	2.85083	1.27009
								1.54354	3.746	0.933956	1.15067	2.33114	1.38091
								1.93213	1.90922	0.911662	1.21006	1.71545	1.07939
								1.86379	1.56304	0.944038	1.15008	1.17328	1.1486
								2.18687	1.71905	0.867639	1.44934	1.05273	0.878842
								2.2564	1.90442	1.04337	1.13071	0.781868	1.13798
								2.19003	1.94076	0.916596	1.24106	0.834038	1.29842
								1.96056	2.02809	1.02232	1.31806	1.49041	1.13665
								2.06416	1.81	1.38894	1.16114	1.48115	1.05036
								2.1853	1.48814	1.00493	1.39193	1.63517	1.09911
								1.52588	1.83258	0.992554	1.22214	1.43926	1.35228
								1.8492	1.76126	1.62676	1.37024	2.07389	1.15488
								1.38968	2.11355	0.927401	1.14251	1.48839	1.94333
								2.02461	1.72233	1.65552	1.08886	1.09302	0.925088
								3.6129	1.81703	1.28445	1.27017	1.03001	1.18368
								2.2485	1.68802	1.80147	1.17655	1.13717	1.1727
								2.5534	1.70254	1.08763	1.07993	1.11407	1.34172
								1.54746	1.41573	1.84701	1.04496	1.07366	1.24421
								1.93276	1.85176	1.59009	1.0762	2.27248	1.3027
								1.90212	2.17767	1.61678	1.08899	1.28135	1.15238
								1.62443	1.75087	1.20541	1.31537	0.983122	0.876653
								1.69294	1.94971	1.18229	1.4124	1.21779	1.11084
								1.96187	1.53257	1.20675	1.29582	1.51345	1.29632
								1.90385	1.73132	0.88061	1.08472	1.00186	1.23958
								1.94522	1.49397	3.3396	1.16776	1.16844	1.09864
								2.36597	1.6299	2.01792	1.24698	1.18791	1.09395
								1.71599	1.41901	1.4278	1.49882	1.16572	0.977918
								1.36155	1.72247	1.67283	2.2104	0.976554	1.0229
								1.65269	1.66576	2.31275	1.08149	0.771282	1.20503
								1.79966	1.82395	2.70777	1.57694	1.10436	1.19005
								2.12687	1.78598	2.04518	1.15311	1.5745	0.937827
								1.33817	2.04315	2.65155	1.41532	1.03495	1.27262
								1.80069	1.47386	2.35877	1.32081	1.09154	1.01011
								2.42392	2.0321	1.34419	1.05389	1.37425	1.16174
								2.19035	1.61943	2.5921	1.6301	1.42135	0.869104
								1.79247	1.53064	1.84575	1.39273	0.96154	1.43566
								2.08139	1.79587	2.22213	1.2975	1.43877	1.13359
								1.77595	1.62522	2.73557	1.91467	0.849938	1.11666
								1.79435	1.68204	3.51488	1.64485	1.53094	1.25715
								2.67482	1.30828	1.86648	1.42566	1.32458	1.03585
								1.64129	1.62515	2.33583	1.74146	2.38766	1.20504
								1.95697	1.82298	1.79066	1.2229	1.39832	1.19448
								2.11019	1.66698	1.4035	1.09735	1.69892	1.02486
								1.79229	1.66958	2.43406	1.04252	1.95899	1.10062
								2.85855	1.57927	1.39902	1.73808	1.44258	0.939788
								2.2398	1.67389	2.29943	1.61831	1.12815	1.17902
								1.52261	1.5021	1.93809	1.51234	1.30785	0.979256
								1.54392	2.43108	1.13096	1.38931	1.23556	0.754888
								2.24005	1.32501	1.91654	1.11498	1.13314	0.997339
								2.9112	1.82987	2.37083	1.32272	1.11833	1.108
								2.16218	2.22431	0.954921	1.53065	1.06592	1.24982
								1.76966	1.56353	1.44564	1.2867	1.12628	1.05574
								1.29107	1.49245	1.88514	1.56993	1.49911	1.35994
								1.71731	1.80406	1.36072	1.63846	1.18397	1.19111
								1.73062	1.36025	1.42714	1.60342	1.24262	0.954317
								2.35987	1.44052	1.23522	1.65068	1.44148	1.28914
								1.34925	1.67685	1.43514	1.44921	2.0003	1.30983
								1.60006	1.29463	1.41358	1.11356	1.415	1.54172
								1.61491	1.64555	1.88163	1.44659	1.22891	1.00044
								1.80091	1.48616	1.05908	1.11679	0.912476
								2.91939	1.66089	1.34117	1.17016	0.952566
								1.64841		1.251	1.26405	1.74405
								1.83705		1.35156	1.17951	1.35929
								1.94038		1.59651	1.70451	0.757593
								2.09707		1.84732	1.24595	1.66712
								1.39802		1.95801	1.27457	0.961825
								1.27131		2.5433	1.20119	1.08224
								1.63897		2.01914	1.54555	1.65472
										3.34448	1.30058	1.31604
										1.27685	1.38647	1.70016
										1.20215	1.97901	0.842137
										1.77852	1.66297	1.51605
										2.10588	1.27059	1.16119
										1.92801	1.23867	1.39336
										1.70233	1.36233	1.51574
										1.76784
										2.1018	1.55851
										1.78537	1.68476
										2.14971	1.34664
										1.29007	1.70302
										1.35773	1.61061
										2.20283	1.90154
										1.9312	1.52798
										1.66528	1.54555
										2.16311	1.31792
										1.4923	1.36407
										1.92512	1.68424
										1.17861	1.13376
										1.85538	1.65582
										1.44601	1.56949
										1.80525	1.41429
										1.76359	1.98303
										1.60223	1.01258
										1.16896	1.85824
										1.45922	1.44894
										2.00449	1.51588
										2.0709	1.91083
										1.60517	1.33689
										1.83531	1.40255
										1.77376	1.31377
											2.27871
											2.19487

## Sheet: Fig. 3
Fig. 3b
FLNA		ACTN1		ACTN4		ACTB		VASP
Ctrl	Zyx-KO	Ctrl	Zyx-KO	Ctrl	Zyx-KO	Ctrl	Zyx-KO	Ctrl	Zyx-KO
1.02196	0.850504	0.86867	0.889842	0.924113	0.989582	0.926573	0.928142	0.934462	0.593946
1.01478	0.895873	0.859145	0.798956	0.901905	0.956805	1.01339	1.09111	0.994657	0.178403
0.963267	0.766919	1.05438	1.1563	1.02014	1.06902	1.06003	0.993386	0.886733	0.478655
0.926501	1.10068	1.21781	0.938582	1.15384	0.728286			1.18415	0.808315
0.980457	0.984579	0.934266	0.866234	1.08977	1.22679			1.42357	0.40168
1.09304	0.851818	1.06991	0.793595	0.87304	1.29837			0.653594	0.223291
		0.995827	1.01423	1.03719				0.922831	0.712027
		0.978818	0.986123					1.11609	0.555256
		1.04344	0.8501					0.894394	0.635569
		0.977746	1.03281					0.989513	0.724863
		1.15465	0.842389					1.20891	0.380462
		1.02476	1.11772					0.826718	0.800176
		0.820589	1.32473					0.964368	0.842139
		1.0029						1.23085	0.26129
		0.816216						0.754555	0.232832
		1.18088						1.0146	0.236329
Fig. 3e					Fig. 3g									Fig. 3i
Sirpa		Iqgap2				DN	MCD	IgA	FSGS	MGN	SLE	RPGN		ARHGAP18	1.00627
Ctrl	Zyx-KO	Ctrl	Zyx-KO		Sirpa	-0.902	-0.36	-0.314	-0.428	-0.695	-0.586	-0.322		ROCK2	0.47188
0.790222	24.2773	0.763686	6.8197		Iqgap2	-0.578	ns	-0.354	-0.159	0.179	-0.279	-0.541		ROCK1	0.425882
1.20978	29.9505	1.23631	4.8885											ARHGAP1	0.314968
0.820628	11.3194	0.053897	4.0443											ARHGEF18	-0.383287
1.17937	11.0824	1.9461	3.7884											FARP1	-0.492281
0.715267	17.0294	0.829406	4.7686											ARHGAP10	-0.536088
1.28473	8.0478	1.17059	3.082											ARFGAP3	-0.548281
0.879829	25.4342	1.11351	8.0869											ARHGAP5	-0.901553
0.550561	27.6582	1.24517	5.6683
0.6483	10.487	0.630627	5.0342
1.92131	25.7349	1.0107	8.60922
	30.0479		10.0214
	28.3163		7.07159
	29.8514		3.62777

## Sheet: Fig. 4
Fig. 4b	Nid2		Thbs1		Postn				Fig. 4d	FN1		ITGA5		ITGB1
	Ctrl	Zyx-KO	Ctrl	Zyx-KO	Ctrl	Zyx-KO				Ctrl	Zyx-KO	Ctrl	Zyx-KO	Ctrl	Zyx-KO
	0.775232	0.00225743	0.996301	0.676283	1.24092	0.737576				1.23162	0.534496	0.884991	0.667202	0.999025	0.905351
	1.32207	0.00223249	1.04467	0.630338	0.730434	0.414856				1.08232	0.421099	1.10845	0.579779	1.1503	0.974042
	0.717829	0.00232734	0.885717	0.465761	1.02865	0.731239				0.686059	0.0528767	1.00656	0.680211	1.05879	0.993594
	1.18487	0.0023174	1.07331			0.515378				0.97284	0.614436	0.730467	0.885058	1.00976	0.819592
						0.314823				1.26267	0.52013	1.07335	0.600742	0.782123	0.97179
						0.529558				0.764492	0.844239	1.19619	0.650746
						0.706304				0.865568	0.767648	1.1449	0.129684
						0.676591				1.09293	0.360797	1.009	0.321547
						0.685092				1.0415	0.603569	0.846093	0.411244
										1.0952	0.621396	0.763053	0.252987
										0.904803	0.424966	1.02165
										0.877203	0.770193	1.21529
										1.1228	0.654923
											0.513806
Fig. 4e
		Ctrl			Zyx-KO					Ctrl			Zyx-KO					Ctrl			Zyx-KO					Ctrl			Zyx-KO					Ctrl			Zyx-KO					Ctrl			Zyx-KO
1h		Area in pxl	Area in µm		Area in pxl	Area in µm		2h		Area in pxl	Area in µm		Area in pxl	Area in µm		3h		Area in pxl	Area in µm		Area in pxl	Area in µm		4h		Area in pxl	Area in µm		Area in pxl	Area in µm		5h		Area in pxl	Area in µm		Area in pxl	Area in µm		6h		Area in pxl	Area in µm		Area in pxl	Area in µm		7h
mean		4010.06	2941.36		3174.13	2328.21		mean		5112.3	3749.85		3914.82	2871.5		mean		5040.55	3697.22		4073.49	2987.88		mean		5650.74	4144.79		4068.57	2984.28		mean		5651.7	4145.49		4214.7	3091.46		mean		5683.06	4168.5		4320.4	3168.99		mean
SD		1934.85	1419.2		1268.36	930.338		SD		2026.84	1486.68		1190.55	873.264		SD		1747.7	1281.93		1169.61	857.9		SD		1931.12	1416.47		1492.15	1094.49		SD		2222.03	1629.85		1186.86	870.553		SD		3001.73	2201.75		1390.19	1019.7		SD
SEM		193.485	141.92		126.836	93.0338		SEM		202.684	148.668		119.055	87.3264		SEM		178.374	130.837		116.961	85.79		SEM		193.112	141.647		149.215	109.449		SEM		222.203	162.985		118.686	87.0553		SEM		300.173	220.175		139.019	101.97		SEM
		2141	1570.41		2309					7203	5283.36		3115	2284.84				2704	1983.37		2053	1505.87				4929	3615.4		4095	3003.66				7001	5135.2		6061	4445.71		Zelle 1		3473	2547.43		2755	2020.78
		9934	7286.54		2980					3207	2352.32		4775	3502.44				6046	4434.71		3112	2282.64				3698	2712.46		4398	3225.91				2715	1991.44		5221	3829.58		Zelle 2		6377	4677.5		4374	3208.31
		5116	3752.56		6231					3584	2628.85		3201	2347.92				5014	3677.74		3493	2562.1				6840	5017.11		2881	2113.2				6210	4555		2775	2035.45		Zelle 3		8400	6161.36		2412	1769.19
		4926	3613.2		3143					14312	10497.8		2983	2188.02				3159	2317.11		4733	3471.63				12514	9178.96		3724	2731.54				5308	3893.39		4124	3024.93		Zelle 4		8713	6390.94		3851	2824.69
		3596	2637.65		3031					6987	5124.93		3010	2207.82				[1883]			2110	1547.67				4855	3561.12		3719	2727.87				4021	2949.38		6013	4410.51		Zelle 5		4153	3046.2		5531	4056.96
		3950	2897.31		1888					5115	3751.83		3247	2381.66				9329	6842.78		4873	3574.32				5903	4329.82		3681	2700				3703	2716.13		5166	3789.24		Zelle 6		4340	3183.37		3424	2511.49
		5716	4192.66		4126					4654	3413.69		2549	1869.68				5363	3933.73		7886	5784.34				4850	3557.45		4343	3185.57				4602	3375.54		3536	2593.64		Zelle 7		4208	3086.55		3770	2765.28
		3022	2216.62		2788					5530	4056.23		4222	3096.82				4014	2944.25		6669	4891.68				3459	2537.16		2864	2100.73				6509	4774.32		4443	3258.92		Zelle 8		3742	2744.74		4483	3288.26
		6265	4595.35		3850					5295	3883.86		5739	4209.53				2850	2090.46		3535	2592.9				6945	5094.12		4446	3261.12				5946	4361.36		3265	2394.86		Zelle 9		5302	3888.99		3253	2386.06
		5868	4304.15		2143					4258	3123.22		3500	2567.23				8524	6252.31		2879	2111.73				4377	3210.51		1551	1137.65				6170	4525.66		5282	3874.32		Zelle 10		4737	3474.57		5675	4162.58
		2766	2028.85		2693					3199	2346.45		5260	3858.18				4670	3425.42		4826	3539.85				5979	4385.57		4908	3599.99				4135	3033		3185	2336.18		Zelle 11		4186	3070.41		5695	4177.25
		1730	1268.95		3861					2999	2199.75		4459	3270.65				4196	3077.75		3571	2619.31				4048	2969.19		3538	2595.11				2463	1806.6		4352	3192.17		Zelle 12		8907	6533.24		7266	5329.57
		2981	2186.55		2611					2787	2044.25		5430	3982.88				2998	2199.02		2871	2105.86				3147	2308.31		3739	2742.54				6540	4797.06		3956	2901.71		Zelle 13		4646	3407.82		3794	2782.88
		5379	3945.47		2466					4006	2938.38		5563	4080.43				7083	5195.35		3811	2795.35				3173	2327.38		2116	1552.08				7060	5178.47		4282	3140.83		Zelle 14		9988	7326.15		3660	2684.59
		5575	4089.23		4323					3257	2388.99		5993	4395.84				5759	4224.2		4651	3411.49				4614	3384.35		3221	2362.59				5077	3723.95		4434	3252.32		Zelle 15		3708	2719.8		4926	3613.2
		2180	1599.02		1162					3294	2416.13		2363	1733.25				4995	3663.81		6276	4603.41				4926	3613.2		3285	2409.53				3231	2369.92		3075	2255.5		Zelle 16		4472	3280.19		6322	4637.16
		6406	4698.77		3931					2734	2005.38		3764	2760.88				6127	4494.12		3866	2835.69				7335	5380.19		2781	2039.85				6589	4833		3440	2523.22		Zelle 17		4846	3554.52		3645	2673.59
		6585	4830.06		3093					5665	4155.25		2734	2005.38				2504	1836.67		9877	7244.73				4443	3258.92		3588	2631.78				3341	2450.61		2347	1721.51		Zelle 18		7059	5177.74		4384	3215.64
		2895	2123.47		2722					5509	4040.82		4386	3217.11				4048	2969.19		4121	3022.73				4875	3575.79		4745	3480.43				4943	3625.67		3395	2490.22		Zelle 19		6315	4632.02		3825	2805.62
		2597	1904.89		4191					7478	5485.08		4825	3539.11				4861	3565.52		3672	2693.39				5009	3674.08		3176	2329.58				3869	2837.89		3985	2922.98		Zelle 20		6131	4497.06		3006	2204.89
		3430	2515.89		5619					3857	2829.09		5141	3770.9				5040	3696.81		6798	4986.3				6885	5050.11		3464	2540.83				5692	4175.05		5967	4376.76		Zelle 21		6499	4766.98		5794	4249.87
		3875	2842.29		2904					2888	2118.33		3664	2687.53				4413	3236.91		3569	2617.84				4505	3304.4		6841	5017.84				5590	4100.24		4710	3454.76		Zelle 22		4153	3046.2		4722	3463.56
		4186	3070.41		3658					5071	3719.55		5738	4208.79				4974	3648.4		3402	2495.35				4844	3553.05		1581	1159.66				4725	3465.76		3151	2311.24		Zelle 23		4668	3423.95		3277	2403.66
		3439	2522.49		2186					5096	3737.89		1988	1458.19				3914	2870.9		4404	3230.31				8729	6402.68		4502	3302.19				4857	3562.59		3805	2790.95		Zelle 24		7486	5490.94		3790	2779.95
		3545	2600.24		2766					4986	3657.21		2690	1973.1				5286	3877.25		4069	2984.59				4331	3176.77		3374	2474.81				4937	3621.26		3080	2259.16		Zelle 25		4791	3514.17		2124	1557.94
		952	698.287		4010					2221	1629.09		2577	1890.22				3836	2813.69		2577	1890.22				5745	4213.93		8103	5943.51				4811	3528.84		3183	2334.71		Zelle 26		6215	4558.67		2905	2130.8
		926	679.216		3632					8550	6271.38		4050	2970.65				2656	1948.16		5442	3991.68				4199	3079.95		4653	3412.95				4552	3338.87		4738	3475.3		Zelle 27		9331	6844.24		4001	2934.71
		5591	4100.97		1771					5819	4268.21		2961	2171.88				4233	3104.88		2857	2095.6				4274	3134.96		2734	2005.38				4419	3241.31		3655	2680.92		Zelle 28		4642	3404.88		4318	3167.23
		3189	2339.12		2087					5100	3740.82		5355	3927.87				4951	3631.53		5528	4054.76				5812	4263.07		2780	2039.12				9599	7040.82		5619	4121.51		Zelle 29		7616	5586.3		3598	2639.12
		2801	2054.52		2336					1286	943.275		5039	3696.08				7331	5377.25		3231	2369.92				6020	4415.64		6907	5066.25				3962	2906.11		3103	2276.04		Zelle 30		6674	4895.35		3389	2485.81
		2931	2149.87		5385					2124	1557.94		3500	2567.23				5465	4008.55		3268	2397.06				4138	3035.2		6134	4499.26				9097	6672.6		3507	2572.37		Zelle 31		7853	5760.14		6331	4643.76
		2150	1577.01		2858					3917	2873.1		4826	3539.85				7920	5809.28		4380	3212.71				4323	3170.9		4243	3112.22				5552	4072.36		4441	3257.45		Zelle 32		4076	2989.73		2628	1927.62
		2375	1742.05		3682					5602	4109.04		3351	2457.94				3567	2616.38		3304	2423.47				4211	3088.75		10787	7912.21				4632	3397.55		2567	1882.88		Zelle 33		3838	2815.15		4628	3394.61
		3404	2496.82		3020					3879	2845.23		4314	3164.3				4888	3585.32		2453	1799.26				8149	5977.25		2336	1713.44				6134	4499.26		2450	1797.06		Zelle 34		3075	2255.5		4573	3354.27
		4838	3548.65		3303					3786	2777.01		3456	2534.96				6252	4585.81		4059	2977.26				7015	5145.47		2668	1956.96				12014	8812.21		5068	3717.35		Zelle 35		5239	3842.78		4116	3019.07
		2425	1778.73		3025					4117	3019.8		6639	4869.67				3600	2640.58		3787	2777.75				7188	5272.36		3723	2730.8				4047	2968.45		6149	4510.26		Zelle 36		3773	2767.48		4153	3046.2
		3832	2810.75		2567					5346	3921.26		3636	2666.99				6943	5092.66		4021	2949.38				5911	4335.69		3797	2785.08				4687	3437.89		3870	2838.63		Zelle 37		4596	3371.14		3488	2558.43
		5575	4089.23		3594					7469	5478.47		4492	3294.86				9985	7323.95		4152	3045.47				5739	4209.53		4241	3110.75				4235	3106.35		3001	2201.22		Zelle 38		5225	3832.51		5313	3897.06
		6866	5036.18		1950					3650	2677.26		2851	2091.19				4570	3352.07		3987	2924.44				3595	2636.91		4968	3644				5100	3740.82		7186	5270.9		Zelle 39		4780	3506.11		3698	2712.46
		3214	2357.45		3807					6879	5045.71		1910	1400.98				3468	2543.76		3385	2482.88				9449	6930.79		4405	3231.05				11701	8582.63		5413	3970.41		Zelle 40		6143	4505.86		5094	3736.42
		3539	2595.84		2001					3142	2304.64		2969	2177.75				4510	3308.06		4548	3335.94				5034	3692.41		2426	1779.46				7840	5750.6		4689	3439.36		Zelle 41		25403	18633		3019	2214.42
		2786	2043.52		1763					10122	7424.44		4449	3263.32				[1940]			4410	3234.71				3938	2888.5		2749	2016.38				6704	4917.35		2823	2070.66		Zelle 42		9177	6731.28		2852	2091.93
		3785	2776.28		2451					5657	4149.38		3596	2637.65				3011	2208.55		3700	2713.93				6189	4539.6		4047	2968.45				2733	2004.64		3176	2329.58		Zelle 43		8566	6283.12		3979	2918.58
		2572	1886.55		2796					3526	2586.3		5375	3942.54				4781	3506.84		4991	3660.87				2391	1753.79		2773	2033.98				8723	6398.28		3734	2738.87		Zelle 44		7361	5399.26		2408	1766.26
		2249	1649.63		2575					5634	4132.51		4315	3165.03				4308	3159.9		3557	2609.04				2809	2060.39		4988	3658.67				6218	4560.87		4340	3183.37		Zelle 45		5913	4337.16		3312	2429.34
		4784	3509.04		1472					3639	2669.19		4339	3182.63				5968	4377.5		4694	3443.03				8522	6250.84		5300	3887.52				4471	3279.46		4780	3506.11		Zelle 46		5319	3901.46		2002	1468.46
		2355	1727.38		3127					5443	3992.41		6312	4629.82				2486	1823.47		3924	2878.23				6341	4651.09		3267	2396.33				3879	2845.23		4130	3029.33		Zelle 47		4549	3336.67		2556	1874.81
		2691	1973.84		1599					3374	2474.81		1889	1385.57				5222	3830.31		3784	2775.55				7313	5364.05		4167	3056.47				4753	3486.3		5851	4291.68		Zelle 48		6824	5005.37		7743	5679.45
		1687	1237.41		2173					4242	3111.49		4310	3161.36				2936	2153.54		4633	3398.28				7547	5535.69		2633	1931.29				4407	3232.51		3518	2580.44		Zelle 49		4437	3254.52		5497	4032.02
		3334	2445.47		8113					8325	6106.35		1897	1391.44				5784	4242.54		3170	2325.18				5348	3922.73		5284	3875.79				6957	5102.92		4050	2970.65		Zelle 50		3306	2424.93		3861	2832.02
		8835	6480.43		2650					5348	3922.73		4520	3315.4				[2322]			3816	2799.02				6610	4848.4		3102	2275.3				5394	3956.47		3343	2452.07		Zelle 51		8824	6472.36		4238	3108.55
		5562	4079.7		1897					3815	2798.28		3510	2574.57				4098	3005.86		3744	2746.21				5217	3826.64		2605	1910.75				7061	5179.21		6944	5093.39		Zelle 52		6364	4667.96		4821	3536.18
		3839	2815.89		3326					4630	3396.08		2387	1750.85				3325	2438.87		4448	3262.59				4929	3615.4		3499	2566.5				3395	2490.22		3526	2586.3		Zelle 53		2765	2028.11		3918	2873.83
		2313	1696.57		4063					2807	2058.92		2354	1726.65				3014	2210.75		4031	2956.72				3729	2735.2		3136	2300.24				4686	3437.16		4160	3051.34		Zelle 54		5102	3742.29		5028	3688.01
		3221	2362.59		3139					5275	3869.19		2132	1563.81				2868	2103.66		3727	2733.74				8117	5953.78		3179	2331.78				5652	4145.71		2963	2173.35		Zelle 55		25167	18459.9		4840	3550.12
		5054	3707.08		4484					3846	2821.02		2671	1959.17				2729	2001.71		4771	3499.5				8396	6158.42		3282	2407.33				3570	2618.58		3899	2859.9		Zelle 56		6712	4923.22		4088	2998.53
		4272	3133.49		2565					4414	3237.65		6710	4921.75				10166	7456.71		4453	3266.25				7381	5413.93		7335	5380.19				3718	2727.13		5830	4276.28		Zelle 57		2157	1582.15		5326	3906.59
		2865	2101.46		3453					7704	5650.85		2780	2039.12				4080	2992.66		4378	3211.24				6827	5007.57		4121	3022.73				2908	2133		5475	4015.89		Zelle 58		4384	3215.64		5813	4263.81
		7060	5178.47		2827					7605	5578.23		3150	2310.51				8228	6035.2		4781	3506.84				11237	8242.28		4746	3481.17				6068	4450.85		5387	3951.34		Zelle 59		3430	2515.89		3070	2251.83
		3370	2471.88		2453					3519	2581.17		4036	2960.39				9623	7058.42		4211	3088.75				4966	3642.54		3446	2527.62				5733	4205.13		2231	1636.43		Zelle 60		3343	2452.07		4977	3650.6
		5073	3721.02		1904					2849	2089.73		4780	3506.11				7581	5560.63		5846	4288.01				5510	4041.56		4462	3272.85				5735	4206.59		3715	2724.93		Zelle 61		7482	5488.01		4886	3583.86
		7915	5805.61		6288					10436	7654.75		3326	2439.6				7964	5841.55		3237	2374.32				6079	4458.92		3506	2571.63				5772	4233.73		4359	3197.3		Zelle 62		5613	4117.11		2582	1893.88
		4874	3575.05		2593					7174	5262.09		4571	3352.81				2526	1852.81		5139	3769.43				5260	3858.18		3084	2262.1				5896	4324.69		4873	3574.32		Zelle 63		6116	4486.06		2712	1989.24
		6432	4717.84		1903					6153	4513.19		4066	2982.39				2725	1998.77		4343	3185.57				5205	3817.84		4457	3269.19				3732	2737.4		4128	3027.87		Zelle 64		1610	1180.93		5388	3952.07
		1799	1319.56		4151					3126	2292.91		1598	1172.13				5842	4285.08		3470	2545.23				6460	4738.38		4883	3581.66				6323	4637.89		3302	2422		Zelle 65		4949	3630.07		3192	2341.32
		3583	2628.11		7511					6784	4976.03		2957	2168.94				5229	3835.45		2064	1513.93				6656	4882.14		3593	2635.45				4519	3314.66		2612	1915.89		Zelle 66		4589	3366.01		4064	2980.92
		1523	1117.11		2651					3063	2246.7		2572	1886.55				2753	2019.31		3150	2310.51				4897	3591.93		4901	3594.86				5958	4370.16		4635	3399.75		Zelle 67		3622	2656.72		7108	5213.68
		4941	3624.2		2699					5094	3736.42		1610	1180.93				4711	3455.5		4295	3150.36				4272	3133.49		1653	1212.47				4774	3501.71		3653	2679.46		Zelle 68		7173	5261.36		4489	3292.66
		4529	3322		3467					4562	3346.2		1510	1107.58				5911	4335.69		3121	2289.24				6939	5089.72		4351	3191.44				3589	2632.51		5228	3834.71		Zelle 69		3625	2658.92		3886	2850.36
		5121	3756.23		1415					8565	6282.38		2746	2014.18				4047	2968.45		4329	3175.3				4014	2944.25		3810	2794.62				5244	3846.45		3801	2788.01		Zelle 70		2923	2144.01		3613	2650.12
		4193	3075.54		2887					8325	6106.35		3310	2427.87				3096	2270.9		3286	2410.26				3737	2741.07		2301	1687.77				6946	5094.86		4452	3265.52		Zelle 71		4215	3091.68		9787	7178.72
		5828	4274.81		2732					4138	3035.2		3137	2300.97				2681	1966.5		4184	3068.94				4256	3121.75		6277	4604.15				8212	6023.46		4126	3026.4		Zelle 72		4717	3459.9		6256	4588.74
		4875	3575.79		1647					2613	1916.62		4454	3266.99				3388	2485.08		4531	3323.47				4502	3302.19		2665	1954.76				2920	2141.81		8887	6518.57		Zelle 73		6126	4493.39		4200	3080.68
		1069	784.106		1425					3841	2817.35		3511	2575.3				5116	3752.56		4046	2967.72				5707	4186.06		4037	2961.12				4779	3505.37		4322	3170.17		Zelle 74		5063	3713.69		8165	5988.99
		943	691.686		6994					4595	3370.41		4013	2943.52				8157	5983.12		2518	1846.94				7366	5402.92		3167	2322.98				5547	4068.7		3682	2700.73		Zelle 75		8585	6297.05		4965	3641.8
		4990	3660.14		1925					8392	6155.49		5918	4340.82				4761	3492.17		3770	2765.28				4044	2966.25		3522	2583.37				12708	9321.25		4521	3316.13		Zelle 76		6392	4688.5		2773	2033.98
		3110	2281.17		3275					4880	3579.46		5173	3794.37				5024	3685.08		2659	1950.36				2378	1744.25		3853	2826.16				4874	3575.05		3591	2633.98		Zelle 77		8466	6209.77		5959	4370.9
		2657	1948.9		3413					4332	3177.5		6230	4569.67				5743	4212.46		3938	2888.5				7062	5179.94		3140	2303.17				3090	2266.5		4146	3041.07		Zelle 78		4650	3410.75		2717	1992.91
		6643	4872.61		3282					4156	3048.41		3028	2221.02				5887	4318.09		2542	1864.54				4236	3107.08		1990	1459.66				6784	4976.03		1913	1403.18		Zelle 79		4386	3217.11		7999	5867.23
		6115	4485.32		3615					4599	3373.34		3921	2876.03				8067	5917.1		3461	2538.63				7886	5784.34		5981	4387.03				6599	4840.33		6697	4912.22		Zelle 80		5054	3707.08		2154	1579.95
		5474	4015.15		3579					6258	4590.21		5790	4246.94				5019	3681.41		2367	1736.18				3936	2887.04		3426	2512.95				6611	4849.14		3710	2721.27		Zelle 81		5419	3974.81		3792	2781.41
		5521	4049.63		2350					7385	5416.86		4106	3011.73				3932	2884.1		3995	2930.31				4691	3440.83		4335	3179.7				4962	3639.6		5641	4137.65		Zelle 82		4491	3294.13		5427	3980.68
		4412	3236.18		3055					4796	3517.84		4534	3325.67				4340	3183.37		3694	2709.53				4089	2999.26		10380	7613.68				7391	5421.26		1810	1327.63		Zelle 83		3914	2870.9		4778	3504.64
		5526	4053.29		2162					4160	3051.34		4024	2951.58				5108	3746.69		3801	2788.01				4045	2966.99		2480	1819.07				5308	3893.39		4977	3650.6		Zelle 84		2960	2171.15		4409	3233.98
		1480	1085.57		4815					4989	3659.41		4908	3599.99				6751	4951.82		5024	3685.08				4256	3121.75		3652	2678.72				7647	5609.04		4208	3086.55		Zelle 85		2939	2155.74		6786	4977.5
		1813	1329.83		4047					3954	2900.24		4511	3308.8				5567	4083.37		3682	2700.73				4317	3166.5		5193	3809.04				3248	2382.39		3213	2356.72		Zelle 86		3795	2783.61		3425	2512.22
		3116	2285.57		3918					6459	4737.64		4723	3464.3				6072	4453.78		6163	4520.53				6499	4766.98		3942	2891.44				4787	3511.24		4081	2993.39		Zelle 87		3895	2856.96		5497	4032.02
		1861	1365.03		4216					7933	5818.82		3894	2856.23				3833	2811.49		3939	2889.24				5067	3716.62		5013	3677.01				7827	5741.07		4152	3045.47		Zelle 88		6200	4547.67		4281	3140.09
		3433	2518.09		2521					4729	3468.7		4519	3314.66				3240	2376.52		5372	3940.34				8750	6418.08		2989	2192.42				6290	4613.68		3542	2598.04		Zelle 89		6295	4617.35		2799	2053.05
		12313	9031.52		4108					11324	8306.1		3688	2705.13				3776	2769.68		5970	4378.97				3968	2910.51		6391	4687.77				6869	5038.38		4944	3626.4		Zelle 90		3536	2593.64		2979	2185.08
		3780	2772.61		3222					3057	2242.29		4949	3630.07				3685	2702.93		3660	2684.59				5837	4281.41		7057	5176.27				15123	11092.6		3749	2749.87		Zelle 91		3814	2797.55		4594	3369.68
		3065	2248.16		1846					4715	3458.43		4688	3438.62				7065	5182.14		4648	3409.28				15704	11518.8		5063	3713.69				6160	4518.33		2639	1935.69		Zelle 92		5644	4139.85		3332	2444.01
		2933	2151.34		2238					10449	7664.29		5705	4184.59				5242	3844.98		3547	2601.71				3600	2640.58		5319	3901.46				3370	2471.88		3510	2574.57		Zelle 93		1768	1296.82		4995	3663.81
		3111	2281.9		3481					4848	3555.98		3498	2565.77				[1611]			3161	2318.58				7561	5545.96		3635	2666.25				4304	3156.96		3704	2716.87		Zelle 94		5347	3922		4069	2984.59
		1339	982.15		2952					5932	4351.09		4656	3415.15				6253	4586.54		2688	1971.63				6045	4433.98		3834	2812.22				3925	2878.97		3751	2751.34		Zelle 95		3383	2481.41		5500	4034.22
		2153	1579.21		2577					4590	3366.74		3700	2713.93				6728	4934.95		4796	3517.84				4763	3493.64		5183	3801.7				3686	2703.66		4547	3335.2		Zelle 96		4992	3661.61		2404	1763.32
		4585	3363.07		2608					4227	3100.48		5776	4236.67				3883	2848.16		3935	2886.3				6715	4925.42		4878	3577.99				2726	1999.51		5099	3740.09		Zelle 97		3686	2703.66		4124	3024.93
		4371	3206.11		1953					2393	1755.25		3047	2234.96				3315	2431.54		3446	2527.62				5613	4117.11		2179	1598.29				16557	12144.5		6548	4802.93		Zelle 98		6680	4899.75		1995	1463.32
		5817	4266.74		4136					3458	2536.43		2397	1758.19				5590	4100.24		4838	3548.65				4675	3429.09		1991	1460.39				5248	3849.38		5049	3703.42		Zelle 99		5000	3667.48		3385	2482.88
		3345	2453.54		5223					3114	2284.1		2941	2157.21				8612	6316.86		3365	2468.21				4655	3414.42		5159	3784.1				4484	3288.99		4104	3010.26		Zelle 100		5713	4190.46		5235	3839.85
Fig. 4f
Ctrl	Zyx-KO
0.234688	0.190343
0.122134	0.108514
0.147271	0.198878
0.245722	0.129453
0.146648	0.156774
0.23029	0.272424
0.116987	0.227237
0.181322	0.186795
0.150229	0.109504
0.119682	0.207573
0.19435	0.0928677
0.204908	0.279551
0.140258	0.194838
0.155351	0.20121
0.145502	0.195785
0.206674	0.257888
0.141458	0.188725
0.117786	0.172743
0.131871	0.235714
0.0629321	0.175448
0.202421	0.262799
0.139369	0.207632
0.238189	0.0829459
0.191835	0.183386
0.142005	0.231281
0.0880693	0.106361
0.181653	0.157062
0.154512	0.117314
0.133858	0.189664
0.118999	0.219958
0.216005	0.201246
0.174375	0.157522
0.236607	0.164056
0.154038	0.180116
0.137295	0.169284
0.127434	0.229689
0.235758	0.198632
0.201368	0.170008
0.157166	0.204209
0.0976164	0.103041
0.201169	0.199316
0.113575	0.261452
0.142685	0.175289
0.159403	0.28158
0.142069	0.23864
0.268753	0.196831
0.187056	0.177765
0.133793	0.140481
0.212254	0.177497
0.13294	0.202026
0.213495	0.0798603
0.116648	0.280076
0.161615	0.183044
0.158865	0.187955
0.213046	0.209104
0.11707	0.274918
0.175278	0.190812
0.0979192	0.247518
0.292961	0.243648
0.199743	0.19343
0.11602	0.16236
0.171828	0.179302
0.144538	0.240001
0.126591	0.261034
0.129603	0.149213
0.209357	0.188629
0.177726	0.158136
0.232507	0.177263
0.143536	0.224555
0.212265	0.183058
0.14764	0.189764
0.297762	0.126784
0.106564	0.197726
0.179767	0.250737
0.0929802	0.186517
0.129635	0.221999
0.179687	0.301618
0.180614	0.214501
0.142204	0.0964359
0.0794221	0.126806
0.177199	0.125226
0.223144	0.1781
0.251433
0.14507	0.271184
	0.186984
0.224649	0.26971
0.146592	0.212128
0.189096	0.172819
0.24982	0.217153
0.168037	0.159559
0.115496	0.18297
0.151965	0.240262
0.149623	0.161761
0.0704831	0.201842
0.21056	0.206679
0.181291	0.277183
0.0886852	0.144455
0.143038	0.210182
0.204948	0.0854474
0.156244	0.204834
0.0735419	0.194756
0.224469	0.225236
	0.140672
0.208376	0.215449
0.0998535	0.155206
0.121448	0.260421
0.184195	0.243983
0.12929	0.16896
0.283952	0.153926
0.228512	0.14716
0.110768	0.179192
0.192578	0.171537
0.220689	0.139834
0.211801	0.173784
0.125925	0.0979333
0.0897779	0.225004
0.12018	0.22755
0.173899	0.120607
0.209201	0.155368
0.221888	0.199418
0.190992	0.179697
	0.166837
0.11086	0.255659
0.164722	0.233119
0.111697	0.197612
0.158898	0.143676
0.246403	0.203625
0.123197	0.161355
0.221613
	0.15023
0.165525	0.202698
0.0912664	0.101058
0.166472	0.143144
0.158994	0.287542
0.125635	0.187639
0.184303	0.16972
0.261875	0.138463
0.247032	0.168784
0.221662	0.142455
0.194092	0.153771
0.197063	0.200297
0.173435	0.187979
0.195487	0.231071
0.165825
0.330079
0.0967374
0.109047
0.204191
0.16453
0.0931209
0.120831
0.15682
0.203902
0.151539
0.160304
0.155381
0.164005
0.204223
0.0983057
0.195966
0.131828
0.138652
0.231162
0.215641
0.100368
0.18951
0.193073
0.148704
0.0960209
0.193498
0.0954796
0.0986108
0.155347
0.244819
0.144504
0.159216
0.124217
0.225346
0.23507
0.170823
0.146315
0.227853
0.179266
0.142738
0.193423
0.179653
0.084576
0.161154
0.187053
0.119319
0.23878
0.125518
0.153585
0.123658
0.155043
0.160797
0.163086
0.218371
0.0934138
0.1116
0.175773
0.10652
0.141556
0.100943
0.160479
0.163352
0.150305
0.255853
0.124867
0.17622
0.166505
0.178768
0.155277
0.113336
0.170013
0.153778
0.174066
0.170519
0.184778
0.10036
0.0921285
0.228913
0.151847
0.234066
0.111182
0.164521
0.149155
0.191361
0.0924643
0.136365
0.0688937
0.114528
0.139234
0.209606
0.101774
0.213921
0.0939242
[truncated: 9 more columns]

## Sheet: Fig. 5
Fig. 5c			Fig. 5d			Fig. 5f
						Filopodia number			Filopodia length
Ctrl	Zyx-KO		CDC42	0.641		Ctrl	Zyx-KO		Ctrl	Zyx-KO
0.829633	0.246492		FSCN1	-0.439		51	29		13.3891	2.9683
0.914195	0.141035		MAP1B	-0.46		25	21		7.70389	4.29571
1.25617	0.129025		ENAH	-0.508		37	21		6.04463	2.52361
			VASP	-0.608		31	20		6.77514	4.23558
			CSRP1	-0.656		33	33		7.49097	4.54585
			SDC4	-0.672		38	15		6.32064	6.4838
			TNC	-0.713		47	18		5.43749	2.50485
			SERPINE1	-0.767		46	24		9.59515	2.46462
			FN1	-1.016		34	17		6.62508	4.16873
			CCN1	-1.067		34	32		6.61919	5.06109
			F3	-1.103			30			5.02908
							15			3.88394
							32			1.83021
									13.5996	4.41614
									10.5979	1.87452
						32	29		6.85608	2.44691
						25	28		9.45631	6.71305
						32	16		6.80929	3.94267
						49	17		6.76531	5.73359
						30	37		6.80967	2.71211
						39	28		7.87022	4.08279
						33	30			2.59362
						48	25			6.57803
							24			3.97717
							27			7.29108
							42
							40
									7.67162	2.7239
									12.2696	4.35207
						25	22		6.16458	5.81311
						35	12		11.146	4.11285
						48	22		8.69667	2.81361
						26	23		6.60861	6.1168
						29	18		7.158	3.35308
						17	22		7.72461	5.39331
						36	28		6.47998	3.97796
						46	27		8.4552	2.36624
						40	20		6.81757	5.66895
						41	16		6.16106	5.59295
						18	36		5.74176	10.8412
						30	15		13.6738	2.57843
						28	9		8.9282	4.92133
						28	30		11.3274	5.65665
						24	14		7.10089	3.81335
						27	15			4.73285
						38	18			6.63685
							15			3.91667
							35			2.17105
							10			4.92742
							16			4.75591
							13
							23
									6.33756	2.21744
									6.722	1.81194
									5.68139	4.53785
						17	23		7.48772	2.13409
						19	9		6.49849	4.10108
						38	17		8.69905	2.06255
						33	21			3.00329
						33	20			3.37478
						37	12			2.99778
							21			1.70705
							15
							22
							12
									8.02162	3.85517
									4.99858	3.5841
						44	24		10.8721	4.28284
						41	33		8.98311	5.025
						25	17		8.68342	2.41051
						38	30		11.4152	6.67043
						26	28		8.19529	3.54786
						27	34		14.5903	8.99245
						33	21		11.9856	4.34686
						18	27		6.89095	9.79692
						41	24		12.4087	5.43878
						38	11		10.3807	4.06397
						29	14		8.68418	6.89478
						33	34		4.74388	3.588
						28	20		7.22635	7.82863
						31	15		10.127	3.64171
						33	23			3.75833
						24	18			5.73784
							21
							22

## Sheet: Fig. 6
Fig. 6b				Fig. 6c					Fig. 6d				Fig. 6f			Fig. 6g			Fig. 6h
	DN	MCD		Ctrl	MCD	DN	Arterial Hypertension		Ctrl	MCD	DN		UNX	UNX+DOCA		x	y		x	y
ZYX	0.434	-0.023		0.75633	0.82852	0.74322	1.33775		1079.08	1059.06	1546.47		922.125	1516.02		3.90689	5.26167		108.3	0.61718
SYNPO	-0.562	-0.106		1.17512	0.69393	1.77123	0.98126		1056.79	981.183	1419.88		604.818	739.772		0.678072	4.30179		110	0.80159
YWHAZ	-0.124	-0.07		0.68907	0.97129	1.06949	1.2908		1401.47	869.551	1278.68		666.998	1474.04		3.80735	5.2632		90	0.28971
				0.88562	1.09725	1.30989	0.83267		1147.82	1261.51	1114.9		792.314	1472.75		2.60881	5.00949		128.3	1.15675
				0.98459	0.57051	1.02742	0.40269		1362.64	1356.94	1653.49		931.424	2058.17		3.32193	4.77087		123.3	1.3658
				0.75786	0.89399	1.4514	1.32753		957.517	1179.36	1704.06		665.943	1081.34		2.96347	5.2374		98.3	0.86877
				0.81057	0.85249	0.97479	1.07948		1019.72	1378.3	1608.21		660.057	1224.35		3.74416	4.96865		112	0.68215
				0.64158	1.26014	1.27399	1.2742		642.784	1172.86	1781.2		728.05	1066.29					93.3	0.87512
				0.58087	0.96448	0.56986	0.99968		1370.38	1077.72	1915.97		682.899	749.784					93.3	0.89667
				0.90478	1.04387	1.43684	0.76203		1364.37	1028.38	1818.51		749.587	935.18					93	0.66905
				0.95093	0.49828	1.38137	1.14487		1241.28	1040.1	2046.73		906.559	1190.5
				1.01917	0.62297	1.20414	1.21743		731.571	1030.27	1930.06		1094.81	1396.71
				0.58955	0.73519		1.23699		691.356	1036.08	1802.34		1019.89	1060.65
				0.59591	0.48908		1.25802		885.777	893.304	1726.54		1069.76	1776.72
				0.99963			0.84663		883.554	1065.73	1684.44		914.472	1066.58
				0.85215					815.242	933.338	1373.68		1114.92	1676.36
				1.01783					757.826	1020.77	1245.13		1030.79	826.749
				0.54789					689.151	1076.45	2238.67		1087.06	1009.63
				0.33658					910.03	713.105	2084.61		812.193	814.648
				0.63454					874.961	1100.28	1209.83		1029.99	1517.45
				0.45462					852.45		1078.56		622.273	836.854
									897.529		1343.4		742.87	822.31
									1277.08		1877.17		606.634	1099.68
									777.516		2045.27
									907.034		1400.94
											1081.77
											1257
											1380.27

## Sheet: Fig. 7
Fig. 7c			Fig. 7e			Fig. 7g			Fig. 7h					Fig. 7i
WT	KO		WT	KO		WT	KO		WT female	WT male	KO female	KO male		WT female	WT male	KO female	KO male
7.6544	15.0853		4.74	3.87		0.216735	0.267396		95.5287	28.5669	83.0375	58.0483		4.30216	4.68254	3.60005	5.51171
5.523	7.5096		4.37	4.37		0.19481	0.270321		119.124	35.2657	43.4068	163.878		2.1515	4.39932	4.72043	4.60464
5.7476	26.9443		4.74	4.3		0.209149	0.285127		75.0647	16.2796	38.3266	441.538		2.60058	6.50681	5.67581	6.22717
1.9184	3.9941		4.54	4.48		0.204339	0.252354		18.122	38.775	25.5095	94.5426		2.80565	6.5044	3.46902	7.25504
1.0552	13.3305		4.47	4.48		0.223469	0.28509		44.8339	89.6547	143.062	49.0436		3.79338	6.53406	4.20254	5.60684
6.1309	10.3774		4.54	4.09		0.188596	0.285742		23.4104	50.5993				3.49538	4.64879
3.5029	30.5182		4.55	4.36		0.220581	0.321992		51.9695	32.6256				3.72395	5.954
2.3081	19.9388		4.55	3.98		0.222638	0.247873			20.0779					5.07264
2.1432	54.5437		4.61	4.44			0.271605								5.03221
7.3558	16.1832		4.61	4.17			0.277657
7.8376	15.8684						0.261845
2.8586	7.9566						0.295456
3.0407	24.6638
5.5056	40.7613
6.566	15.1749
3.1059	35.9224
20.0247	29.1669
21.9829	41.7242
7.7874	30.0447
1.0115	32.7469
6.1524	45.7926
0.4779	67.4684
0	19.5773
0.1209	13.0714
0	14.2285
0	17.2383
0	30.1588
0	34.5563
0	10.3612
0.0034	17.6625
0.2111	21.2228
0	51.2631
0.429	42.1933
0	44.5511
0	60.6703
0	31.5366
0	30.0883
0	78.7868
0	70.7929
0	32.5913
0	0.1381
0	0.0113
15.1966	0
47.2944	0
50.5759	0.6564
21.6803	4.8495
29.5748	10.9637
16.2086	0.7686
20.8929	0.0702
11.9148	0.0375
23.9407	0
26.6476	0.1458
19.8239	1.2672
10.6105	2.9925
25.4222	4.462
15.785	0.5437
31.3256	0.0426
16.4958	0.4379
44.4603	0
8.4376	0
11.77	0
22.8547	0
21.2873	3.4806
9.6891	2.6617
41.9282	32.7625
5.3124	6.5586
0.8672	24.6902
8.4876	6.5679
4.6103	8.2654
6.837	10.4043
4.6739	15.0215
4.9041	17.3987
5.7591	10.7836
7.6881	13.9682
18.4858	9.4563
12.7789	34.3242
13.8678	22.5961
2.3449	22.664
1.8624	5.0459
1.3709	16.6443
6.376	22.0538
7.7129	11.3919
15.5458	7.9801
2.6486	30.9579
1.9172	25.9805
4.1363	37.4728
2.9736	48.4454
3.1158	10.413
3.0615	10.8494
9.8357	12.081
10.5229	29.7306
8.2502	14.477
4.669	53.3744
1.6599	67.0046
8.2628	14.9234
16.1873	44.4532
5.8845	46.0034
5.0009	5.2124
14.5362	3.8669
12.0796	20.669
8.6448	32.273
3.0854	6.4908
2.9059	4.2742
	6.2275
	21.5787
	10.6861
	5.3131
	11.943
	8.6015
	59.3553
	12.4678
	11.4702
	10.35
	8.992
	11.5935
	15.8627
	10.0067
	8.5896
	7.5005
	17.1973
	12.8795
	16.8626
	18.7198
	8.3864
	7.7083
	8.4187
	8.1786
	25.3189
	3.7369
	8.7808
	6.2574
	30.8159
	40.1297
	53.8686
	29.2127
	51.0106
	59.1473
	43.6989
	54.8261
	41.336
	11.7167
	14.988
	24.4604
	16.7088
	16.0498
	5.8054
	3.9313
	31.7426
	0.6105
	0.0774
	0.689
	1.4516
	7.5808
	1.4905
	0.3022
	0.9289
	0.4436
	0.7914
	3.6931
	0.8079
	28.911
	13.0419
	9.4402
	2.0322
	4.6531
	4.0978
	19.2619
	36.824
	54.5145
	22.766
	18.0559
	29.9149
	25.3186
	35.328
	12.5403
	13.1133
	12.0086
	6.7414
	5.4142
	20.3751
	31.6579
	7.0412
	29.2471
	5.797
	11.8625
	7.6439
	40.3541
	25.1622
	13.9706

## Sheet: Fig. S1
Fig. S1c
Ctrl	Zyx-KO
87.7907	174.419
84.6512	189.767
125	194.767
86.5116	196.124
120.93	171.761
96.8992	172.481
117.209	157.674
101.86	158.915
130.62	186.047
118.605	235.465
84.3023	143.411
125.581	172.093
98.4496	220.543
106.977	160.465
86.0465	203.654
79.0698	145.349
86.9767	181.395
67.907	162.791
78.4884	188.953
97.6744	223.256
75.5814	241.473

## Sheet: Fig. S4
Fig. S4a			Fig. S4b
x	y		x	y
7.59	3.46848		3.32193	4.8602
15.1	3.09581		1.34062	5.93182
7.71	2.88912		-4.68698	6.44463
6.12	4.0008		2.61353	7.28438
11.64	3.064		2.926	4.47115
1.164	3.95249		-1.47794	4.15122
0.148	1.97395		0.752933	6.4268
			-2.30222	6.81715
			2.89918	6.15146
			3.4995	5.35271
			2.97458	6.90381
			2.069	3.15095
			-6.09671	5.97076
			-1.35182	5.81279
			3.29265	5.46012
			-1.8643	6.05973
			0.0224097	5.61188
			3.39875	6.60173
			-0.551686	5.11718
			-1.58702	6.70159
			3.06867	5.10097
			-0.599462	6.87316
			2.93491	6.47112
			2.50284	7.02986
			2.5571	7.23693
			3.57164	7.22321
			2.93237	6.52614
			1.32193	6.33933
			3.38551	6.48763
			0.485427	6.4291
			3.79701	5.81595
			4.03474	6.91056
			-8.16842	6.36353
			-4.22556	4.52611
			2.1573	6.79872
			3.42759	7.06898
			-0.152697	6.55705
			2.02857	7.26863
			1.23266	6.08041
			2.77315	6.61312
			1.01049	6.69166
			-0.516414	6.51618
			1.10023	5.50678
			0.98999	5.93539
			1	6.41505
			4.01592	5.79232
			3.3927	4.99863
			3.41927	5.84567
			-4.5494	5.28154
			0.563188	5.94964
			2.81636	7.12061
			2.62543	6.72079
			1.35512	5.66863
			-3.8365	6.22257
			2.7866	6.04443
			1.98176	6.37126
			3.67807	6.8023
			2.94673	6.33148
			-4.20656	6.34946
			-0.643856	4.27639
			1.40659	5.61904
			-4.36074	6.47529
			2.16027	6.71952
			5.77083	4.80506
			-4.6733	4.23732
			3.34621	6.61698
			0.219091	5.40691
			2.09919	6.74589
			-1.78073	5.67461
			1.00531	6.09945
			1.73679	6.26351
			2.9241	6.48188
			-2.60342	3.5344
			1.88753	6.60655
			2.74416	7.13316
			-0.897006	6.33241
			5.48059	6.40005
			-4.50612	5.60635
			5.39705	6.55965
			3.65821	6.10376
